# Supplementary material for: Mapping QTLs for 1000-grain weight and genes controlling hull type using SNP marker in Tartary buckwheat (Fagopyrum tataricum)
Source: BMC Genomics. 2021 Feb 27;22:142. doi: 10.1186/s12864-021-07449-w (PMC7913328; doi:10.1186/s12864-021-07449-w)
Supplement: Supplementary file 1 — Additional file 1: Table S1. The summaries of high-throughput sequencing data. [file 12864_2021_7449_MOESM1_ESM.xlsx]

## Sheet: Sheet1
Table S1 The summaries of high-throughput sequencing data
Sample	TotalCleanReads	TotalCleanBases	Q30(%)	GC(%)	Ave-depth	Coverage Ratio 1X (%)	Coverage Ratio 5X (%)	Coverage Ratio 10X (%)
Xiaomiqiao	33564608	10051316018	94.61	39.28	18	98.32	96.44	90.53
Jinqiaomai2	34092528	10213137436	94.21	38.51	21	98.39	96.73	93.49
RILs	4536375	1358605618	93.28	38.77	2.76	81.84	18.14	1.52
Total	1070196023	320516294950	93.3	38.77
RILs SampleID	ReadSum	BaseSum	GC(%)	N(%)	Q20(%)	CycleQ20(%)	Q30(%)	Ave_depth	Cov_ratio_1X(%)	Cov_ratio_5X(%)	Cov_ratio_10X(%)	Total_reads	Mapped(%)	Properly_mapped(%)
R01	4404710	1319634574	38.92	0	95.87	100	90.95	3	83.62	16.18	1.01	8809420	97.74	92.21
R02	5050131	1510059332	39.18	0	97.75	100	94.62	3	79.65	24.86	4.03	10100262	98.16	95.89
R03	5350333	1598759818	39.92	0	97.6	100	94.35	3	76.15	21.7	3.55	10700666	94.95	91.39
R04	4351322	1302127202	39.26	0.01	96.79	100	92.46	3	83.27	17.82	1.26	8702644	98.24	95.03
R05	5120524	1531139178	39.56	0	97.6	100	94.35	3	78.52	23.95	3.96	10241048	97.33	94.44
R06	4516776	1352453942	38.9	0.01	96.7	100	92.23	3	85.26	19.65	1.39	9033552	98.48	95.27
R07	4405811	1317927286	39.09	0.01	97.03	100	92.87	3	82.48	17.47	1.27	8811622	98.35	95.13
R08	4699227	1405932404	39.14	0.01	96.95	100	92.75	3	83.46	19.37	1.52	9398454	97.85	94.3
R09	3930475	1177055734	38.59	0	95.11	100	89.72	2	80.73	13.69	0.82	7860950	97.52	88.95
R10	6195040	1855660430	38.24	0.01	96.49	100	92	3	89.17	31.23	4.06	12390080	97.51	93.28
R100	4548011	1362463702	39.15	0	97.72	100	94.54	3	82.86	16.21	1.09	9096022	98.89	93.9
R101	4867518	1458090110	39.01	0	97.87	100	94.81	3	84.74	19.72	1.49	9735036	98.75	94.3
R102	4411272	1321571534	38.52	0	97.46	100	94	3	83.4	16.12	1	8822544	98.82	93.35
R103	4244518	1271367282	38.85	0	97.81	100	94.71	3	82.14	15.76	1.03	8489036	98.64	93.8
R104	4420882	1324138040	38.8	0	97.69	100	94.53	3	82.26	16.85	1.21	8841764	98.96	92.94
R105	4780902	1432461418	38.84	0	97.51	100	94.09	3	87.63	21	1.34	9561804	98.27	94.35
R106	4524013	1355204272	38.76	0	97.78	100	94.75	3	83.68	18.47	1.35	9048026	99.04	92.42
R107	4404370	1319256462	38.91	0	97.51	100	94.15	3	82.78	16.72	1.14	8808740	98.48	91.89
R108	4812436	1441726202	38.91	0	97.83	100	94.83	3	86.59	20.32	1.4	9624872	98.43	94.31
R109	4515320	1352618686	38.8	0	97.55	100	94.27	3	83.58	16.85	1.13	9030640	98.84	92.69
R11	4543141	1359274434	38.94	0.01	97.06	100	92.92	3	82.69	18.15	1.38	9086282	98.4	94.68
R110	4818082	1443321732	39.09	0	97.54	100	94.23	3	84.37	18.41	1.31	9636164	98.21	92.77
R111	4751785	1423625602	38.84	0	97.43	100	94.07	3	85.59	19.3	1.34	9503570	98.66	91.89
R112	4520147	1354393270	38.77	0	96.89	100	92.9	3	86.27	17.86	1.02	9040294	98.23	94.18
R113	5391669	1615047222	38.91	0	97.68	100	94.45	3	86.01	20.38	1.5	10783338	98.76	93.53
R114	4968180	1488138952	38.5	0	97.76	100	94.64	3	85.91	20.39	1.48	9936360	98.53	93.54
R115	5394459	1616174024	38.68	0	97.56	100	94.2	3	89.05	25.22	1.98	10788918	98.58	94.33
R116	5382790	1612635054	38.8	0	97.58	100	94.23	3	88.74	24.25	1.83	10765580	98.9	94.8
R117	4747654	1422422810	38.75	0	97.44	100	93.98	3	85.45	18.31	1.18	9495308	98.68	92.66
R118	4504646	1349553856	38.61	0	97.61	100	94.35	3	85.88	19.23	1.24	9009292	98.67	94.02
R119	4636494	1389120750	38.48	0	97.51	100	94.16	3	85.97	20.1	1.38	9272988	98.87	92.51
R12	4419038	1321927080	38.87	0.01	97.04	100	92.93	3	82.47	17.59	1.28	8838076	97.63	94.13
R120	4330075	1297190344	38.9	0.01	97.13	100	93.41	2	79.54	14.73	1.06	8660150	97.59	92.42
R121	4184498	1253501362	38.92	0.01	97	100	93.13	2	80.09	15.11	1.07	8368996	98.75	94.17
R122	4559463	1365983432	38.85	0.01	97	100	93.15	3	82.47	17.42	1.29	9118926	98.27	93.78
R123	4488965	1344521466	38.65	0.01	97.18	100	93.53	2	78.28	15.31	1.23	8977930	98.45	92.12
R124	3871180	1159372328	38.76	0.01	96.86	100	92.93	2	76.71	13.03	0.91	7742360	97.63	92.88
R125	4227162	1266436754	38.65	0.01	96.88	100	92.92	2	80.52	15.01	1.02	8454324	98.91	94.3
R126	4132835	1238200948	38.46	0.01	96.46	100	92.21	3	82.87	16.73	1.08	8265670	98.11	93.69
R127	4298439	1287747596	38.57	0.01	97.11	100	93.4	3	81.43	16.92	1.27	8596878	98.73	94.27
R128	4543323	1360275602	38.48	0.01	96.93	100	93.09	3	83.02	19.46	1.6	9086646	98.74	94.44
R129	4415524	1322751118	38.61	0.01	97.17	100	93.45	3	82.18	17.73	1.37	8831048	98.72	94.86
R13	4492538	1345252988	39.15	0.01	96.72	100	92.31	3	83.6	17.72	1.23	8985076	98.78	95.12
R130	5062237	1516183110	38.5	0.01	97.03	100	93.25	3	86.05	23.96	2.27	10124474	98.78	93.91
R131	4263713	1277212960	38.87	0.01	97.04	100	93.25	3	81.83	17.07	1.28	8527426	98.15	93.78
R132	4589345	1374630612	38.62	0.01	97.08	100	93.35	3	82.76	18.45	1.45	9178690	98.83	93.58
R133	4040663	1210392544	38.53	0.01	97.04	100	93.26	2	78.3	13.77	0.97	8081326	98.66	93.74
R134	4532342	1357796446	38.74	0.01	96.81	100	92.76	3	82.45	17.67	1.35	9064684	98.97	94.94
R135	4460904	1336224750	38.64	0.01	97.04	100	93.18	3	80.73	16.46	1.25	8921808	98.76	94.26
R136	5091117	1525232694	38.6	0.01	97.35	100	93.8	3	83.62	19.48	1.58	10182234	98.19	93.19
R137	4737685	1419331160	38.71	0.01	96.42	100	91.92	3	82.47	17.21	1.27	9475370	98.37	93.45
R138	4295459	1286884160	38.75	0.01	96.78	100	92.76	3	81.39	15.68	1.08	8590918	98.53	94.2
R139	6110580	1830489224	38.41	0.01	96.42	100	91.86	3	88.9	30.74	4.01	12221160	98.72	94.16
R14	4656513	1393501550	38.95	0.01	96.76	100	92.38	3	82.29	16.78	1.19	9313026	98.8	94.15
R140	5089047	1524725446	38.44	0.01	96.86	100	92.86	3	87	23.09	1.86	10178094	98.88	94.82
R141	5120924	1534148748	38.61	0.01	96.76	100	92.71	3	87.07	24.66	2.22	10241848	98.84	94.94
R142	4164486	1247562310	38.57	0.01	97.35	100	93.82	2	79.59	15.09	1.09	8328972	99	94.57
R143	4396727	1317334094	38.56	0.01	97.1	100	93.34	3	82.98	17.32	1.2	8793454	97.27	93.09
R144	4181260	1252724156	38.42	0.01	96.87	100	92.94	2	80.68	15.21	1.05	8362520	98.52	93.24
R145	3856013	1155099888	38.6	0.01	97.29	100	93.73	2	75.33	11.87	0.85	7712026	98.61	93.23
R146	3884971	1163871000	38.6	0.01	96.85	100	92.91	2	78.53	13.63	0.93	7769942	98.56	91.68
R147	4448973	1332898510	38.54	0.01	97.16	100	93.43	2	80.67	14.9	1.02	8897946	98.07	92.92
R148	4783304	1433062858	38.7	0.01	97.08	100	93.29	3	83.57	18.2	1.36	9566608	98.09	93.22
R149	4613655	1382054482	38.69	0.01	96.87	100	92.89	3	82.42	17.72	1.36	9227310	98.68	93.62
R15	4470866	1338405650	38.92	0.01	97.04	100	92.88	3	83.26	18.53	1.4	8941732	98.62	95.31
R150	4371876	1309739292	38.61	0.01	97.19	100	93.51	2	79.84	14.63	1.02	8743752	97.64	92.64
R151	4423662	1325361794	38.77	0.01	96.88	100	92.88	2	80.11	14.41	0.98	8847324	98.54	93.55
R152	4794723	1436511620	38.83	0.01	97.02	100	93.17	3	85.7	21.75	1.79	9589446	98.8	95.16
R153	4258741	1275771356	38.77	0.01	96.76	100	92.71	2	80.02	15.2	1.09	8517482	98.6	93.63
R154	4076497	1221106302	38.48	0.01	96.98	100	93.13	2	79.32	14.34	0.98	8152994	98.68	92.83
R155	3810044	1141534406	38.1	0.01	97.02	100	93.18	2	78.15	12.33	0.75	7620088	98.53	94.01
R156	3914582	1172618806	38.74	0.01	97.16	100	93.46	3	80.19	15.69	1.09	7829164	98.2	95.08
R157	3865994	1158157926	38.64	0.01	96.88	100	92.94	2	79.01	14.09	0.93	7731988	98.57	94.36
R158	4177721	1251418412	38.55	0.01	97.21	100	93.55	3	79.28	15.7	1.21	8355442	98.77	94.21
R159	3906348	1170211338	38.65	0.01	96.99	100	93.12	2	78.26	14.22	1.02	7812696	98.57	94.25
R16	3882139	1162661260	38.92	0.01	95.97	100	90.89	2	79.61	12.88	0.76	7764278	98.84	94.61
R160	4448552	1332603816	38.55	0.01	97.18	100	93.48	2	76.32	12.76	0.93	8897104	98.53	92.11
R161	6651076	1992053408	38.58	0.01	96.51	100	92	3	87.97	29.34	3.77	13302152	98.7	93.73
R162	3724246	1115785726	38.11	0.01	96.73	100	92.7	2	76.85	11.09	0.67	7448492	98.6	92.52
R163	4169489	1248862882	38.39	0.01	97	100	93.18	2	76.61	13.75	1.06	8338978	98.62	92.21
R164	4112529	1232160468	38.43	0.01	96.92	100	92.96	3	81.49	16.32	1.14	8225058	98.71	94.4
R165	4056518	1215313032	38.75	0.01	97.07	100	93.23	2	77.88	13	0.88	8113036	98.26	93.53
R166	3557719	1065748820	38.74	0.01	97.28	100	93.78	2	72.49	10.16	0.71	7115438	98.14	90.23
R167	4703322	1409160166	38.61	0.01	97.18	100	93.45	3	80.79	15.41	1.1	9406644	96.91	91.28
R168	4021062	1204644872	38.35	0.01	96.82	100	92.81	2	78.61	13.36	0.88	8042124	98.38	93.37
R169	4315479	1292983006	38.52	0.01	96.87	100	92.87	3	83.33	16.7	1.06	8630958	98.83	95.03
R17	4257240	1274095456	39.51	0.01	96.99	100	92.79	3	81.6	16.61	1.18	8514480	96.19	93.04
R170	4019812	1204360088	38.43	0.01	97.14	100	93.36	3	80.74	15.58	1.06	8039624	98.85	95.27
R171	4456478	1335078754	38.66	0.01	97.37	100	93.83	3	83.55	19.51	1.52	8912956	98.69	95.64
R172	3945151	1181840012	38.66	0.01	97.4	100	93.92	2	77	13.47	0.97	7890302	98.83	94.37
R173	3635223	1089040980	38.69	0.01	97.16	100	93.4	2	74.93	11.38	0.76	7270446	98.82	93.58
R174	3831110	1147824650	38.69	0.01	97	100	93.09	2	79.42	13.91	0.88	7662220	98.73	94.88
R175	4021403	1204823462	38.58	0.01	96.89	100	92.95	3	80.9	15.69	1.07	8042806	98.67	94.01
R176	4457592	1335589496	37.95	0.01	96.79	100	92.72	3	85.28	19.79	1.33	8915184	98.88	95.78
R177	4725323	1415681218	38.86	0.01	97.11	100	93.32	3	84.98	20.26	1.57	9450646	98.66	95.04
R178	4370635	1309360022	38.71	0.01	97.13	100	93.34	3	80.5	15.69	1.13	8741270	98.28	94.11
R179	3680069	1102484218	38.73	0.01	97.09	100	93.29	2	74.78	11.48	0.8	7360138	98.41	93.07
R18	4595815	1376279860	38.72	0.01	96.71	100	92.29	3	84.65	18.6	1.28	9191630	98.69	94.69
R180	3963671	1187485830	38.3	0.01	97.07	100	93.28	2	79.79	14.84	1	7927342	96.74	92.91
R181	4412310	1321747408	38.66	0.01	97.17	100	93.43	2	78.02	13.71	0.98	8824620	98.69	92.79
R182	4220908	1264589888	38.92	0.01	97.09	100	93.28	2	79.69	14.36	0.99	8441816	98.89	94.25
R183	4159423	1246052212	38.63	0.01	97.26	100	93.59	3	80.35	16.14	1.21	8318846	98.85	94.4
R184	5114278	1532283038	38.64	0	97.81	100	94.76	3	81.76	23.44	2.87	10228556	98.59	93.9
R185	4064748	1217813572	38.83	0	97.67	100	94.44	3	76.85	16.38	1.5	8129496	97.74	93.24
R186	4581568	1372529038	38.78	0	97.82	100	94.75	3	77.24	19.06	2.15	9163136	97.87	93.24
R187	4329231	1296904242	38.85	0	97.66	100	94.5	3	76.74	18.01	1.97	8658462	98.78	92.4
R188	5096811	1526851120	38.95	0	97.96	100	95.03	3	80.95	23.5	3.07	10193622	98.68	94.75
R189	4519706	1354201538	38.91	0	97.54	100	94.17	3	80.13	19.46	1.92	9039412	98.57	93.78
R19	5008422	1499210926	38.67	0.01	96.67	100	92.23	3	86.74	22.36	1.76	10016844	98.53	94.89
R190	3662263	1096978362	38.43	0	97.8	100	94.77	2	72.31	14.17	1.33	7324526	98.81	92.77
R191	4507609	1350069642	38.72	0	97.82	100	94.78	3	76.96	19.54	2.34	9015218	98.96	94.61
R192	4534345	1358549026	38.91	0	97.69	100	94.49	3	78.76	18.89	1.91	9068690	98.66	94.13
R193	4803638	1439065648	39.13	0	98.02	100	95.18	3	79.64	22.29	2.82	9607276	98.65	94.92
R194	4681145	1402293014	38.89	0	97.82	100	94.74	3	79.08	20.23	2.27	9362290	98.39	93.65
R195	4201742	1258677336	38.83	0	97.94	100	95.11	3	73.73	16.14	1.75	8403484	98.83	91.82
R196	4575359	1370852214	39.01	0	97.56	100	94.31	3	78.11	18.38	1.87	9150718	98.5	92.17
R197	4744331	1421393200	39.11	0	97.82	100	94.74	3	78.04	19.85	2.28	9488662	99.07	94.59
R198	4634028	1388376942	39.11	0	97.81	100	94.76	3	77.49	19.08	2.13	9268056	97.6	92.97
R199	3469246	1039415306	38.87	0	97.15	100	93.58	2	70.72	12.82	1.17	6938492	98.86	92.49
R20	4608163	1379368914	38.96	0.01	96.73	100	92.33	3	81.88	16.02	1.12	9216326	97.69	92.88
R200	4357087	1305389192	38.93	0	97.72	100	94.57	3	76.28	17.46	1.82	8714174	98.76	94.14
R201	4319163	1293915836	38.55	0	97.7	100	94.58	3	76.03	17.44	1.85	8638326	98.98	92.9
R202	4826967	1446137240	39.09	0	97.68	100	94.48	3	80.33	22.07	2.65	9653934	98.75	94.49
R203	4251506	1273739292	38.83	0	97.64	100	94.43	3	76.6	17.67	1.85	8503012	98.83	93.32
R204	4782368	1432868868	38.99	0	97.77	100	94.6	3	80.63	20.84	2.23	9564736	98.5	94.25
R205	4073379	1220302876	38.7	0	97.86	100	94.85	3	74.61	16.04	1.63	8146758	98.96	93.29
R206	5087997	1524427646	38.3	0	97.75	100	94.59	3	81.13	21.41	2.35	10175994	98.89	93.94
R207	4984488	1493375512	38.94	0	97.95	100	95.03	3	82.15	24.62	3.18	9968976	99.02	95.3
R208	4626910	1386190704	39.08	0	97.76	100	94.61	3	81.18	21.88	2.44	9253820	98.38	95
R209	4852541	1453794040	38.95	0	97.92	100	94.95	3	80.71	22.9	2.87	9705082	99.06	95.26
R21	4747314	1421632670	38.71	0.01	96.78	100	92.37	3	85.33	19.66	1.4	9494628	98.71	94.76
R210	4735697	1418826058	38.83	0	97.82	100	94.76	3	80.09	22.39	2.77	9471394	98.87	95.34
R211	4236993	1269212704	38.51	0	97.76	100	94.65	3	75	16.96	1.82	8473986	98.91	93.76
R212	4779079	1431790532	39.2	0	97.75	100	94.6	3	79.56	20.26	2.23	9558158	98.28	94.16
R213	4764033	1427371658	38.79	0	97.4	100	93.93	3	81.22	21.57	2.29	9528066	98.47	94.19
R214	4550938	1363500778	38.98	0	97.82	100	94.77	3	76.91	18.11	1.91	9101876	98.11	93.08
R215	4850576	1453152896	38.8	0	97.43	100	94.07	3	81.11	22.06	2.52	9701152	98.62	92.83
R216	4218640	1263864408	39.17	0	97.75	100	94.64	3	75.62	16.85	1.76	8437280	98.36	92.34
R217	4958353	1484544470	38.95	0	97.77	100	94.69	3	81.92	24.43	3.17	9916706	98.14	94.1
R218	4559401	1365949858	38.87	0	97.71	100	94.58	3	78.53	19.31	2.09	9118802	98.75	93.31
R219	4107477	1230450984	38.93	0	97.79	100	94.73	3	75.07	16.24	1.64	8214954	98.88	93.45
R22	4782060	1431550046	39.03	0.01	96.9	100	92.6	3	85.15	20.34	1.55	9564120	98.61	95.08
R220	4956300	1484864252	38.93	0	97.77	100	94.64	3	80.31	21.05	2.33	9912600	98.76	94.28
R221	4472086	1339833364	39.24	0	97.68	100	94.45	3	77.6	18.16	1.88	8944172	98.23	94.01
R23	4633535	1387408904	38.77	0.01	96.76	100	92.35	3	86.07	20.65	1.46	9267070	98.52	95.5
R24	4753500	1423463260	38.87	0.01	96.75	100	92.37	3	85.69	20.2	1.48	9507000	98.74	95.22
R25	4667190	1396994886	39.05	0.01	96.96	100	92.71	3	82.04	16.79	1.22	9334380	98.86	94.31
R26	4279453	1281248854	38.82	0.01	96.74	100	92.36	2	80.96	14.78	0.97	8558906	98.45	93.91
R27	5597734	1676295790	38.72	0.01	96.62	100	92.15	3	87.88	24.15	2	11195468	98.65	93.7
R28	5129559	1535389388	38.91	0.01	96.49	100	91.98	3	87.53	23.44	1.9	10259118	98.36	94.34
R29	4581851	1371841642	39.22	0.01	96.68	100	92.23	3	84.64	18.56	1.25	9163702	94.83	91.84
R30	4608773	1379639862	38.95	0.01	96.42	100	91.82	3	85.34	19.69	1.39	9217546	97.87	94.19
R31	4898260	1466364528	38.74	0.01	96.84	100	92.54	3	85.34	20.4	1.55	9796520	98.25	94.18
R32	4992450	1494222568	39.01	0.01	96.55	100	92.07	3	83.49	17.38	1.22	9984900	97.49	92.03
R33	4267072	1277070220	38.87	0.01	96.91	100	92.65	3	81.63	15.95	1.08	8534144	98.83	95.03
R34	5270854	1577760208	38.69	0.01	96.79	100	92.44	3	86.44	22.27	1.81	10541708	98.75	94.22
R35	4888812	1463732916	39.15	0.01	96.69	100	92.29	3	86.43	21.77	1.67	9777624	98.24	94.85
R36	5051527	1512104346	39.02	0.01	96.49	100	91.96	3	87.85	23.77	1.87	10103054	98.26	94.67
R37	4842558	1449049104	38.96	0.01	96.69	100	92.28	3	84.85	19.47	1.44	9685116	97.2	93.06
R38	5005410	1498553032	38.77	0.01	96.69	100	92.23	3	87.08	22.49	1.74	10010820	98.54	95
R39	4789999	1434183236	38.94	0.01	96.58	100	92.05	3	86.16	20.71	1.5	9579998	98.59	95.04
R40	5163960	1546174424	39.06	0.01	96.87	100	92.57	3	87.22	23.54	1.97	10327920	98.37	95.11
R41	4967274	1487666712	39	0.01	95.9	100	90.53	3	86.72	20.51	1.42	9934548	98.64	94.67
R42	4589859	1374694960	39.04	0.01	96.8	100	92.42	3	84.77	19.01	1.32	9179718	98.77	95.35
R43	4854165	1454334050	38.45	0	97.77	100	94.52	3	85.89	21.23	1.63	9708330	98.43	94.39
R44	4988917	1494108866	38.71	0.01	96.54	100	91.97	3	87.23	22.24	1.68	9977834	98.96	94.98
R45	5145780	1541257948	38.95	0.01	96.64	100	92.13	3	87.4	23.15	1.84	10291560	98.36	94.71
R46	4398267	1316988142	38.64	0.01	96.77	100	92.41	3	83.13	16.55	1.08	8796534	98.78	94.46
R47	5536750	1658497866	38.86	0.01	96.74	100	92.34	3	88.69	25.79	2.21	11073500	98.9	95.02
R48	4948045	1481554236	38.62	0.01	96.74	100	92.36	3	86.66	21.94	1.69	9896090	98.85	94.99
R49	4544240	1360144140	38.93	0.01	97.21	100	93.2	3	81.76	17.57	1.35	9088480	98.93	94.95
R50	5066111	1516606812	38.8	0.01	97.16	100	93.07	3	84.9	21.1	1.74	10132222	98.76	94.95
R51	4954068	1482946392	38.67	0.01	97.22	100	93.18	3	84.18	20.23	1.63	9908136	98.34	94.14
R52	4796547	1436087880	38.55	0.01	97.06	100	92.9	3	84.98	20.11	1.53	9593094	99.08	95.16
R53	6305956	1887881600	38.46	0.01	97.2	100	93.12	3	89.64	30.74	3.31	12611912	99.01	95.18
R54	4882228	1461757480	38.5	0.01	97.07	100	92.92	3	86.67	23.12	1.91	9764456	99.1	96.02
R55	5591029	1674091606	38.5	0.01	97.08	100	92.91	3	88.85	27.74	2.62	11182058	98.88	95.38
R56	4560271	1364656408	38.35	0.01	97.17	100	93.11	3	81.95	17.69	1.34	9120542	99.01	94.46
R57	4246708	1270484628	38.75	0.01	97.15	100	93.07	3	81.61	16.97	1.22	8493416	97.91	94.56
R58	3636554	1088620112	39.54	0.01	97.02	100	92.81	2	76.04	11.21	0.68	7273108	94.39	90.98
R59	5459437	1635653296	38.39	0	97.86	100	94.71	3	88.61	26.61	2.43	10918874	98.88	95.17
R60	3986192	1193288554	38.44	0.01	97.01	100	92.86	2	79.91	14.56	0.95	7972384	98.94	94.68
R61	4240306	1269434880	38.68	0.01	97.04	100	92.88	3	82.5	17.2	1.19	8480612	99.13	96.08
R62	4488156	1343582274	38.67	0.01	97.06	100	92.9	3	81.72	16.82	1.25	8976312	98.82	94.63
R63	3911658	1170194778	38.57	0.01	97.19	100	93.15	2	78.99	14.46	0.97	7823316	98.97	95.59
R64	3676111	1100269358	38.57	0.01	97	100	92.82	2	75.96	11.5	0.73	7352222	97.88	93.59
R65	4091409	1224624508	38.62	0.01	96.95	100	92.74	2	78.59	13.52	0.9	8182818	98.42	93.67
R66	3675456	1100316408	38.57	0.01	97	100	92.83	2	78.07	12.82	0.79	7350912	99.01	94.87
R67	4322483	1294082488	38.6	0.01	97.02	100	92.84	3	82.06	16.7	1.19	8644966	98.49	94.92
R68	4528766	1356191732	39.06	0.01	96.93	100	92.65	2	81.09	15.18	1.03	9057532	97.76	93.16
R69	3878317	1161127042	38.46	0.01	97.07	100	92.91	2	74.35	10.08	0.64	7756634	98.48	93.02
R70	3959175	1185505912	38.52	0.01	97.21	100	93.18	2	76.64	11.86	0.77	7918350	98.75	94.04
R71	4074657	1220286690	38.58	0.01	97.03	100	92.85	2	80.9	15.03	0.99	8149314	98.88	95.13
R72	4076297	1220813236	38.61	0.01	96.9	100	92.57	2	81.07	14.79	0.94	8152594	98.91	95.23
R73	4015347	1202303934	38.72	0.01	97.02	100	92.84	2	80.68	14.54	0.91	8030694	99.01	95.25
R74	4090326	1225163214	38.75	0.01	96.89	100	92.57	2	81.91	15.06	0.93	8180652	98.75	95.15
R75	4289434	1284761372	38.78	0.01	96.92	100	92.65	3	83.39	16.95	1.13	8578868	98.88	95.2
R76	4236320	1268452500	38.63	0.01	97.15	100	93.06	3	81.31	16.06	1.11	8472640	98.65	94.93
R77	4229946	1266823276	39.16	0.01	97.07	100	92.86	2	80.76	14.82	0.97	8459892	96.1	92.5
R78	4436221	1328728534	38.48	0.01	97.05	100	92.84	3	84.86	19.19	1.33	8872442	98.65	95.81
R79	4268178	1278421668	38.74	0.01	96.86	100	92.54	3	82.32	15.99	1.04	8536356	97.89	94.1
R80	4435680	1328411824	38.59	0.01	97.08	100	92.91	3	81.81	16.19	1.11	8871360	98.41	94.08
R81	4194718	1255208754	38.9	0.01	96.97	100	92.76	2	81.46	15.17	0.98	8389436	98.8	95.08
R82	4366104	1307276190	38.7	0.01	96.93	100	92.65	3	82.04	15.53	1.02	8732208	98.74	94.47
R83	4034121	1207685650	38.62	0.01	96.4	100	91.75	2	82.32	14.78	0.87	8068242	98.8	94.67
R84	4265920	1276727978	39.06	0.01	96.9	100	92.58	3	82.85	16.93	1.14	8531840	97.2	94.09
R85	4377775	1310407600	38.76	0.01	96.9	100	92.58	3	82.72	16.39	1.09	8755550	98.68	94.91
R86	4419510	1323213058	38.59	0.01	96.74	100	92.31	3	83.61	16.84	1.08	8839020	98.52	94.59
R87	4325618	1294561624	38.77	0.01	97	100	92.77	3	82.78	17.03	1.17	8651236	98.37	94.95
R88	4292333	1284558200	38.85	0.01	96.92	100	92.65	3	82.5	16.43	1.09	8584666	98.88	95.29
R89	4196330	1256826832	38.92	0.01	96.82	100	92.47	3	82.62	16.47	1.09	8392660	98.43	95.11
R90	4522306	1354800438	38.91	0.01	96.79	100	92.4	3	85.52	19.18	1.29	9044612	98.74	95.33
R91	5971728	1788353424	38.1	0	97.33	100	93.86	3	88.19	31.34	4.53	11943456	97.66	90.68
R92	4116316	1233069158	39.37	0.01	96.32	100	91.55	2	81.29	13.32	0.78	8232632	97.19	92.66
R93	6467738	1937500600	38.35	0.01	96.52	100	92.03	4	89.32	32.54	4.51	12935476	97.7	93.57
R94	3927821	1176404674	38.78	0.01	96.9	100	92.6	2	79.88	13.33	0.84	7855642	98.79	94.7
R95	3687741	1104405578	38.68	0.01	96.7	100	92.34	2	74.19	9.37	0.59	7375482	98.21	91.79
R96	4783562	1432884346	39.19	0.01	96.96	100	92.68	3	83.52	17.71	1.26	9567124	97.82	93.3
R97	5358316	1605375062	39.13	0	97.91	100	94.89	3	86.03	21.18	1.67	10716632	98.47	93.6
R98	4532081	1357668642	38.89	0	97.69	100	94.45	3	84.38	17.37	1.13	9064162	98.64	93.92
R99	4854781	1454055296	38.9	0	97.74	100	94.62	3	83.97	18.77	1.4	9709562	98.47	92.75
