# Supplementary material for: Mapping QTLs for 1000-grain weight and genes controlling hull type using SNP marker in Tartary buckwheat (Fagopyrum tataricum)
Source: BMC Genomics. 2021 Feb 27;22:142. doi: 10.1186/s12864-021-07449-w (PMC7913328; doi:10.1186/s12864-021-07449-w)
Supplement: Supplementary file 2 — Additional file 2 Table S2. Details regarding the SNPs in the parents and 221 RILs. [file 12864_2021_7449_MOESM2_ESM.xlsx]

## Sheet: Sheet1
Table S2 Details regarding the SNPs in the parents and 221 RILs
BMK ID	SNP number	Transition	Transversion	Ti/Tv	Heterozygosity	Homozygosity	Het-ratio
R01	176101	119502	56599	2.11	35133	140968	0.1995
R02	191267	130143	61124	2.12	39025	152242	0.204
R03	154635	104724	49911	2.09	34527	120108	0.2232
R04	206794	140619	66175	2.12	43846	162948	0.212
R05	167189	113391	53798	2.1	37569	129620	0.2247
R06	194915	131974	62941	2.09	43657	151258	0.2239
R07	196407	133324	63083	2.11	42091	154316	0.2143
R08	194516	132132	62384	2.11	51069	143447	0.2625
R09	166608	113245	53363	2.12	28022	138586	0.1681
R10	231326	156759	74567	2.1	47695	183631	0.2061
R100	190349	129359	60990	2.12	38109	152240	0.2002
R101	194546	131800	62746	2.1	44304	150242	0.2277
R102	183211	124060	59151	2.09	36599	146612	0.1997
R103	172433	116711	55722	2.09	38006	134427	0.2204
R104	185205	125607	59598	2.1	39731	145474	0.2145
R105	194051	131223	62828	2.08	43534	150517	0.2243
R106	201541	136643	64898	2.1	40196	161345	0.1994
R107	178288	121002	57286	2.11	40412	137876	0.2266
R108	200733	136154	64579	2.1	43422	157311	0.2163
R109	186230	126278	59952	2.1	38644	147586	0.2075
R11	196763	133145	63618	2.09	43577	153186	0.2214
R110	189051	128248	60803	2.1	44881	144170	0.2374
R111	213441	145170	68271	2.12	39037	174404	0.1828
R112	182856	124016	58840	2.1	35377	147479	0.1934
R113	209616	142473	67143	2.12	42072	167544	0.2007
R114	190655	128955	61700	2.09	44005	146650	0.2308
R115	227596	154379	73217	2.1	54058	173538	0.2375
R116	236569	160821	75748	2.12	46886	189683	0.1981
R117	204363	138683	65680	2.11	38100	166263	0.1864
R118	204872	139242	65630	2.12	38357	166515	0.1872
R119	192385	130291	62094	2.09	43645	148740	0.2268
R12	193432	131393	62039	2.11	40039	153393	0.2069
R120	167677	113606	54071	2.1	29741	137936	0.1773
R121	156149	105998	50151	2.11	32224	123925	0.2063
R122	178425	121018	57407	2.1	34670	143755	0.1943
R123	158818	107751	51067	2.1	31619	127199	0.199
R124	129731	87540	42191	2.07	24324	105407	0.1874
R125	165697	112795	52902	2.13	31195	134502	0.1882
R126	184629	125380	59249	2.11	31125	153504	0.1685
R127	170556	115679	54877	2.1	45050	125506	0.2641
R128	182543	123726	58817	2.1	37631	144912	0.2061
R129	182994	123991	59003	2.1	35789	147205	0.1955
R13	195270	132845	62425	2.12	40752	154518	0.2086
R130	198465	134394	64071	2.09	54815	143650	0.2761
R131	187618	127703	59915	2.13	34798	152820	0.1854
R132	175847	119041	56806	2.09	41981	133866	0.2387
R133	165757	112365	53392	2.1	29305	136452	0.1767
R134	188428	127856	60572	2.11	36432	151996	0.1933
R135	168327	114011	54316	2.09	34290	134037	0.2037
R136	195949	133160	62789	2.12	37218	158731	0.1899
R137	173727	118062	55665	2.12	33889	139838	0.195
R138	165127	112068	53059	2.11	32459	132668	0.1965
R139	236876	160864	76012	2.11	47920	188956	0.2022
R14	178145	120897	57248	2.11	39473	138672	0.2215
R140	222536	151444	71092	2.13	39579	182957	0.1778
R141	200234	135565	64669	2.09	47093	153141	0.2351
R142	168624	114494	54130	2.11	32126	136498	0.1905
R143	181032	122998	58034	2.11	31583	149449	0.1744
R144	147898	100094	47804	2.09	30496	117402	0.2061
R145	146166	99113	47053	2.1	28737	117429	0.1966
R146	153355	103858	49497	2.09	29793	123562	0.1942
R147	161058	108887	52171	2.08	32564	128494	0.2021
R148	197814	134461	63353	2.12	36231	161583	0.1831
R149	195196	132676	62520	2.12	35241	159955	0.1805
R15	198788	134900	63888	2.11	40653	158135	0.2045
R150	172378	117296	55082	2.12	29817	142561	0.1729
R151	146762	99046	47716	2.07	30070	116692	0.2048
R152	207679	140985	66694	2.11	40628	167051	0.1956
R153	161500	109302	52198	2.09	31444	130056	0.1946
R154	159519	108106	51413	2.1	30888	128631	0.1936
R155	143544	97275	46269	2.1	25702	117842	0.179
R156	175555	119082	56473	2.1	34048	141507	0.1939
R157	157025	106324	50701	2.09	29268	127757	0.1863
R158	172819	117225	55594	2.1	31695	141124	0.1833
R159	163850	111041	52809	2.1	30452	133398	0.1858
R16	157398	106586	50812	2.09	32499	124899	0.2064
R160	139766	94696	45070	2.1	30581	109185	0.2188
R161	207594	140343	67251	2.08	48883	158711	0.2354
R162	138786	94045	44741	2.1	22205	116581	0.1599
R163	165318	111866	53452	2.09	28966	136352	0.1752
R164	158618	107293	51325	2.09	32091	126527	0.2023
R165	141780	95754	46026	2.08	30362	111418	0.2141
R166	140952	95563	45389	2.1	23764	117188	0.1685
R167	175788	119640	56148	2.13	31417	144371	0.1787
R168	161541	109914	51627	2.12	27525	134016	0.1703
R169	171957	116485	55472	2.09	32863	139094	0.1911
R17	185529	125800	59729	2.1	42826	142703	0.2308
R170	167871	113877	53994	2.1	33448	134423	0.1992
R171	187246	127101	60145	2.11	38860	148386	0.2075
R172	146842	99464	47378	2.09	29009	117833	0.1975
R173	136728	92328	44400	2.07	27762	108966	0.203
R174	158323	107343	50980	2.1	30257	128066	0.1911
R175	184810	125546	59264	2.11	31042	153768	0.1679
R176	181474	122796	58678	2.09	34006	147468	0.1873
R177	192885	130815	62070	2.1	46203	146682	0.2395
R178	173745	117883	55862	2.11	32784	140961	0.1886
R179	158167	107493	50674	2.12	27247	130920	0.1722
R18	182807	123950	58857	2.1	40608	142199	0.2221
R180	157096	106206	50890	2.08	30372	126724	0.1933
R181	137186	92574	44612	2.07	27177	110009	0.1981
R182	172837	117663	55174	2.13	29694	143143	0.1718
R183	172782	116861	55921	2.08	35381	137401	0.2047
R184	180210	122648	57562	2.13	31665	148545	0.1757
R185	143747	97731	46016	2.12	24451	119296	0.17
R186	143866	97481	46385	2.1	29079	114787	0.2021
R187	150059	101795	48264	2.1	28085	121974	0.1871
R188	186201	126348	59853	2.11	40635	145566	0.2182
R189	163656	110930	52726	2.1	28350	135306	0.1732
R19	211167	143102	68065	2.1	44486	166681	0.2106
R190	122780	83378	39402	2.11	22194	100586	0.1807
R191	147252	99607	47645	2.09	30411	116841	0.2065
R192	148977	101518	47459	2.13	26898	122079	0.1805
R193	159191	107690	51501	2.09	34353	124838	0.2157
R194	139989	94774	45215	2.09	40814	99175	0.2915
R195	150573	102513	48060	2.13	26375	124198	0.1751
R196	152230	103532	48698	2.12	26550	125680	0.1744
R197	147036	100032	47004	2.12	30806	116230	0.2095
R198	141106	95646	45460	2.1	27608	113498	0.1956
R199	131081	89038	42043	2.11	20182	110899	0.1539
R20	180130	122206	57924	2.1	38556	141574	0.214
R200	144908	98373	46535	2.11	25376	119532	0.1751
R201	144146	97832	46314	2.11	26391	117755	0.183
R202	162399	110439	51960	2.12	34480	127919	0.2123
R203	142895	96892	46003	2.1	27173	115722	0.1901
R204	172337	117246	55091	2.12	32016	140321	0.1857
R205	137254	93211	44043	2.11	26576	110678	0.1936
R206	179814	122425	57389	2.13	31649	148165	0.176
R207	178360	121081	57279	2.11	37485	140875	0.2101
R208	179804	122568	57236	2.14	33943	145861	0.1887
R209	171923	116614	55309	2.1	36140	135783	0.2102
R21	200277	135729	64548	2.1	42529	157748	0.2123
R210	167497	113698	53799	2.11	34450	133047	0.2056
R211	146113	99156	46957	2.11	24042	122071	0.1645
R212	173218	117937	55281	2.13	31790	141428	0.1835
R213	163811	111103	52708	2.1	28866	134945	0.1762
R214	159398	108645	50753	2.14	27783	131615	0.1742
R215	169895	115604	54291	2.12	32370	137525	0.1905
R216	153466	104370	49096	2.12	27254	126212	0.1775
R217	169419	114571	54848	2.08	35688	133731	0.2106
R218	147912	100190	47722	2.09	29719	118193	0.2009
R219	129533	87723	41810	2.09	25532	104001	0.1971
R22	203158	137551	65607	2.09	44962	158196	0.2213
R220	164813	112270	52543	2.13	31221	133592	0.1894
R221	134521	91228	43293	2.1	25996	108525	0.1932
R23	194135	131439	62696	2.09	43740	150395	0.2253
R24	202544	137677	64867	2.12	41440	161104	0.2045
R25	194676	132134	62542	2.11	40008	154668	0.2055
R26	169972	115074	54898	2.09	37775	132197	0.2222
R27	232108	157575	74533	2.11	46389	185719	0.1998
R28	215467	146136	69331	2.1	45715	169752	0.2121
R29	197942	134363	63579	2.11	40795	157147	0.206
R30	201108	136583	64525	2.11	41702	159406	0.2073
R31	203120	137756	65364	2.1	43079	160041	0.212
R32	203334	138269	65065	2.12	38953	164381	0.1915
R33	181368	122995	58373	2.1	42208	139160	0.2327
R34	214148	144924	69224	2.09	43713	170435	0.2041
R35	201255	136284	64971	2.09	48379	152876	0.2403
R36	239848	163238	76610	2.13	46547	193301	0.194
R37	185746	125735	60011	2.09	42537	143209	0.229
R38	206236	139646	66590	2.09	44075	162161	0.2137
R39	196948	133392	63556	2.09	43638	153310	0.2215
R40	234431	158967	75464	2.1	51407	183024	0.2192
R41	214022	145533	68489	2.12	42595	171427	0.199
R42	180214	121913	58301	2.09	42126	138088	0.2337
R43	180707	122753	57954	2.11	38653	142054	0.2138
R44	217349	147749	69600	2.12	46227	171122	0.2126
R45	211517	143682	67835	2.11	45394	166123	0.2146
R46	187219	127086	60133	2.11	38632	148587	0.2063
R47	245057	166776	78281	2.13	55955	189102	0.2283
R48	194834	131707	63127	2.08	44472	150362	0.2282
R49	180789	122548	58241	2.1	44275	136514	0.2448
R50	200947	135750	65197	2.08	52221	148726	0.2598
R51	206265	139693	66572	2.09	48575	157690	0.2354
R52	197518	133699	63819	2.09	46678	150840	0.2363
R53	269111	182429	86682	2.1	57917	211194	0.2152
R54	206145	139766	66379	2.1	47561	158584	0.2307
R55	245721	166489	79232	2.1	54526	191195	0.2219
R56	198548	134427	64121	2.09	43036	155512	0.2167
R57	192758	130865	61893	2.11	38517	154241	0.1998
R58	141521	95677	45844	2.08	29464	112057	0.2081
R59	218751	148069	70682	2.09	52577	166174	0.2403
R60	166410	112603	53807	2.09	34764	131646	0.2089
R61	193393	131279	62114	2.11	39330	154063	0.2033
R62	173124	117292	55832	2.1	38620	134504	0.223
R63	166522	112856	53666	2.1	35124	131398	0.2109
R64	151865	103087	48778	2.11	28448	123417	0.1873
R65	159901	108592	51309	2.11	30813	129088	0.1927
R66	151283	101966	49317	2.06	31965	119318	0.2112
R67	187889	127356	60533	2.1	37139	150750	0.1976
R68	175152	118835	56317	2.11	37607	137545	0.2147
R69	150850	102375	48475	2.11	25424	125426	0.1685
R70	168511	114609	53902	2.12	30092	138419	0.1785
R71	166005	112160	53845	2.08	35784	130221	0.2155
R72	185343	126214	59129	2.13	33719	151624	0.1819
R73	184533	125206	59327	2.11	34248	150285	0.1855
R74	171024	115806	55218	2.09	52569	118455	0.3073
R75	175940	119132	56808	2.09	38006	137934	0.216
R76	171752	116221	55531	2.09	37738	134014	0.2197
R77	192504	130892	61612	2.12	35183	157321	0.1827
R78	210222	142505	67717	2.1	40684	169538	0.1935
R79	172897	117079	55818	2.09	37462	135435	0.2166
R80	177209	120274	56935	2.11	37664	139545	0.2125
R81	189294	128516	60778	2.11	35930	153364	0.1898
R82	176145	119701	56444	2.12	36182	139963	0.2054
R83	160733	108598	52135	2.08	34957	125776	0.2174
R84	179045	121488	57557	2.11	38308	140737	0.2139
R85	171975	116084	55891	2.07	36922	135053	0.2146
R86	191613	130232	61381	2.12	37160	154453	0.1939
R87	185572	125747	59825	2.1	39999	145573	0.2155
R88	178920	121450	57470	2.11	38499	140421	0.2151
R89	185198	125701	59497	2.11	36858	148340	0.199
R90	188353	127624	60729	2.1	42192	146161	0.224
R91	231031	156616	74415	2.1	46946	184085	0.2032
R92	178216	121584	56632	2.14	31464	146752	0.1765
R93	233017	157836	75181	2.09	51195	181822	0.2197
R94	160480	108514	51966	2.08	33233	127247	0.207
R95	135523	91506	44017	2.07	25678	109845	0.1894
R96	183668	124383	59285	2.09	41156	142512	0.224
R97	200190	135803	64387	2.1	45487	154703	0.2272
R98	185698	125751	59947	2.09	40333	145365	0.2171
R99	195240	132158	63082	2.09	42549	152691	0.2179
Miaomiqiao	364892	244296	120596	2.02	149248	215644	0.409
Jinqiaomai 2	423998	285107	138891	2.05	151761	272237	0.3579
