# Supplementary material for: Mapping QTLs for 1000-grain weight and genes controlling hull type using SNP marker in Tartary buckwheat (Fagopyrum tataricum)
Source: BMC Genomics. 2021 Feb 27;22:142. doi: 10.1186/s12864-021-07449-w (PMC7913328; doi:10.1186/s12864-021-07449-w)
Supplement: Supplementary file 4 — Additional file 4: Table S3. The genotype of all the bin markers mapped on the genetic map. [file 12864_2021_7449_MOESM4_ESM.xlsx]

## Sheet: Sheet1
Table S3 The genotype of all the bin markers mapped on the genetic map.
MarkerID	Linkage group	Type	Jinqiaomai 2	Xiaomiqiao	R01	R02	R03	R04	R05	R06	R07	R08	R09	R10	R100	R101	R102	R103	R104	R105	R106	R107	R108	R109	R11	R110	R111	R112	R113	R114	R115	R116	R117	R118	R119	R12	R120	R121	R122	R123	R124	R125	R126	R127	R128	R129	R13	R130	R131
Block1	Chr.1	aaxbb	aa	bb	bb	bb	bb	aa	aa	bb	aa	bb	aa	aa	aa	bb	bb	aa	aa	bb	aa	aa	bb	aa	bb	bb	aa	aa	aa	bb	aa	bb	bb	aa	bb	aa	bb	aa	bb	bb	aa	bb	aa	ab	bb	aa	aa	bb	aa
Block2	Chr.1	aaxbb	aa	bb	bb	bb	bb	aa	aa	bb	aa	bb	aa	aa	aa	bb	bb	aa	aa	bb	aa	aa	bb	ab	bb	bb	aa	aa	aa	bb	aa	bb	bb	aa	bb	aa	bb	aa	bb	bb	aa	bb	aa	ab	bb	aa	aa	bb	aa
Block3	Chr.1	aaxbb	aa	bb	bb	bb	bb	aa	aa	bb	aa	bb	aa	aa	aa	bb	bb	aa	aa	bb	aa	aa	bb	ab	bb	bb	aa	aa	aa	bb	aa	bb	bb	aa	bb	aa	bb	aa	bb	bb	aa	bb	aa	ab	bb	aa	aa	bb	aa
Block5	Chr.1	aaxbb	aa	bb	bb	bb	bb	aa	aa	bb	aa	bb	aa	aa	aa	bb	bb	aa	bb	bb	aa	aa	bb	ab	bb	bb	aa	aa	aa	bb	aa	bb	bb	aa	bb	aa	bb	aa	bb	bb	aa	bb	aa	ab	bb	aa	aa	bb	aa
Block6	Chr.1	aaxbb	aa	bb	bb	bb	bb	aa	aa	bb	aa	bb	aa	aa	aa	bb	bb	aa	bb	bb	aa	aa	bb	ab	bb	bb	aa	aa	aa	bb	aa	bb	bb	aa	bb	aa	bb	aa	bb	bb	aa	bb	aa	ab	bb	aa	aa	bb	aa
Block23	Chr.1	aaxbb	aa	bb	aa	aa	bb	bb	aa	aa	bb	bb	aa	aa	aa	bb	bb	bb	bb	aa	aa	bb	aa	bb	bb	bb	aa	bb	bb	aa	bb	bb	bb	bb	bb	bb	aa	bb	aa	aa	aa	aa	aa	bb	bb	bb	aa	aa	bb
Block35	Chr.1	aaxbb	aa	bb	aa	aa	bb	ab	aa	aa	bb	ab	aa	aa	aa	bb	bb	bb	bb	aa	aa	bb	aa	bb	bb	bb	aa	bb	bb	aa	bb	bb	bb	bb	bb	bb	aa	bb	aa	aa	aa	aa	aa	bb	bb	bb	aa	aa	bb
Block49	Chr.1	aaxbb	aa	bb	aa	aa	bb	ab	aa	aa	bb	bb	aa	aa	aa	bb	bb	bb	bb	aa	aa	bb	aa	bb	bb	bb	aa	bb	bb	aa	bb	bb	bb	bb	bb	bb	aa	bb	aa	aa	aa	aa	aa	bb	bb	bb	aa	aa	bb
Block52	Chr.1	aaxbb	aa	bb	aa	aa	bb	bb	aa	aa	bb	ab	aa	aa	aa	bb	bb	bb	bb	aa	aa	bb	aa	bb	bb	bb	aa	bb	bb	aa	bb	bb	bb	bb	bb	bb	aa	bb	aa	aa	aa	aa	aa	bb	bb	bb	aa	aa	bb
Block54	Chr.1	aaxbb	aa	bb	aa	aa	bb	ab	aa	aa	bb	ab	aa	aa	aa	bb	bb	bb	bb	aa	aa	bb	aa	bb	bb	bb	aa	bb	bb	aa	bb	bb	bb	bb	bb	bb	aa	bb	aa	aa	aa	aa	aa	bb	bb	bb	aa	aa	bb
Block61	Chr.1	aaxbb	aa	bb	aa	aa	bb	ab	aa	aa	aa	ab	aa	aa	aa	bb	bb	bb	bb	aa	aa	bb	aa	bb	bb	bb	aa	bb	bb	aa	bb	bb	bb	bb	bb	aa	aa	aa	aa	aa	aa	aa	aa	bb	aa	bb	aa	aa	bb
Block63	Chr.1	aaxbb	aa	bb	aa	aa	bb	ab	aa	aa	aa	ab	aa	aa	aa	bb	bb	bb	bb	aa	aa	bb	aa	bb	bb	bb	aa	bb	bb	aa	bb	bb	bb	bb	bb	aa	aa	aa	aa	aa	aa	aa	aa	bb	aa	bb	aa	aa	bb
Block64	Chr.1	aaxbb	aa	bb	aa	aa	bb	bb	aa	aa	aa	ab	aa	aa	aa	bb	bb	bb	bb	aa	aa	bb	aa	bb	bb	bb	aa	bb	bb	aa	bb	bb	bb	bb	bb	aa	aa	aa	aa	aa	aa	aa	aa	bb	aa	bb	aa	aa	bb
Block67	Chr.1	aaxbb	aa	bb	aa	aa	bb	ab	aa	aa	aa	ab	aa	aa	aa	bb	bb	bb	bb	aa	aa	bb	aa	bb	bb	bb	aa	bb	bb	aa	bb	bb	bb	bb	bb	aa	aa	aa	aa	aa	aa	aa	aa	bb	aa	bb	aa	aa	bb
Block74	Chr.1	aaxbb	aa	bb	aa	aa	bb	bb	aa	aa	aa	ab	aa	aa	aa	bb	bb	bb	bb	aa	aa	bb	aa	bb	bb	bb	aa	bb	bb	aa	bb	bb	bb	bb	bb	aa	aa	aa	aa	aa	aa	aa	aa	bb	aa	bb	aa	aa	bb
Block75	Chr.1	aaxbb	aa	bb	aa	aa	bb	ab	aa	aa	aa	ab	aa	aa	aa	bb	bb	bb	bb	aa	aa	bb	aa	bb	bb	bb	aa	bb	bb	aa	bb	bb	bb	bb	bb	aa	aa	aa	aa	aa	aa	aa	aa	bb	aa	bb	aa	aa	bb
Block81	Chr.1	aaxbb	aa	bb	aa	aa	aa	ab	aa	aa	aa	bb	aa	aa	aa	bb	bb	bb	bb	aa	aa	bb	aa	bb	bb	bb	aa	bb	bb	aa	bb	bb	bb	bb	bb	aa	aa	aa	aa	aa	aa	aa	aa	bb	aa	bb	aa	aa	bb
Block85	Chr.1	aaxbb	aa	bb	aa	aa	aa	bb	aa	aa	aa	ab	aa	aa	aa	bb	bb	bb	bb	aa	aa	bb	aa	bb	bb	bb	aa	bb	bb	aa	bb	bb	bb	bb	bb	aa	aa	aa	aa	aa	aa	aa	aa	bb	aa	bb	aa	aa	bb
Block88	Chr.1	aaxbb	aa	bb	aa	aa	aa	ab	aa	aa	aa	ab	aa	aa	aa	bb	bb	bb	bb	aa	aa	bb	aa	bb	bb	bb	aa	bb	bb	aa	bb	bb	bb	bb	bb	aa	aa	aa	aa	aa	aa	aa	aa	bb	aa	bb	aa	aa	bb
Block99	Chr.1	aaxbb	aa	bb	aa	aa	aa	ab	aa	aa	aa	bb	aa	aa	aa	bb	aa	bb	bb	aa	aa	bb	aa	bb	bb	bb	aa	bb	bb	aa	bb	bb	bb	bb	bb	aa	aa	aa	aa	aa	aa	aa	aa	bb	aa	bb	aa	aa	bb
Block106	Chr.1	aaxbb	aa	bb	aa	aa	aa	bb	aa	aa	aa	ab	aa	aa	aa	bb	aa	bb	bb	aa	aa	bb	aa	bb	bb	bb	aa	bb	bb	aa	bb	bb	bb	bb	bb	aa	aa	aa	aa	aa	aa	aa	aa	ab	aa	bb	aa	aa	bb
Block109	Chr.1	aaxbb	aa	bb	aa	aa	aa	ab	aa	aa	aa	ab	aa	aa	aa	bb	aa	bb	bb	aa	aa	bb	aa	bb	bb	bb	aa	bb	bb	aa	bb	bb	bb	bb	bb	aa	aa	aa	aa	aa	aa	aa	aa	ab	aa	bb	aa	aa	bb
Block115	Chr.1	aaxbb	aa	bb	aa	aa	aa	ab	aa	aa	aa	ab	aa	aa	aa	bb	aa	bb	bb	aa	aa	bb	aa	bb	bb	bb	aa	bb	bb	aa	bb	bb	bb	bb	bb	aa	aa	aa	aa	aa	aa	aa	aa	bb	aa	bb	aa	aa	bb
Block117	Chr.1	aaxbb	aa	bb	aa	aa	aa	ab	aa	aa	aa	ab	aa	aa	aa	bb	aa	bb	bb	aa	aa	bb	aa	bb	bb	bb	aa	bb	bb	aa	bb	bb	bb	bb	bb	aa	aa	aa	aa	aa	aa	aa	aa	bb	aa	aa	aa	aa	bb
Block118	Chr.1	aaxbb	aa	bb	aa	aa	aa	ab	aa	aa	aa	ab	aa	aa	aa	bb	aa	bb	bb	aa	aa	bb	aa	bb	bb	bb	aa	bb	bb	aa	bb	bb	bb	bb	bb	aa	aa	aa	aa	aa	aa	aa	aa	bb	aa	aa	aa	aa	bb
Block120	Chr.1	aaxbb	aa	bb	aa	aa	aa	ab	aa	aa	aa	ab	aa	aa	aa	bb	aa	bb	bb	aa	aa	bb	aa	bb	bb	bb	aa	bb	bb	aa	bb	bb	bb	bb	bb	aa	aa	aa	aa	aa	aa	aa	aa	bb	aa	aa	aa	bb	bb
Block121	Chr.1	aaxbb	aa	bb	aa	aa	aa	ab	aa	aa	aa	ab	aa	aa	aa	bb	aa	bb	bb	aa	aa	bb	aa	bb	bb	bb	aa	bb	bb	aa	bb	bb	bb	bb	bb	aa	aa	aa	aa	aa	aa	aa	aa	bb	aa	aa	aa	bb	bb
Block124	Chr.1	aaxbb	aa	bb	aa	aa	aa	ab	aa	aa	aa	bb	aa	aa	aa	bb	aa	bb	bb	aa	aa	bb	aa	bb	bb	bb	aa	bb	bb	aa	bb	bb	bb	bb	bb	aa	aa	aa	aa	aa	aa	aa	aa	bb	aa	aa	aa	bb	bb
Block125	Chr.1	aaxbb	aa	bb	aa	aa	aa	ab	aa	aa	aa	bb	aa	aa	aa	bb	aa	bb	bb	aa	aa	bb	aa	bb	bb	bb	aa	bb	bb	aa	bb	bb	bb	bb	bb	aa	aa	aa	aa	aa	aa	aa	aa	bb	aa	aa	aa	bb	bb
Block135	Chr.1	aaxbb	aa	bb	aa	aa	aa	ab	aa	aa	aa	bb	bb	bb	aa	bb	aa	bb	bb	aa	aa	bb	aa	bb	bb	bb	aa	bb	bb	aa	bb	bb	bb	bb	bb	aa	aa	aa	aa	aa	aa	aa	aa	bb	aa	aa	aa	bb	bb
Block138	Chr.1	aaxbb	aa	bb	bb	aa	aa	ab	aa	aa	aa	bb	bb	bb	aa	bb	aa	bb	bb	aa	aa	bb	aa	bb	bb	bb	aa	aa	bb	aa	bb	bb	bb	bb	bb	aa	aa	aa	aa	aa	aa	aa	aa	bb	aa	aa	aa	bb	bb
Block142	Chr.1	aaxbb	aa	bb	bb	aa	aa	bb	aa	aa	aa	bb	bb	bb	aa	bb	aa	bb	bb	aa	aa	bb	aa	bb	bb	bb	aa	aa	bb	aa	bb	bb	bb	bb	bb	aa	aa	aa	aa	aa	aa	aa	aa	bb	aa	aa	aa	bb	bb
Block146	Chr.1	aaxbb	aa	bb	bb	aa	aa	ab	aa	aa	aa	bb	bb	bb	aa	bb	aa	bb	bb	aa	aa	bb	aa	bb	bb	bb	aa	aa	bb	aa	bb	bb	bb	bb	bb	aa	aa	aa	aa	aa	aa	aa	aa	ab	aa	aa	aa	bb	bb
Block150	Chr.1	aaxbb	aa	bb	bb	aa	aa	ab	aa	aa	aa	bb	bb	bb	aa	aa	aa	bb	bb	aa	aa	bb	aa	bb	bb	bb	aa	aa	bb	aa	bb	bb	bb	bb	bb	aa	aa	aa	aa	aa	aa	aa	aa	ab	aa	aa	aa	bb	bb
Block152	Chr.1	aaxbb	aa	bb	bb	aa	aa	ab	aa	aa	aa	bb	bb	bb	aa	aa	aa	bb	bb	aa	aa	bb	aa	bb	bb	bb	aa	aa	bb	aa	bb	bb	bb	bb	bb	aa	aa	aa	aa	aa	aa	aa	aa	ab	aa	aa	aa	bb	bb
Block156	Chr.1	aaxbb	aa	bb	bb	aa	aa	aa	aa	aa	aa	bb	bb	bb	aa	aa	aa	bb	bb	aa	aa	bb	aa	bb	bb	bb	aa	aa	bb	aa	bb	bb	bb	bb	bb	aa	aa	aa	aa	aa	bb	aa	aa	ab	aa	aa	aa	bb	bb
Block157	Chr.1	aaxbb	aa	bb	bb	aa	aa	aa	aa	aa	aa	bb	bb	bb	aa	aa	aa	bb	bb	aa	aa	bb	aa	bb	bb	bb	aa	aa	bb	aa	bb	bb	bb	bb	bb	aa	aa	aa	aa	aa	bb	aa	aa	ab	aa	aa	aa	bb	bb
Block160	Chr.1	aaxbb	aa	bb	bb	aa	aa	aa	aa	aa	aa	bb	bb	bb	aa	aa	aa	bb	bb	aa	aa	bb	aa	bb	bb	bb	aa	aa	bb	aa	bb	bb	bb	bb	bb	aa	aa	aa	aa	aa	bb	aa	aa	ab	aa	aa	aa	bb	bb
Block164	Chr.1	aaxbb	aa	bb	bb	aa	bb	aa	aa	aa	aa	bb	bb	bb	aa	aa	aa	bb	bb	aa	aa	bb	aa	bb	bb	bb	aa	aa	bb	aa	bb	bb	bb	bb	bb	aa	aa	aa	aa	aa	aa	aa	aa	ab	aa	aa	aa	bb	bb
Block188	Chr.1	aaxbb	aa	bb	bb	aa	bb	ab	aa	aa	aa	bb	bb	bb	aa	aa	aa	bb	bb	aa	aa	bb	aa	bb	bb	bb	aa	aa	aa	aa	bb	bb	bb	bb	bb	aa	aa	aa	aa	aa	aa	aa	aa	bb	aa	aa	aa	bb	bb
Block196	Chr.1	aaxbb	aa	bb	bb	aa	bb	ab	aa	aa	aa	bb	bb	bb	aa	aa	aa	bb	bb	aa	aa	bb	aa	bb	bb	bb	aa	aa	aa	aa	bb	bb	bb	bb	bb	aa	aa	aa	aa	aa	bb	aa	aa	bb	aa	aa	aa	bb	bb
Block199	Chr.1	aaxbb	aa	bb	bb	aa	bb	bb	aa	aa	aa	bb	bb	bb	aa	aa	aa	bb	bb	bb	aa	bb	aa	bb	bb	bb	aa	aa	aa	aa	bb	bb	bb	bb	bb	aa	aa	aa	aa	aa	bb	aa	aa	bb	aa	aa	aa	bb	bb
Block201	Chr.1	aaxbb	aa	bb	bb	aa	bb	bb	aa	aa	aa	bb	bb	bb	aa	aa	aa	bb	bb	bb	aa	bb	aa	bb	bb	bb	aa	aa	aa	aa	bb	bb	bb	bb	bb	aa	aa	aa	aa	aa	bb	aa	aa	bb	aa	aa	aa	bb	aa
Block208	Chr.1	aaxbb	aa	bb	bb	aa	bb	ab	aa	aa	aa	bb	bb	bb	aa	aa	aa	bb	bb	bb	aa	bb	aa	bb	bb	bb	aa	aa	aa	aa	bb	bb	bb	bb	bb	aa	aa	aa	aa	aa	aa	aa	aa	ab	aa	aa	aa	bb	aa
Block211	Chr.1	aaxbb	aa	bb	bb	aa	bb	ab	aa	aa	aa	bb	bb	bb	aa	aa	aa	bb	bb	bb	aa	bb	aa	bb	bb	bb	aa	aa	aa	aa	bb	bb	bb	bb	bb	aa	aa	aa	aa	aa	bb	aa	aa	ab	aa	aa	aa	bb	aa
Block212	Chr.1	aaxbb	aa	bb	bb	aa	bb	ab	aa	aa	aa	bb	bb	bb	aa	aa	aa	bb	bb	bb	aa	bb	aa	bb	bb	bb	aa	aa	aa	aa	bb	bb	bb	bb	bb	aa	aa	aa	aa	aa	bb	aa	aa	ab	aa	aa	aa	bb	aa
Block213	Chr.1	aaxbb	aa	bb	bb	aa	bb	ab	aa	aa	aa	bb	bb	bb	aa	aa	aa	bb	bb	bb	aa	bb	aa	bb	bb	bb	aa	aa	aa	aa	bb	bb	bb	bb	bb	aa	aa	aa	aa	aa	bb	aa	aa	ab	aa	aa	aa	bb	aa
Block215	Chr.1	aaxbb	aa	bb	bb	aa	bb	ab	aa	aa	aa	bb	bb	bb	aa	aa	aa	bb	bb	bb	aa	bb	aa	bb	bb	bb	bb	aa	aa	aa	bb	bb	bb	bb	bb	aa	aa	aa	aa	aa	bb	aa	aa	ab	aa	aa	aa	bb	aa
Block231	Chr.1	aaxbb	aa	bb	bb	ab	bb	ab	aa	aa	aa	bb	bb	bb	aa	aa	aa	bb	bb	bb	aa	bb	aa	bb	bb	bb	bb	aa	aa	aa	bb	bb	bb	bb	bb	aa	aa	aa	aa	aa	aa	aa	aa	ab	aa	aa	aa	bb	aa
Block253	Chr.1	aaxbb	aa	bb	aa	ab	aa	ab	aa	aa	aa	bb	bb	bb	aa	aa	aa	bb	bb	bb	aa	bb	aa	bb	bb	bb	bb	aa	aa	aa	bb	bb	bb	bb	bb	aa	aa	aa	aa	aa	aa	aa	aa	ab	aa	aa	aa	bb	aa
Block254	Chr.1	aaxbb	aa	bb	aa	ab	aa	ab	aa	aa	aa	bb	bb	bb	aa	aa	aa	bb	bb	bb	aa	bb	aa	bb	bb	bb	bb	aa	aa	aa	bb	bb	bb	bb	bb	aa	aa	aa	aa	aa	aa	aa	aa	ab	bb	aa	aa	bb	aa
Block256	Chr.1	aaxbb	aa	bb	aa	ab	aa	ab	aa	aa	aa	bb	bb	bb	aa	aa	aa	bb	bb	bb	aa	bb	aa	bb	bb	bb	bb	aa	aa	aa	bb	bb	bb	bb	bb	aa	aa	aa	aa	aa	bb	aa	aa	ab	bb	aa	aa	bb	aa
Block257	Chr.1	aaxbb	aa	bb	aa	ab	aa	ab	aa	aa	aa	bb	bb	bb	aa	aa	aa	bb	bb	bb	aa	bb	aa	bb	bb	bb	bb	aa	aa	aa	bb	bb	bb	bb	bb	aa	aa	aa	aa	aa	bb	aa	aa	ab	bb	aa	aa	bb	aa
Block260	Chr.1	aaxbb	aa	bb	aa	bb	aa	ab	aa	aa	aa	bb	bb	bb	aa	aa	aa	bb	bb	bb	aa	bb	aa	bb	bb	bb	bb	aa	aa	aa	bb	bb	bb	bb	bb	aa	aa	aa	aa	aa	bb	aa	aa	ab	bb	aa	aa	bb	aa
Block261	Chr.1	aaxbb	aa	bb	aa	bb	aa	ab	aa	aa	aa	bb	bb	bb	aa	aa	aa	bb	bb	bb	aa	bb	aa	bb	bb	bb	bb	aa	aa	aa	bb	bb	bb	bb	bb	aa	aa	aa	aa	aa	bb	aa	aa	bb	bb	aa	aa	bb	aa
Block262	Chr.1	aaxbb	aa	bb	aa	bb	aa	ab	aa	aa	aa	bb	bb	bb	aa	aa	aa	bb	bb	bb	aa	bb	aa	bb	bb	bb	bb	aa	aa	aa	bb	bb	bb	bb	bb	aa	aa	aa	aa	aa	bb	aa	aa	bb	bb	aa	aa	bb	aa
Block263	Chr.1	aaxbb	aa	bb	aa	bb	aa	ab	aa	aa	aa	bb	bb	bb	aa	aa	aa	bb	bb	bb	aa	bb	aa	bb	bb	bb	bb	aa	aa	aa	bb	bb	bb	bb	bb	aa	aa	aa	aa	aa	bb	aa	aa	bb	bb	aa	aa	bb	aa
Block272	Chr.1	aaxbb	aa	bb	aa	ab	aa	ab	aa	aa	aa	bb	bb	bb	aa	aa	aa	bb	bb	bb	aa	bb	aa	bb	bb	bb	bb	aa	aa	aa	bb	bb	bb	bb	bb	aa	aa	aa	aa	aa	bb	aa	aa	ab	bb	aa	aa	bb	aa
Block283	Chr.1	aaxbb	aa	bb	aa	bb	aa	ab	aa	aa	aa	bb	bb	bb	aa	aa	aa	bb	bb	bb	aa	bb	aa	bb	bb	bb	bb	aa	aa	aa	bb	bb	bb	bb	bb	aa	aa	aa	aa	aa	bb	aa	aa	ab	bb	aa	aa	bb	aa
Block285	Chr.1	aaxbb	aa	bb	aa	bb	aa	ab	aa	aa	aa	bb	bb	bb	aa	aa	aa	bb	bb	bb	aa	bb	aa	bb	bb	bb	bb	aa	aa	aa	bb	bb	bb	bb	bb	aa	aa	aa	aa	aa	bb	aa	aa	ab	bb	aa	aa	bb	aa
Block289	Chr.1	aaxbb	aa	bb	aa	ab	aa	bb	aa	aa	aa	bb	bb	bb	aa	aa	aa	bb	bb	bb	aa	bb	aa	bb	bb	bb	bb	aa	aa	aa	bb	bb	bb	bb	bb	aa	aa	aa	aa	aa	bb	aa	aa	ab	bb	aa	aa	bb	aa
Block292	Chr.1	aaxbb	aa	bb	aa	ab	aa	ab	aa	aa	aa	bb	bb	bb	aa	aa	aa	bb	bb	bb	aa	bb	aa	bb	bb	bb	bb	aa	aa	aa	bb	bb	bb	bb	bb	aa	aa	aa	aa	aa	bb	aa	aa	ab	bb	aa	aa	bb	aa
Block299	Chr.1	aaxbb	aa	bb	aa	ab	aa	bb	aa	aa	aa	bb	bb	bb	aa	aa	aa	bb	bb	bb	aa	bb	aa	bb	bb	bb	bb	aa	aa	aa	bb	bb	bb	bb	bb	aa	aa	aa	aa	aa	bb	aa	aa	ab	bb	aa	aa	bb	aa
Block302	Chr.1	aaxbb	aa	bb	aa	ab	aa	bb	aa	aa	aa	bb	bb	bb	aa	aa	aa	bb	bb	bb	aa	bb	aa	bb	bb	bb	bb	aa	aa	aa	bb	bb	bb	bb	bb	aa	aa	aa	aa	aa	bb	aa	aa	ab	bb	aa	aa	bb	aa
Block306	Chr.1	aaxbb	aa	bb	aa	ab	aa	bb	aa	aa	aa	bb	bb	bb	aa	aa	aa	bb	bb	bb	aa	bb	aa	bb	bb	bb	bb	aa	aa	aa	bb	bb	bb	bb	bb	aa	aa	aa	aa	aa	bb	aa	aa	bb	bb	aa	aa	bb	aa
Block318	Chr.1	aaxbb	aa	bb	bb	bb	bb	bb	bb	bb	bb	bb	bb	bb	bb	aa	aa	bb	bb	aa	bb	aa	aa	bb	bb	aa	bb	aa	bb	bb	aa	bb	bb	aa	aa	bb	aa	bb	aa	aa	bb	aa	bb	bb	aa	aa	bb	aa	bb
Block320	Chr.1	aaxbb	aa	bb	bb	bb	bb	bb	bb	bb	bb	bb	bb	bb	bb	aa	aa	bb	bb	aa	bb	aa	aa	bb	bb	aa	bb	aa	bb	bb	aa	bb	bb	aa	aa	bb	aa	bb	aa	aa	bb	aa	bb	bb	aa	aa	bb	aa	bb
Block321	Chr.1	aaxbb	aa	bb	bb	bb	bb	bb	bb	bb	bb	bb	bb	bb	bb	aa	aa	bb	bb	aa	bb	aa	aa	bb	bb	aa	bb	aa	bb	bb	aa	bb	bb	aa	aa	bb	aa	bb	aa	aa	bb	aa	bb	bb	aa	aa	bb	aa	bb
Block339	Chr.1	aaxbb	aa	bb	bb	bb	bb	bb	bb	bb	bb	bb	bb	bb	bb	bb	aa	ab	bb	aa	bb	aa	aa	bb	bb	aa	aa	aa	bb	bb	aa	ab	ab	aa	aa	bb	aa	bb	aa	aa	bb	aa	bb	bb	aa	aa	bb	aa	bb
Block340	Chr.1	aaxbb	aa	bb	bb	bb	bb	bb	bb	bb	bb	bb	bb	bb	bb	bb	aa	ab	bb	aa	bb	aa	aa	bb	bb	aa	aa	aa	bb	bb	aa	ab	ab	aa	aa	bb	aa	bb	aa	aa	bb	aa	bb	bb	aa	aa	bb	aa	bb
Block343	Chr.1	aaxbb	aa	bb	bb	bb	bb	bb	bb	bb	bb	bb	bb	bb	bb	bb	aa	ab	bb	aa	bb	aa	aa	bb	bb	aa	aa	aa	bb	bb	aa	ab	ab	aa	aa	bb	aa	bb	aa	aa	bb	aa	bb	bb	aa	aa	bb	aa	bb
Block346	Chr.1	aaxbb	aa	bb	bb	bb	bb	bb	bb	bb	bb	bb	bb	bb	bb	bb	aa	ab	bb	aa	bb	aa	aa	bb	bb	aa	aa	aa	bb	bb	aa	ab	ab	aa	aa	bb	aa	bb	aa	aa	bb	aa	bb	bb	aa	aa	bb	aa	bb
Block348	Chr.1	aaxbb	aa	bb	bb	bb	bb	bb	bb	bb	bb	bb	bb	bb	bb	bb	aa	ab	bb	aa	bb	aa	aa	bb	bb	aa	aa	aa	bb	bb	aa	bb	ab	aa	aa	bb	aa	bb	aa	aa	bb	aa	bb	bb	aa	aa	bb	aa	bb
Block350	Chr.1	aaxbb	aa	bb	bb	bb	bb	bb	bb	bb	bb	bb	bb	bb	bb	bb	aa	ab	bb	aa	bb	aa	aa	bb	bb	aa	aa	aa	bb	bb	aa	bb	ab	aa	aa	bb	aa	bb	aa	aa	bb	aa	bb	bb	aa	aa	bb	aa	bb
Block352	Chr.1	aaxbb	aa	bb	bb	bb	bb	bb	bb	bb	bb	bb	bb	bb	bb	bb	aa	ab	bb	aa	bb	aa	aa	bb	bb	aa	aa	aa	bb	bb	aa	bb	ab	aa	aa	bb	aa	bb	aa	aa	aa	aa	bb	bb	aa	aa	bb	aa	bb
Block357	Chr.1	aaxbb	aa	bb	bb	bb	bb	bb	bb	bb	bb	bb	bb	bb	bb	bb	aa	ab	bb	aa	bb	aa	aa	bb	bb	aa	aa	aa	bb	bb	aa	ab	aa	aa	aa	bb	aa	bb	aa	aa	aa	aa	bb	bb	aa	aa	bb	aa	bb
Block358	Chr.1	aaxbb	aa	bb	bb	bb	bb	bb	bb	bb	bb	bb	bb	bb	bb	bb	aa	ab	bb	aa	bb	aa	aa	bb	bb	aa	aa	aa	bb	bb	aa	ab	aa	aa	aa	bb	aa	bb	aa	aa	aa	aa	bb	bb	aa	aa	bb	aa	bb
Block359	Chr.1	aaxbb	aa	bb	bb	bb	bb	bb	bb	bb	bb	bb	bb	bb	bb	bb	aa	ab	bb	aa	bb	aa	aa	bb	bb	aa	aa	aa	bb	bb	aa	ab	aa	aa	aa	bb	aa	bb	aa	aa	aa	aa	bb	bb	aa	aa	bb	aa	bb
Block366	Chr.1	aaxbb	aa	bb	bb	bb	bb	bb	bb	bb	bb	bb	bb	bb	bb	bb	bb	ab	bb	aa	bb	aa	aa	bb	bb	aa	aa	aa	bb	bb	aa	ab	aa	aa	aa	bb	aa	bb	aa	aa	aa	aa	bb	bb	aa	aa	bb	aa	bb
Block373	Chr.1	aaxbb	aa	bb	bb	bb	bb	bb	bb	bb	bb	bb	bb	bb	bb	bb	bb	ab	bb	aa	bb	aa	aa	bb	bb	aa	aa	aa	bb	bb	aa	ab	aa	aa	aa	bb	aa	bb	aa	aa	ab	aa	bb	bb	aa	aa	bb	aa	bb
Block378	Chr.1	aaxbb	aa	bb	bb	bb	bb	bb	bb	bb	bb	bb	bb	bb	bb	bb	bb	ab	bb	aa	bb	aa	aa	bb	bb	aa	aa	aa	bb	bb	aa	ab	aa	aa	aa	bb	aa	bb	aa	aa	ab	aa	bb	bb	aa	aa	bb	aa	bb
Block382	Chr.1	aaxbb	aa	bb	bb	bb	bb	bb	bb	bb	bb	bb	bb	bb	bb	bb	bb	ab	bb	aa	bb	aa	aa	bb	bb	aa	aa	aa	bb	bb	aa	ab	aa	aa	aa	bb	aa	aa	aa	aa	ab	aa	bb	bb	aa	aa	bb	aa	bb
Block384	Chr.1	aaxbb	aa	bb	bb	bb	bb	bb	bb	bb	bb	bb	bb	bb	bb	aa	bb	ab	bb	aa	bb	aa	aa	bb	bb	aa	aa	aa	bb	bb	aa	ab	aa	aa	aa	bb	aa	aa	aa	aa	ab	aa	bb	bb	aa	aa	bb	aa	bb
Block386	Chr.1	aaxbb	aa	bb	bb	bb	bb	bb	bb	bb	bb	bb	bb	bb	bb	aa	bb	ab	bb	aa	bb	aa	aa	bb	bb	aa	aa	aa	bb	bb	aa	ab	aa	aa	aa	bb	aa	aa	aa	aa	ab	aa	bb	bb	aa	aa	bb	aa	bb
Block387	Chr.1	aaxbb	aa	bb	bb	bb	bb	bb	bb	bb	bb	bb	bb	bb	bb	aa	bb	ab	bb	aa	bb	aa	aa	bb	bb	aa	aa	aa	bb	bb	aa	ab	aa	aa	aa	bb	aa	aa	aa	aa	aa	aa	bb	bb	aa	aa	bb	aa	bb
Block389	Chr.1	aaxbb	aa	bb	bb	bb	bb	bb	bb	bb	bb	bb	bb	bb	bb	aa	bb	ab	bb	aa	bb	aa	aa	bb	bb	aa	aa	aa	bb	bb	aa	ab	aa	aa	aa	bb	aa	aa	aa	aa	aa	aa	bb	bb	aa	aa	bb	aa	bb
Block395	Chr.1	aaxbb	aa	bb	bb	bb	bb	bb	bb	bb	bb	bb	bb	bb	bb	aa	bb	ab	bb	aa	bb	aa	aa	bb	bb	aa	aa	aa	bb	bb	aa	ab	aa	aa	aa	bb	aa	aa	aa	aa	aa	aa	bb	bb	aa	aa	bb	aa	bb
Block398	Chr.1	aaxbb	aa	bb	bb	bb	bb	bb	bb	bb	bb	bb	bb	bb	bb	aa	bb	ab	bb	aa	bb	aa	aa	bb	bb	aa	aa	aa	bb	bb	aa	ab	aa	aa	aa	bb	aa	aa	aa	aa	aa	aa	bb	bb	aa	aa	bb	aa	bb
Block405	Chr.1	aaxbb	aa	bb	bb	bb	bb	bb	bb	bb	bb	bb	bb	bb	bb	aa	bb	ab	bb	aa	bb	aa	aa	bb	bb	aa	aa	aa	bb	bb	aa	ab	aa	aa	aa	bb	aa	aa	aa	aa	aa	aa	bb	bb	aa	aa	bb	aa	bb
Block411	Chr.1	aaxbb	aa	bb	bb	bb	bb	aa	bb	bb	bb	bb	bb	bb	bb	bb	bb	ab	bb	aa	bb	bb	aa	bb	bb	aa	aa	aa	bb	bb	aa	ab	bb	aa	aa	bb	aa	aa	aa	aa	aa	aa	bb	bb	aa	aa	bb	aa	bb
Block412	Chr.1	aaxbb	aa	bb	bb	bb	bb	aa	bb	bb	bb	bb	bb	bb	bb	bb	bb	ab	bb	aa	bb	bb	aa	bb	bb	aa	aa	aa	bb	bb	aa	ab	bb	aa	aa	bb	aa	aa	aa	aa	aa	aa	bb	bb	aa	aa	bb	aa	bb
Block414	Chr.1	aaxbb	aa	bb	aa	bb	bb	aa	bb	bb	bb	bb	bb	bb	bb	bb	bb	ab	bb	aa	bb	bb	aa	bb	bb	aa	aa	aa	bb	bb	aa	ab	bb	aa	aa	bb	aa	aa	aa	aa	aa	aa	bb	bb	aa	aa	bb	aa	bb
Block416	Chr.1	aaxbb	aa	bb	aa	bb	bb	aa	bb	bb	bb	bb	bb	bb	bb	bb	bb	ab	bb	aa	bb	bb	aa	bb	bb	aa	aa	aa	bb	bb	aa	ab	bb	aa	aa	bb	aa	aa	aa	aa	aa	aa	bb	bb	aa	aa	bb	aa	bb
Block418	Chr.1	aaxbb	aa	bb	aa	bb	bb	aa	bb	bb	bb	bb	bb	bb	bb	bb	bb	ab	bb	aa	bb	bb	aa	bb	bb	aa	aa	aa	bb	aa	aa	ab	bb	aa	aa	bb	aa	aa	aa	aa	aa	aa	bb	bb	aa	aa	bb	aa	bb
Block424	Chr.1	aaxbb	aa	bb	aa	bb	bb	aa	bb	bb	bb	bb	bb	bb	bb	bb	bb	ab	bb	aa	bb	bb	aa	bb	bb	aa	aa	aa	bb	aa	aa	ab	bb	aa	aa	bb	aa	aa	aa	aa	aa	aa	bb	bb	aa	aa	bb	aa	bb
Block427	Chr.1	aaxbb	aa	bb	aa	bb	bb	aa	bb	bb	bb	bb	bb	bb	bb	bb	bb	ab	bb	aa	bb	bb	aa	bb	bb	aa	aa	aa	bb	aa	aa	ab	bb	aa	aa	bb	aa	aa	aa	aa	bb	aa	bb	bb	aa	aa	bb	aa	bb
Block428	Chr.1	aaxbb	aa	bb	aa	bb	bb	aa	bb	bb	bb	bb	bb	bb	bb	bb	bb	ab	bb	aa	bb	bb	aa	bb	bb	aa	aa	aa	bb	aa	aa	ab	bb	aa	aa	bb	aa	aa	aa	aa	bb	aa	bb	bb	aa	aa	bb	aa	bb
Block429	Chr.1	aaxbb	aa	bb	aa	bb	bb	aa	bb	bb	bb	bb	bb	bb	bb	bb	bb	aa	bb	aa	bb	bb	aa	bb	bb	aa	aa	aa	bb	aa	aa	ab	bb	aa	aa	bb	aa	aa	aa	aa	bb	aa	bb	bb	aa	aa	bb	aa	bb
Block430	Chr.1	aaxbb	aa	bb	aa	bb	bb	aa	bb	bb	bb	bb	bb	bb	bb	bb	bb	aa	bb	aa	bb	bb	aa	bb	bb	aa	aa	aa	bb	aa	aa	ab	bb	aa	aa	bb	aa	aa	aa	aa	bb	aa	bb	bb	aa	aa	bb	aa	bb
Block436	Chr.1	aaxbb	aa	bb	aa	bb	bb	aa	bb	bb	bb	bb	bb	bb	bb	bb	bb	aa	bb	aa	bb	bb	aa	bb	bb	aa	bb	aa	bb	aa	aa	ab	aa	aa	aa	bb	aa	aa	aa	aa	bb	aa	bb	bb	aa	aa	bb	aa	bb
Block442	Chr.1	aaxbb	aa	bb	aa	bb	bb	aa	bb	bb	bb	bb	bb	bb	bb	bb	bb	aa	bb	aa	bb	bb	aa	bb	bb	aa	bb	aa	bb	aa	aa	ab	aa	aa	aa	bb	aa	aa	aa	aa	ab	aa	bb	bb	aa	bb	bb	aa	bb
Block446	Chr.1	aaxbb	aa	bb	aa	bb	bb	aa	bb	bb	bb	bb	bb	bb	bb	bb	bb	aa	bb	bb	bb	bb	aa	bb	bb	bb	bb	aa	bb	aa	aa	ab	aa	aa	aa	bb	aa	aa	aa	aa	aa	aa	bb	bb	aa	bb	bb	aa	bb
Block447	Chr.1	aaxbb	aa	bb	aa	bb	bb	aa	bb	bb	bb	bb	bb	bb	bb	bb	bb	aa	bb	bb	bb	bb	aa	bb	bb	bb	bb	aa	bb	aa	aa	ab	aa	aa	aa	bb	aa	aa	aa	aa	aa	aa	bb	bb	aa	bb	bb	aa	bb
Block458	Chr.1	aaxbb	aa	bb	aa	bb	bb	aa	bb	bb	bb	bb	bb	bb	bb	bb	bb	aa	bb	bb	bb	bb	aa	bb	bb	bb	bb	aa	bb	aa	aa	aa	aa	aa	aa	bb	aa	aa	aa	aa	aa	aa	bb	bb	aa	bb	bb	aa	bb
Block465	Chr.1	aaxbb	aa	bb	aa	bb	bb	aa	bb	bb	bb	bb	bb	bb	bb	bb	bb	aa	bb	bb	bb	bb	aa	bb	bb	bb	bb	aa	bb	aa	aa	aa	aa	aa	aa	bb	aa	aa	aa	aa	aa	aa	bb	bb	aa	bb	bb	aa	bb
Block466	Chr.1	aaxbb	aa	bb	aa	bb	bb	aa	bb	bb	bb	bb	bb	bb	bb	bb	bb	aa	bb	bb	bb	bb	aa	bb	bb	bb	bb	aa	bb	aa	aa	ab	aa	aa	aa	bb	aa	aa	aa	aa	aa	aa	bb	bb	aa	bb	bb	aa	bb
Block474	Chr.1	aaxbb	aa	bb	aa	bb	bb	aa	bb	bb	bb	bb	bb	bb	bb	bb	bb	aa	bb	bb	bb	bb	aa	bb	bb	bb	bb	aa	bb	aa	aa	ab	aa	aa	aa	bb	aa	aa	aa	aa	bb	aa	bb	bb	aa	bb	bb	aa	bb
Block476	Chr.1	aaxbb	aa	bb	aa	bb	bb	aa	bb	bb	bb	bb	bb	bb	bb	bb	bb	aa	bb	bb	bb	bb	aa	bb	bb	bb	bb	aa	bb	aa	aa	ab	aa	aa	aa	bb	aa	aa	aa	aa	bb	aa	bb	bb	aa	bb	bb	aa	bb
Block481	Chr.1	aaxbb	aa	bb	aa	bb	bb	aa	bb	bb	bb	bb	bb	bb	bb	bb	bb	aa	bb	bb	bb	bb	aa	bb	bb	bb	bb	aa	bb	aa	aa	ab	aa	aa	aa	bb	aa	aa	aa	aa	aa	aa	bb	bb	aa	bb	bb	aa	bb
Block482	Chr.1	aaxbb	aa	bb	aa	bb	bb	aa	bb	bb	bb	bb	bb	bb	bb	bb	bb	aa	bb	bb	bb	bb	aa	bb	bb	bb	bb	aa	bb	aa	aa	ab	aa	aa	aa	bb	aa	aa	aa	aa	aa	aa	bb	bb	aa	bb	bb	aa	bb
Block484	Chr.1	aaxbb	aa	bb	aa	bb	bb	aa	bb	bb	bb	bb	bb	bb	bb	bb	bb	aa	bb	bb	bb	bb	aa	bb	bb	bb	bb	aa	bb	aa	aa	ab	aa	aa	aa	bb	aa	aa	aa	aa	aa	aa	bb	bb	aa	bb	bb	aa	bb
Block487	Chr.1	aaxbb	aa	bb	aa	bb	bb	aa	bb	bb	bb	bb	bb	bb	bb	bb	bb	aa	bb	bb	bb	bb	aa	bb	bb	bb	bb	aa	bb	aa	aa	ab	aa	aa	aa	bb	aa	aa	aa	aa	aa	aa	bb	bb	aa	bb	bb	aa	bb
Block489	Chr.1	aaxbb	aa	bb	aa	bb	bb	aa	bb	bb	bb	bb	bb	bb	bb	bb	bb	aa	bb	bb	bb	bb	aa	bb	bb	bb	bb	aa	bb	aa	aa	bb	aa	aa	aa	bb	aa	aa	aa	aa	aa	aa	bb	bb	aa	bb	bb	aa	bb
Block491	Chr.1	aaxbb	aa	bb	aa	bb	bb	aa	bb	bb	bb	bb	bb	bb	bb	bb	bb	aa	bb	bb	bb	bb	aa	bb	bb	bb	bb	aa	bb	aa	aa	bb	aa	aa	aa	bb	aa	aa	aa	aa	aa	aa	bb	bb	aa	bb	bb	aa	bb
Block492	Chr.1	aaxbb	aa	bb	aa	bb	bb	aa	bb	bb	bb	bb	bb	bb	bb	bb	bb	aa	bb	bb	bb	bb	aa	bb	bb	bb	bb	aa	bb	aa	aa	bb	aa	aa	aa	bb	aa	aa	aa	aa	aa	aa	bb	bb	aa	bb	bb	aa	bb
Block493	Chr.1	aaxbb	aa	bb	aa	bb	bb	aa	bb	bb	bb	bb	bb	bb	bb	bb	bb	aa	bb	bb	bb	bb	aa	bb	bb	bb	bb	aa	bb	aa	aa	bb	aa	aa	aa	bb	aa	aa	aa	aa	aa	aa	bb	bb	aa	bb	bb	aa	bb
Block496	Chr.1	aaxbb	aa	bb	aa	bb	bb	aa	bb	bb	bb	bb	bb	bb	bb	bb	bb	aa	bb	bb	bb	bb	aa	bb	bb	bb	bb	aa	bb	aa	bb	bb	aa	aa	aa	bb	aa	bb	aa	aa	aa	aa	bb	bb	aa	bb	bb	aa	bb
Block504	Chr.1	aaxbb	aa	bb	aa	bb	bb	aa	bb	bb	bb	bb	bb	bb	aa	bb	bb	aa	bb	bb	bb	bb	aa	bb	bb	bb	bb	aa	bb	aa	bb	bb	aa	aa	aa	bb	aa	bb	ab	aa	aa	aa	bb	bb	aa	bb	bb	aa	bb
Block506	Chr.1	aaxbb	aa	bb	aa	bb	bb	aa	bb	bb	bb	bb	bb	bb	aa	bb	bb	aa	bb	bb	bb	bb	aa	bb	bb	bb	bb	aa	bb	aa	bb	bb	aa	aa	aa	bb	aa	bb	aa	aa	aa	aa	bb	bb	aa	bb	bb	aa	bb
Block513	Chr.1	aaxbb	aa	bb	aa	bb	bb	aa	bb	bb	bb	bb	bb	bb	aa	bb	bb	aa	bb	bb	bb	bb	aa	bb	bb	bb	bb	aa	bb	aa	bb	bb	aa	aa	aa	bb	aa	bb	ab	aa	aa	aa	bb	bb	aa	bb	bb	aa	bb
Block515	Chr.1	aaxbb	aa	bb	aa	bb	bb	aa	bb	bb	bb	bb	bb	bb	aa	bb	bb	aa	bb	bb	bb	bb	aa	bb	bb	bb	bb	aa	bb	aa	bb	bb	aa	aa	bb	bb	aa	bb	ab	aa	aa	aa	bb	bb	aa	bb	bb	aa	bb
Block517	Chr.1	aaxbb	aa	bb	aa	bb	bb	aa	bb	bb	bb	bb	bb	bb	aa	bb	bb	aa	bb	bb	bb	bb	aa	bb	bb	bb	bb	aa	bb	aa	bb	bb	aa	aa	bb	bb	aa	bb	ab	aa	bb	aa	bb	bb	aa	bb	bb	aa	bb
Block518	Chr.1	aaxbb	aa	bb	aa	bb	bb	aa	bb	bb	bb	bb	bb	bb	aa	bb	bb	aa	bb	bb	bb	bb	aa	bb	bb	bb	bb	aa	bb	aa	bb	bb	aa	aa	bb	bb	aa	aa	ab	aa	bb	aa	bb	bb	aa	bb	bb	aa	bb
Block531	Chr.1	aaxbb	aa	bb	aa	bb	bb	aa	bb	bb	bb	bb	bb	bb	aa	bb	bb	aa	bb	bb	bb	aa	aa	bb	bb	bb	bb	aa	bb	aa	bb	bb	aa	aa	bb	bb	aa	aa	ab	aa	bb	aa	ab	aa	aa	bb	bb	aa	bb
Block532	Chr.1	aaxbb	aa	bb	aa	bb	bb	aa	bb	bb	bb	bb	bb	bb	aa	bb	bb	aa	bb	bb	bb	aa	aa	bb	bb	bb	bb	aa	bb	aa	bb	bb	aa	aa	bb	bb	aa	aa	ab	aa	bb	aa	ab	aa	aa	bb	bb	aa	bb
Block533	Chr.1	aaxbb	aa	bb	aa	bb	bb	aa	bb	bb	bb	bb	bb	bb	aa	bb	bb	aa	bb	bb	bb	aa	aa	bb	bb	aa	bb	aa	bb	aa	bb	bb	aa	aa	bb	bb	aa	aa	ab	aa	bb	aa	ab	aa	aa	bb	bb	aa	bb
Block538	Chr.1	aaxbb	aa	bb	aa	bb	bb	aa	bb	bb	bb	bb	bb	bb	aa	bb	bb	aa	bb	bb	bb	aa	aa	bb	bb	aa	bb	aa	bb	aa	bb	bb	aa	aa	bb	bb	aa	aa	ab	aa	bb	aa	bb	aa	aa	bb	bb	aa	bb
Block539	Chr.1	aaxbb	aa	bb	aa	bb	bb	aa	bb	bb	bb	bb	bb	bb	aa	bb	bb	aa	bb	bb	bb	aa	aa	bb	bb	aa	bb	aa	bb	aa	bb	bb	aa	aa	bb	bb	aa	aa	ab	aa	ab	aa	bb	aa	aa	bb	bb	aa	bb
Block540	Chr.1	aaxbb	aa	bb	aa	bb	bb	aa	bb	bb	bb	bb	bb	bb	aa	bb	bb	aa	bb	bb	bb	aa	aa	bb	bb	aa	bb	aa	bb	aa	bb	bb	aa	aa	bb	bb	aa	aa	ab	aa	ab	aa	bb	aa	aa	bb	bb	aa	bb
Block542	Chr.1	aaxbb	aa	bb	aa	bb	bb	aa	bb	bb	bb	bb	bb	bb	aa	bb	bb	aa	bb	bb	bb	aa	aa	bb	bb	aa	bb	aa	bb	aa	bb	bb	aa	aa	bb	bb	aa	aa	ab	aa	ab	aa	bb	aa	aa	bb	bb	aa	bb
Block550	Chr.1	aaxbb	aa	bb	aa	bb	bb	aa	bb	bb	aa	bb	bb	bb	aa	bb	bb	aa	bb	bb	bb	aa	aa	bb	bb	aa	bb	aa	bb	aa	bb	bb	aa	aa	bb	bb	aa	aa	ab	aa	bb	aa	bb	aa	aa	bb	bb	bb	bb
Block554	Chr.1	aaxbb	aa	bb	aa	bb	bb	aa	bb	bb	aa	bb	bb	bb	aa	bb	bb	aa	bb	bb	bb	aa	aa	bb	bb	aa	bb	aa	bb	aa	bb	bb	aa	aa	bb	bb	aa	aa	aa	aa	bb	aa	bb	aa	aa	bb	bb	bb	bb
Block557	Chr.1	aaxbb	aa	bb	aa	bb	bb	aa	bb	bb	aa	bb	bb	bb	aa	bb	bb	aa	bb	bb	bb	aa	aa	bb	bb	aa	bb	aa	bb	aa	bb	bb	aa	aa	bb	bb	aa	aa	aa	aa	bb	aa	bb	aa	aa	bb	bb	bb	bb
Block558	Chr.1	aaxbb	aa	bb	aa	bb	bb	aa	bb	bb	aa	bb	bb	bb	aa	bb	bb	aa	bb	bb	bb	aa	aa	bb	bb	aa	bb	aa	bb	aa	bb	bb	aa	aa	bb	bb	aa	aa	aa	aa	bb	aa	bb	aa	aa	bb	bb	bb	bb
Block559	Chr.1	aaxbb	aa	bb	aa	bb	bb	bb	bb	bb	aa	bb	bb	bb	aa	bb	bb	aa	bb	bb	bb	aa	aa	bb	bb	aa	bb	aa	bb	aa	bb	bb	aa	aa	bb	bb	aa	aa	aa	aa	bb	aa	bb	aa	aa	bb	bb	bb	bb
Block561	Chr.1	aaxbb	aa	bb	aa	bb	bb	bb	bb	bb	aa	bb	bb	bb	aa	bb	bb	aa	bb	bb	bb	aa	aa	bb	bb	aa	bb	aa	bb	aa	bb	bb	aa	aa	bb	bb	aa	aa	aa	aa	bb	aa	bb	aa	aa	bb	bb	bb	bb
Block564	Chr.1	aaxbb	aa	bb	aa	bb	bb	bb	bb	bb	aa	bb	bb	bb	aa	bb	bb	aa	bb	bb	bb	aa	aa	bb	bb	aa	bb	aa	bb	aa	bb	bb	aa	aa	bb	bb	aa	aa	aa	aa	bb	aa	bb	aa	aa	bb	bb	bb	bb
Block565	Chr.1	aaxbb	aa	bb	aa	bb	bb	bb	bb	bb	aa	bb	bb	bb	aa	bb	bb	aa	bb	bb	bb	aa	aa	bb	bb	aa	bb	aa	bb	aa	bb	bb	aa	aa	bb	bb	aa	aa	aa	aa	bb	aa	bb	aa	aa	bb	bb	bb	bb
Block567	Chr.1	aaxbb	aa	bb	aa	bb	bb	bb	bb	bb	aa	bb	bb	bb	aa	bb	bb	aa	bb	bb	bb	aa	aa	bb	bb	aa	bb	aa	bb	aa	bb	bb	aa	aa	bb	bb	aa	aa	aa	aa	aa	aa	bb	aa	aa	bb	bb	bb	bb
Block570	Chr.1	aaxbb	aa	bb	aa	bb	bb	bb	bb	bb	aa	bb	bb	bb	aa	bb	bb	aa	bb	bb	bb	aa	aa	bb	bb	aa	bb	aa	bb	aa	bb	bb	aa	aa	bb	bb	aa	aa	aa	aa	aa	aa	bb	aa	aa	bb	bb	bb	bb
Block571	Chr.1	aaxbb	aa	bb	aa	bb	bb	bb	bb	bb	aa	bb	bb	bb	aa	bb	bb	aa	bb	bb	bb	aa	aa	bb	bb	aa	bb	aa	bb	aa	bb	bb	aa	aa	bb	bb	aa	aa	aa	aa	aa	aa	bb	aa	aa	bb	bb	bb	bb
Block575	Chr.1	aaxbb	aa	bb	aa	bb	bb	bb	ab	bb	aa	bb	bb	bb	aa	bb	bb	aa	bb	bb	bb	aa	aa	bb	bb	aa	bb	aa	bb	aa	bb	bb	aa	aa	bb	bb	aa	aa	aa	aa	aa	aa	bb	aa	aa	bb	bb	bb	bb
Block576	Chr.1	aaxbb	aa	bb	aa	bb	bb	bb	ab	bb	aa	bb	bb	bb	aa	bb	bb	aa	bb	bb	bb	aa	aa	bb	bb	aa	bb	aa	bb	aa	bb	bb	aa	aa	bb	bb	aa	aa	aa	aa	aa	aa	bb	aa	aa	bb	bb	bb	bb
Block577	Chr.1	aaxbb	aa	bb	aa	bb	bb	bb	ab	bb	bb	bb	bb	bb	aa	bb	bb	aa	bb	bb	bb	aa	aa	bb	bb	aa	bb	aa	bb	aa	bb	bb	aa	aa	bb	bb	aa	aa	aa	aa	aa	aa	bb	aa	aa	bb	bb	bb	bb
Block581	Chr.1	aaxbb	aa	bb	aa	bb	bb	bb	ab	bb	bb	bb	bb	bb	aa	bb	bb	aa	bb	bb	bb	aa	aa	bb	bb	aa	bb	aa	bb	aa	bb	bb	aa	aa	bb	bb	aa	aa	aa	aa	aa	aa	bb	aa	aa	bb	bb	bb	bb
Block583	Chr.1	aaxbb	aa	bb	aa	bb	bb	bb	ab	bb	bb	bb	bb	bb	aa	bb	bb	aa	bb	bb	bb	aa	aa	bb	bb	aa	bb	aa	bb	aa	bb	bb	aa	aa	bb	bb	aa	aa	aa	aa	bb	aa	bb	aa	aa	bb	bb	bb	bb
Block592	Chr.1	aaxbb	aa	bb	aa	bb	bb	bb	ab	bb	bb	bb	bb	bb	aa	bb	bb	aa	bb	bb	bb	aa	aa	bb	bb	aa	bb	aa	bb	aa	bb	bb	aa	aa	bb	bb	aa	aa	aa	aa	bb	aa	bb	aa	aa	bb	bb	bb	bb
Block600	Chr.1	aaxbb	aa	bb	aa	aa	bb	bb	ab	bb	bb	bb	bb	bb	aa	bb	bb	aa	bb	bb	bb	aa	aa	bb	bb	aa	bb	aa	bb	aa	bb	bb	aa	aa	bb	bb	aa	aa	aa	aa	aa	aa	bb	aa	aa	bb	bb	bb	bb
Block604	Chr.1	aaxbb	aa	bb	aa	aa	bb	bb	ab	bb	bb	bb	bb	bb	aa	bb	bb	aa	bb	bb	bb	aa	aa	bb	bb	aa	bb	aa	bb	aa	bb	bb	aa	aa	bb	bb	aa	aa	aa	aa	aa	aa	bb	aa	aa	bb	bb	bb	bb
Block605	Chr.1	aaxbb	aa	bb	aa	aa	bb	bb	ab	bb	bb	bb	bb	bb	aa	bb	bb	aa	bb	bb	bb	aa	aa	bb	bb	aa	bb	aa	bb	aa	bb	bb	aa	aa	bb	bb	aa	aa	aa	aa	aa	aa	bb	aa	aa	bb	bb	bb	bb
Block606	Chr.1	aaxbb	aa	bb	aa	aa	bb	bb	ab	bb	bb	bb	bb	bb	aa	bb	bb	aa	bb	bb	bb	aa	aa	bb	bb	aa	bb	aa	bb	aa	bb	bb	aa	aa	bb	bb	aa	aa	aa	aa	aa	aa	bb	aa	aa	bb	bb	bb	bb
Block607	Chr.1	aaxbb	aa	bb	aa	aa	bb	bb	ab	bb	bb	bb	bb	bb	aa	bb	bb	aa	bb	bb	bb	aa	aa	bb	bb	aa	bb	aa	bb	aa	bb	bb	aa	aa	bb	bb	aa	aa	aa	aa	aa	aa	bb	aa	aa	bb	bb	bb	bb
Block609	Chr.1	aaxbb	aa	bb	aa	aa	bb	bb	ab	bb	bb	bb	bb	bb	aa	bb	bb	aa	bb	bb	bb	aa	aa	bb	bb	aa	bb	aa	bb	aa	bb	bb	aa	aa	bb	bb	aa	aa	aa	aa	aa	aa	bb	aa	aa	bb	bb	bb	bb
Block610	Chr.1	aaxbb	aa	bb	aa	aa	bb	bb	ab	bb	bb	bb	bb	bb	aa	bb	bb	aa	bb	bb	bb	aa	aa	bb	bb	aa	bb	aa	bb	aa	bb	bb	aa	aa	bb	bb	aa	aa	ab	aa	aa	aa	bb	aa	aa	bb	bb	bb	bb
Block613	Chr.1	aaxbb	aa	bb	aa	aa	bb	bb	ab	bb	bb	bb	bb	bb	aa	bb	bb	aa	bb	bb	bb	aa	aa	bb	bb	aa	bb	aa	bb	aa	bb	bb	aa	aa	bb	bb	aa	aa	ab	aa	aa	aa	bb	aa	aa	bb	bb	bb	bb
Block615	Chr.1	aaxbb	aa	bb	aa	aa	bb	bb	ab	bb	bb	bb	bb	bb	aa	bb	bb	aa	bb	bb	bb	aa	aa	bb	bb	aa	bb	aa	bb	aa	bb	bb	aa	aa	bb	bb	aa	aa	ab	aa	aa	aa	bb	aa	aa	bb	bb	bb	bb
Block616	Chr.1	aaxbb	aa	bb	aa	aa	bb	bb	ab	bb	bb	bb	bb	bb	aa	bb	bb	aa	bb	bb	bb	aa	aa	bb	bb	aa	bb	aa	bb	aa	bb	bb	aa	aa	bb	bb	aa	aa	ab	aa	aa	aa	bb	aa	aa	bb	bb	bb	bb
Block618	Chr.1	aaxbb	aa	bb	aa	aa	bb	bb	ab	bb	bb	bb	bb	bb	aa	bb	bb	aa	bb	bb	bb	aa	aa	bb	bb	aa	bb	aa	bb	aa	bb	bb	aa	aa	bb	bb	aa	aa	ab	aa	aa	aa	bb	aa	aa	bb	bb	bb	bb
Block620	Chr.1	aaxbb	aa	bb	aa	aa	bb	bb	ab	bb	bb	bb	bb	bb	aa	bb	bb	aa	bb	bb	bb	aa	aa	bb	bb	aa	bb	aa	bb	aa	bb	bb	aa	aa	bb	bb	aa	aa	ab	aa	aa	aa	bb	aa	aa	bb	bb	bb	bb
Block623	Chr.1	aaxbb	aa	bb	aa	aa	bb	bb	ab	bb	bb	bb	bb	bb	aa	bb	bb	aa	bb	bb	bb	aa	aa	bb	bb	aa	aa	aa	bb	bb	bb	bb	aa	aa	bb	bb	aa	aa	ab	aa	aa	aa	bb	aa	aa	bb	bb	bb	bb
Block628	Chr.1	aaxbb	aa	bb	aa	aa	bb	bb	ab	bb	bb	bb	bb	bb	aa	bb	bb	aa	bb	bb	bb	aa	aa	bb	bb	aa	aa	aa	bb	bb	bb	bb	aa	aa	bb	bb	aa	aa	aa	aa	aa	aa	bb	aa	aa	bb	bb	bb	bb
Block634	Chr.1	aaxbb	aa	bb	aa	aa	bb	bb	ab	bb	bb	bb	bb	bb	aa	bb	bb	aa	bb	bb	bb	aa	aa	bb	bb	aa	aa	aa	bb	bb	bb	bb	aa	aa	bb	bb	aa	aa	aa	bb	bb	aa	bb	aa	aa	bb	bb	bb	bb
Block636	Chr.1	aaxbb	aa	bb	aa	aa	bb	bb	ab	bb	bb	bb	bb	bb	aa	bb	bb	aa	bb	bb	bb	aa	aa	bb	bb	aa	bb	aa	bb	bb	bb	bb	aa	aa	bb	bb	aa	aa	aa	bb	bb	aa	bb	aa	aa	bb	bb	bb	bb
Block645	Chr.1	aaxbb	aa	bb	aa	aa	bb	bb	ab	bb	bb	bb	bb	bb	aa	bb	bb	aa	bb	bb	bb	aa	aa	bb	bb	aa	bb	aa	bb	bb	bb	bb	aa	aa	bb	bb	aa	aa	aa	bb	bb	aa	bb	aa	aa	bb	bb	bb	bb
Block650	Chr.1	aaxbb	aa	bb	aa	aa	bb	bb	aa	bb	bb	bb	bb	bb	aa	bb	bb	aa	bb	bb	bb	aa	bb	bb	bb	aa	bb	aa	bb	bb	bb	bb	aa	aa	bb	bb	aa	aa	aa	bb	bb	aa	bb	aa	aa	bb	bb	bb	bb
Block656	Chr.1	aaxbb	aa	bb	bb	aa	bb	bb	ab	bb	bb	bb	bb	bb	aa	bb	bb	aa	bb	bb	bb	aa	bb	bb	bb	aa	bb	aa	bb	bb	bb	bb	aa	aa	bb	bb	aa	aa	aa	bb	bb	aa	bb	aa	aa	bb	bb	bb	bb
Block657	Chr.1	aaxbb	aa	bb	bb	aa	bb	bb	ab	bb	bb	bb	bb	bb	aa	bb	bb	aa	bb	bb	bb	aa	bb	bb	bb	aa	bb	aa	bb	bb	bb	bb	aa	aa	bb	bb	aa	aa	aa	bb	aa	aa	bb	aa	aa	bb	bb	bb	bb
Block660	Chr.1	aaxbb	aa	bb	bb	aa	bb	bb	ab	bb	bb	bb	bb	bb	aa	bb	bb	aa	bb	bb	bb	aa	bb	bb	bb	aa	bb	aa	bb	bb	bb	bb	aa	aa	bb	bb	aa	aa	aa	bb	aa	aa	bb	aa	aa	bb	bb	bb	bb
Block662	Chr.1	aaxbb	aa	bb	bb	aa	bb	bb	ab	bb	bb	bb	bb	bb	aa	bb	bb	aa	bb	bb	bb	aa	bb	bb	bb	aa	bb	aa	bb	bb	bb	bb	aa	aa	bb	bb	aa	aa	bb	bb	aa	aa	bb	aa	aa	bb	bb	bb	bb
Block663	Chr.1	aaxbb	aa	bb	bb	aa	bb	bb	ab	bb	bb	bb	bb	bb	aa	bb	bb	aa	bb	bb	bb	aa	bb	bb	bb	aa	bb	aa	bb	bb	bb	aa	aa	aa	bb	bb	aa	aa	bb	bb	aa	aa	bb	aa	aa	bb	bb	bb	bb
Block664	Chr.1	aaxbb	aa	bb	bb	aa	bb	bb	ab	bb	bb	bb	bb	bb	aa	bb	bb	aa	bb	bb	bb	aa	bb	bb	bb	aa	bb	aa	bb	bb	bb	aa	aa	aa	bb	bb	aa	aa	bb	bb	aa	aa	bb	aa	aa	bb	bb	bb	bb
Block669	Chr.1	aaxbb	aa	bb	bb	aa	bb	ab	ab	bb	bb	bb	bb	bb	aa	bb	bb	aa	bb	bb	bb	aa	bb	bb	bb	aa	bb	aa	bb	bb	bb	aa	aa	aa	bb	bb	aa	aa	bb	bb	aa	aa	bb	aa	aa	bb	bb	bb	bb
Block673	Chr.1	aaxbb	aa	bb	bb	aa	bb	ab	ab	bb	bb	bb	bb	bb	aa	bb	aa	aa	bb	bb	bb	aa	bb	bb	bb	aa	bb	aa	bb	bb	bb	aa	aa	aa	bb	bb	aa	aa	bb	bb	aa	aa	bb	aa	aa	bb	bb	bb	bb
Block675	Chr.1	aaxbb	aa	bb	bb	aa	bb	ab	ab	bb	bb	bb	bb	bb	aa	bb	aa	aa	bb	bb	bb	aa	bb	bb	bb	aa	bb	aa	bb	bb	bb	aa	aa	aa	bb	bb	aa	aa	bb	bb	aa	aa	bb	aa	aa	bb	bb	bb	bb
Block681	Chr.1	aaxbb	aa	bb	bb	aa	bb	ab	ab	bb	bb	bb	bb	bb	aa	bb	aa	aa	bb	bb	bb	aa	bb	bb	bb	aa	bb	aa	bb	bb	bb	aa	aa	aa	bb	bb	aa	aa	bb	bb	aa	aa	bb	aa	aa	bb	bb	bb	bb
Block691	Chr.1	aaxbb	aa	bb	bb	aa	bb	ab	aa	bb	bb	bb	bb	bb	aa	bb	aa	aa	bb	bb	bb	aa	bb	bb	bb	aa	bb	aa	bb	bb	bb	bb	aa	aa	bb	bb	aa	aa	bb	bb	aa	aa	bb	aa	aa	bb	bb	bb	bb
Block694	Chr.1	aaxbb	aa	bb	bb	aa	bb	ab	aa	bb	bb	bb	bb	bb	aa	bb	aa	bb	bb	bb	bb	aa	bb	bb	bb	aa	bb	aa	bb	bb	bb	aa	aa	aa	bb	bb	aa	aa	bb	bb	aa	aa	bb	aa	aa	bb	bb	bb	bb
Block695	Chr.1	aaxbb	aa	bb	bb	aa	bb	ab	aa	bb	bb	bb	bb	bb	aa	bb	aa	bb	bb	bb	bb	aa	bb	bb	bb	aa	bb	aa	bb	bb	bb	aa	aa	aa	bb	bb	aa	aa	bb	bb	aa	aa	bb	aa	aa	bb	bb	bb	bb
Block696	Chr.1	aaxbb	aa	bb	bb	aa	bb	ab	aa	bb	bb	bb	bb	bb	aa	bb	aa	bb	bb	bb	bb	aa	bb	bb	bb	aa	bb	aa	bb	bb	bb	aa	aa	aa	bb	bb	aa	aa	bb	aa	aa	aa	bb	aa	aa	bb	bb	bb	bb
Block713	Chr.1	aaxbb	aa	bb	bb	aa	bb	bb	aa	bb	bb	bb	aa	aa	aa	bb	aa	aa	aa	bb	bb	aa	bb	aa	bb	aa	bb	aa	bb	bb	bb	aa	aa	aa	bb	bb	aa	aa	bb	aa	bb	aa	bb	aa	aa	bb	aa	bb	ab
Block714	Chr.1	aaxbb	aa	bb	bb	aa	bb	bb	aa	bb	bb	bb	aa	aa	aa	bb	aa	aa	aa	bb	bb	aa	bb	aa	bb	aa	bb	aa	bb	bb	bb	aa	aa	aa	bb	bb	aa	aa	bb	aa	bb	aa	bb	aa	aa	bb	aa	bb	ab
Block715	Chr.1	aaxbb	aa	bb	bb	aa	bb	bb	aa	bb	bb	bb	aa	aa	aa	bb	aa	aa	aa	bb	bb	aa	bb	aa	bb	aa	bb	aa	bb	bb	bb	aa	aa	aa	bb	bb	aa	aa	bb	aa	bb	aa	bb	aa	aa	bb	aa	bb	ab
Block716	Chr.1	aaxbb	aa	bb	bb	aa	bb	bb	aa	bb	bb	bb	aa	aa	aa	bb	aa	aa	aa	bb	bb	aa	bb	aa	bb	aa	bb	aa	bb	bb	bb	aa	aa	aa	bb	bb	aa	aa	bb	aa	bb	aa	bb	aa	aa	bb	aa	bb	ab
Block717	Chr.1	aaxbb	aa	bb	bb	aa	bb	bb	aa	bb	bb	bb	aa	aa	aa	bb	aa	aa	aa	bb	bb	aa	bb	aa	bb	aa	bb	aa	bb	bb	bb	aa	aa	aa	bb	bb	aa	aa	bb	aa	bb	aa	bb	aa	aa	bb	aa	bb	bb
Block720	Chr.1	aaxbb	aa	bb	bb	aa	bb	aa	aa	bb	bb	bb	aa	aa	aa	bb	aa	aa	aa	bb	bb	aa	bb	aa	bb	aa	bb	aa	bb	bb	bb	aa	aa	aa	bb	bb	aa	aa	bb	aa	bb	aa	bb	aa	aa	bb	aa	bb	bb
Block721	Chr.1	aaxbb	aa	bb	bb	aa	bb	aa	aa	bb	bb	bb	aa	aa	aa	bb	aa	aa	aa	bb	bb	aa	bb	aa	bb	aa	bb	aa	bb	bb	bb	aa	aa	aa	bb	bb	aa	aa	bb	aa	bb	aa	bb	aa	aa	bb	aa	bb	bb
Block723	Chr.1	aaxbb	aa	bb	bb	aa	bb	aa	aa	bb	bb	bb	aa	aa	aa	bb	aa	aa	aa	bb	bb	aa	bb	aa	bb	aa	bb	aa	bb	bb	bb	aa	aa	bb	bb	bb	aa	aa	bb	aa	bb	aa	bb	aa	bb	bb	aa	bb	bb
Block729	Chr.1	aaxbb	aa	bb	bb	aa	bb	aa	aa	bb	bb	bb	aa	aa	aa	bb	aa	bb	aa	bb	bb	aa	bb	aa	bb	aa	bb	aa	bb	bb	bb	aa	aa	bb	bb	bb	aa	aa	bb	aa	bb	aa	bb	aa	bb	bb	aa	bb	ab
Block731	Chr.1	aaxbb	aa	bb	bb	aa	bb	aa	aa	bb	bb	bb	aa	aa	aa	bb	aa	bb	aa	bb	bb	aa	bb	aa	bb	aa	bb	aa	bb	bb	bb	aa	aa	bb	bb	bb	aa	aa	bb	aa	bb	aa	bb	aa	bb	bb	aa	bb	ab
Block732	Chr.1	aaxbb	aa	bb	bb	aa	bb	aa	aa	bb	bb	bb	aa	aa	aa	bb	aa	bb	aa	bb	bb	aa	bb	aa	bb	aa	bb	aa	bb	bb	bb	aa	aa	bb	bb	bb	aa	aa	bb	aa	bb	aa	bb	aa	bb	bb	bb	bb	ab
Block735	Chr.1	aaxbb	aa	bb	bb	aa	aa	aa	aa	bb	bb	bb	aa	aa	aa	bb	aa	bb	aa	bb	bb	aa	bb	aa	bb	aa	bb	aa	bb	bb	bb	aa	aa	bb	bb	bb	aa	aa	bb	aa	bb	aa	bb	aa	bb	bb	bb	bb	ab
Block739	Chr.1	aaxbb	aa	bb	bb	aa	aa	aa	aa	bb	bb	bb	aa	aa	aa	bb	aa	bb	aa	bb	bb	bb	bb	aa	bb	aa	bb	aa	bb	bb	bb	aa	aa	bb	bb	bb	aa	aa	bb	aa	bb	aa	bb	aa	bb	bb	bb	bb	ab
Block740	Chr.1	aaxbb	aa	bb	bb	aa	aa	aa	aa	bb	bb	bb	aa	aa	aa	bb	aa	bb	aa	bb	bb	bb	bb	aa	bb	aa	bb	aa	bb	bb	bb	aa	aa	bb	bb	bb	aa	aa	bb	aa	bb	aa	bb	aa	bb	bb	bb	bb	ab
Block743	Chr.1	aaxbb	aa	bb	bb	bb	aa	aa	aa	bb	aa	bb	aa	aa	aa	bb	aa	bb	aa	bb	bb	bb	bb	aa	bb	aa	bb	aa	bb	bb	bb	aa	aa	bb	bb	bb	aa	aa	bb	aa	aa	aa	aa	aa	bb	bb	bb	bb	ab
Block747	Chr.1	aaxbb	aa	bb	bb	bb	aa	aa	aa	bb	aa	bb	aa	aa	aa	bb	aa	bb	aa	bb	bb	bb	bb	aa	bb	aa	bb	aa	bb	bb	bb	aa	aa	bb	bb	bb	bb	aa	bb	aa	aa	aa	aa	aa	bb	bb	bb	bb	ab
Block750	Chr.1	aaxbb	aa	bb	bb	bb	aa	aa	aa	bb	aa	bb	aa	aa	aa	bb	aa	bb	aa	bb	bb	bb	bb	aa	bb	aa	bb	aa	bb	bb	bb	aa	aa	bb	bb	bb	bb	aa	bb	aa	aa	aa	aa	aa	bb	bb	bb	bb	ab
Block751	Chr.1	aaxbb	aa	bb	bb	bb	aa	aa	aa	bb	aa	bb	aa	aa	aa	bb	aa	bb	aa	bb	bb	bb	bb	aa	bb	aa	bb	aa	bb	bb	bb	aa	aa	bb	bb	bb	bb	aa	bb	aa	aa	aa	aa	aa	bb	bb	bb	bb	ab
Block752	Chr.1	aaxbb	aa	bb	bb	bb	aa	aa	aa	bb	aa	bb	aa	aa	aa	bb	aa	bb	aa	bb	bb	bb	bb	aa	bb	aa	bb	aa	bb	bb	bb	aa	aa	bb	bb	bb	bb	aa	bb	aa	aa	aa	aa	aa	bb	bb	bb	bb	ab
Block755	Chr.1	aaxbb	aa	bb	bb	bb	aa	aa	aa	bb	aa	aa	aa	aa	aa	bb	aa	bb	aa	bb	bb	bb	bb	aa	bb	aa	bb	aa	bb	bb	bb	aa	aa	bb	bb	bb	bb	aa	bb	bb	aa	aa	aa	aa	bb	bb	bb	bb	ab
Block756	Chr.1	aaxbb	aa	bb	bb	bb	aa	aa	aa	bb	aa	aa	aa	aa	aa	bb	aa	bb	aa	bb	bb	bb	bb	aa	bb	aa	bb	aa	bb	bb	bb	aa	aa	bb	bb	bb	bb	aa	bb	bb	aa	aa	aa	aa	bb	bb	bb	bb	ab
Block757	Chr.1	aaxbb	aa	bb	bb	bb	bb	aa	aa	bb	aa	aa	aa	aa	aa	bb	aa	bb	aa	bb	bb	bb	bb	aa	bb	aa	bb	aa	bb	bb	bb	aa	aa	bb	bb	bb	bb	aa	bb	bb	aa	aa	aa	aa	bb	bb	bb	bb	ab
Block758	Chr.1	aaxbb	aa	bb	bb	bb	bb	aa	aa	bb	aa	aa	aa	aa	aa	bb	aa	bb	aa	bb	bb	bb	bb	aa	bb	aa	bb	aa	bb	bb	bb	aa	aa	bb	bb	bb	bb	aa	bb	bb	aa	aa	aa	aa	bb	bb	bb	bb	ab
Block759	Chr.1	aaxbb	aa	bb	bb	bb	bb	aa	aa	bb	aa	aa	aa	aa	aa	bb	aa	bb	aa	bb	bb	bb	bb	aa	bb	aa	bb	aa	bb	bb	bb	aa	aa	bb	bb	bb	bb	aa	bb	bb	aa	aa	aa	aa	bb	bb	bb	bb	ab
Block765	Chr.1	aaxbb	aa	bb	bb	bb	bb	aa	bb	bb	aa	aa	aa	aa	aa	bb	aa	bb	aa	bb	bb	bb	bb	aa	bb	aa	bb	aa	bb	bb	bb	aa	aa	bb	bb	bb	bb	aa	bb	bb	aa	aa	aa	aa	bb	bb	bb	bb	ab
Block773	Chr.1	aaxbb	aa	bb	bb	bb	bb	aa	bb	bb	aa	aa	aa	aa	aa	bb	aa	bb	aa	bb	bb	bb	bb	aa	bb	aa	bb	aa	aa	bb	bb	aa	aa	bb	bb	bb	bb	aa	bb	bb	aa	aa	aa	aa	bb	bb	bb	bb	bb
Block774	Chr.1	aaxbb	aa	bb	bb	bb	bb	aa	bb	bb	aa	aa	aa	aa	aa	bb	aa	bb	aa	bb	bb	bb	bb	aa	bb	aa	bb	aa	aa	bb	bb	aa	aa	bb	bb	bb	bb	aa	bb	bb	bb	aa	aa	aa	bb	bb	bb	bb	bb
Block775	Chr.1	aaxbb	aa	bb	bb	bb	bb	aa	bb	bb	aa	aa	aa	aa	aa	bb	aa	bb	aa	bb	bb	bb	bb	aa	bb	aa	bb	aa	aa	bb	bb	aa	aa	bb	bb	bb	bb	aa	bb	bb	bb	aa	aa	aa	bb	bb	bb	bb	bb
Block776	Chr.1	aaxbb	aa	bb	bb	bb	bb	aa	bb	bb	aa	aa	aa	aa	aa	bb	aa	bb	aa	bb	bb	bb	bb	aa	bb	aa	bb	aa	aa	bb	bb	aa	aa	bb	bb	bb	bb	aa	bb	bb	bb	aa	aa	aa	bb	bb	bb	bb	bb
Block780	Chr.1	aaxbb	aa	bb	ab	bb	bb	aa	bb	bb	aa	aa	aa	aa	aa	bb	aa	bb	aa	bb	bb	bb	bb	aa	bb	aa	bb	aa	aa	bb	bb	aa	aa	bb	bb	bb	bb	aa	bb	bb	bb	aa	aa	aa	bb	bb	bb	bb	bb
Block781	Chr.1	aaxbb	aa	bb	ab	bb	bb	aa	bb	bb	aa	aa	aa	aa	aa	bb	aa	bb	aa	bb	bb	bb	bb	aa	bb	aa	bb	aa	aa	bb	bb	aa	aa	bb	bb	bb	bb	aa	bb	bb	bb	aa	aa	aa	bb	bb	bb	bb	bb
Block790	Chr.1	aaxbb	aa	bb	aa	bb	bb	aa	bb	bb	aa	aa	aa	aa	aa	bb	aa	bb	aa	bb	bb	bb	bb	aa	bb	aa	bb	aa	aa	bb	bb	aa	aa	bb	bb	bb	bb	aa	bb	bb	aa	aa	aa	aa	bb	bb	bb	bb	bb
Block793	Chr.1	aaxbb	aa	bb	aa	bb	bb	aa	bb	bb	bb	aa	aa	aa	aa	bb	aa	bb	aa	bb	bb	bb	bb	aa	bb	aa	bb	aa	aa	bb	bb	aa	aa	bb	bb	bb	bb	aa	bb	bb	aa	aa	aa	aa	bb	bb	bb	bb	bb
Block794	Chr.1	aaxbb	aa	bb	aa	bb	bb	aa	bb	bb	bb	aa	aa	aa	aa	bb	aa	bb	aa	bb	bb	bb	bb	aa	bb	aa	bb	aa	aa	bb	bb	aa	aa	bb	bb	bb	bb	aa	bb	bb	aa	aa	aa	aa	bb	bb	bb	bb	bb
Block797	Chr.1	aaxbb	aa	bb	aa	bb	bb	aa	bb	bb	bb	aa	aa	aa	aa	bb	aa	bb	aa	bb	bb	bb	bb	aa	bb	aa	bb	aa	aa	bb	bb	aa	aa	bb	bb	bb	bb	aa	bb	bb	aa	aa	aa	aa	bb	bb	bb	bb	bb
Block799	Chr.1	aaxbb	aa	bb	aa	bb	bb	aa	bb	bb	bb	aa	aa	aa	aa	bb	aa	bb	aa	bb	bb	bb	bb	aa	aa	aa	bb	aa	aa	bb	bb	aa	aa	bb	bb	bb	bb	aa	bb	bb	aa	aa	aa	aa	bb	bb	bb	bb	bb
Block800	Chr.1	aaxbb	aa	bb	aa	bb	bb	aa	bb	bb	bb	aa	aa	aa	aa	bb	aa	bb	aa	bb	bb	bb	bb	aa	aa	aa	bb	aa	aa	bb	bb	aa	aa	bb	bb	bb	bb	aa	bb	bb	aa	aa	aa	aa	bb	bb	bb	bb	bb
Block801	Chr.1	aaxbb	aa	bb	aa	bb	bb	aa	bb	bb	bb	aa	aa	aa	aa	bb	aa	bb	aa	bb	bb	bb	bb	aa	aa	aa	bb	aa	aa	bb	bb	aa	aa	bb	bb	bb	bb	aa	bb	bb	aa	aa	aa	aa	bb	bb	bb	bb	bb
Block802	Chr.1	aaxbb	aa	bb	aa	bb	bb	aa	bb	bb	bb	aa	aa	aa	aa	bb	aa	bb	aa	bb	bb	bb	bb	aa	aa	aa	bb	aa	aa	bb	bb	aa	aa	bb	bb	bb	bb	aa	bb	bb	aa	aa	aa	aa	bb	bb	bb	bb	bb
Block805	Chr.1	aaxbb	aa	bb	aa	bb	bb	aa	bb	bb	bb	aa	aa	aa	aa	bb	aa	bb	aa	bb	bb	bb	bb	aa	aa	aa	bb	aa	aa	bb	bb	aa	aa	bb	bb	bb	bb	aa	bb	bb	aa	aa	aa	aa	bb	bb	aa	bb	bb
Block806	Chr.1	aaxbb	aa	bb	aa	bb	bb	aa	bb	bb	bb	aa	aa	aa	aa	bb	aa	bb	aa	bb	bb	bb	bb	aa	aa	aa	bb	aa	aa	bb	bb	aa	aa	bb	bb	bb	bb	aa	bb	bb	ab	aa	aa	aa	bb	bb	aa	bb	bb
Block807	Chr.1	aaxbb	aa	bb	aa	bb	bb	aa	bb	bb	bb	aa	aa	aa	aa	bb	aa	bb	aa	bb	bb	bb	bb	aa	aa	aa	bb	aa	aa	bb	bb	aa	aa	bb	bb	bb	bb	aa	bb	bb	ab	aa	aa	aa	bb	bb	aa	bb	bb
Block815	Chr.1	aaxbb	aa	bb	aa	bb	bb	aa	bb	bb	bb	aa	aa	aa	aa	bb	aa	bb	aa	bb	bb	bb	bb	aa	aa	aa	bb	aa	aa	bb	bb	aa	aa	bb	bb	bb	bb	aa	bb	bb	bb	aa	aa	aa	bb	bb	aa	bb	bb
Block816	Chr.1	aaxbb	aa	bb	aa	bb	bb	aa	bb	bb	bb	aa	aa	aa	aa	bb	aa	bb	aa	bb	bb	bb	bb	aa	aa	aa	bb	aa	aa	bb	bb	aa	aa	bb	bb	bb	bb	aa	bb	bb	bb	aa	aa	aa	bb	bb	aa	bb	bb
Block818	Chr.1	aaxbb	aa	bb	aa	bb	bb	aa	bb	bb	bb	aa	aa	aa	aa	bb	aa	bb	aa	bb	bb	bb	bb	aa	aa	aa	bb	aa	aa	bb	bb	aa	aa	bb	bb	bb	bb	aa	bb	bb	bb	aa	aa	aa	bb	bb	aa	bb	bb
Block819	Chr.1	aaxbb	aa	bb	aa	bb	bb	aa	bb	bb	bb	aa	aa	aa	aa	bb	aa	bb	aa	bb	bb	bb	bb	aa	aa	aa	bb	aa	aa	bb	bb	aa	aa	bb	bb	bb	bb	aa	bb	bb	bb	aa	aa	aa	bb	bb	aa	bb	bb
Block820	Chr.1	aaxbb	aa	bb	aa	bb	bb	aa	bb	bb	bb	aa	aa	aa	aa	bb	aa	bb	aa	bb	bb	bb	bb	aa	aa	aa	bb	aa	aa	bb	bb	aa	aa	bb	bb	bb	bb	aa	bb	bb	bb	aa	aa	aa	bb	bb	aa	bb	bb
Block822	Chr.1	aaxbb	aa	bb	aa	bb	bb	aa	bb	bb	bb	aa	aa	aa	aa	bb	aa	bb	aa	bb	bb	bb	bb	aa	aa	aa	bb	aa	aa	bb	bb	aa	aa	bb	bb	bb	bb	aa	bb	bb	bb	aa	aa	aa	bb	bb	aa	bb	bb
Block825	Chr.1	aaxbb	aa	bb	aa	bb	bb	aa	bb	bb	bb	aa	aa	aa	aa	bb	aa	bb	aa	bb	bb	bb	bb	aa	aa	aa	bb	aa	aa	bb	bb	aa	aa	bb	bb	bb	bb	aa	bb	bb	aa	aa	aa	aa	bb	bb	aa	bb	bb
Block830	Chr.1	aaxbb	aa	bb	aa	bb	bb	aa	bb	bb	bb	aa	aa	aa	aa	bb	aa	bb	aa	bb	bb	bb	bb	aa	aa	aa	bb	aa	aa	bb	bb	aa	aa	bb	bb	bb	bb	aa	bb	bb	aa	aa	aa	aa	bb	bb	aa	bb	bb
Block833	Chr.1	aaxbb	aa	bb	aa	bb	bb	aa	bb	bb	bb	aa	aa	aa	aa	bb	aa	bb	aa	bb	bb	bb	bb	aa	aa	aa	bb	aa	aa	bb	bb	aa	aa	bb	bb	bb	bb	aa	bb	bb	aa	aa	aa	aa	bb	bb	aa	bb	bb
Block844	Chr.1	aaxbb	aa	bb	aa	bb	bb	aa	bb	bb	bb	bb	aa	aa	aa	bb	aa	bb	aa	bb	bb	bb	bb	aa	aa	aa	bb	aa	aa	bb	bb	aa	aa	bb	bb	bb	bb	aa	bb	bb	ab	aa	aa	aa	bb	bb	aa	bb	bb
Block846	Chr.1	aaxbb	aa	bb	aa	bb	bb	aa	bb	bb	bb	bb	aa	aa	aa	bb	aa	bb	aa	bb	bb	bb	bb	aa	aa	aa	bb	aa	aa	bb	bb	aa	aa	bb	bb	bb	bb	aa	bb	bb	aa	aa	aa	aa	bb	bb	aa	bb	bb
Block851	Chr.1	aaxbb	aa	bb	aa	bb	bb	aa	bb	bb	bb	bb	aa	aa	aa	bb	aa	bb	bb	bb	bb	bb	bb	bb	bb	aa	bb	aa	aa	bb	bb	aa	aa	bb	bb	bb	bb	aa	bb	bb	aa	aa	aa	aa	bb	bb	aa	bb	bb
Block853	Chr.1	aaxbb	aa	bb	aa	bb	bb	aa	bb	bb	bb	bb	aa	aa	aa	bb	aa	bb	bb	bb	bb	bb	bb	bb	bb	aa	bb	aa	aa	bb	bb	aa	aa	bb	bb	bb	bb	aa	bb	bb	aa	aa	aa	aa	bb	bb	aa	bb	bb
Block861	Chr.1	aaxbb	aa	bb	aa	bb	bb	aa	bb	bb	bb	bb	aa	aa	aa	bb	aa	bb	bb	bb	bb	bb	bb	bb	bb	aa	bb	aa	aa	bb	bb	aa	aa	bb	bb	bb	bb	aa	bb	bb	bb	aa	aa	aa	bb	bb	aa	bb	bb
Block870	Chr.1	aaxbb	aa	bb	aa	bb	bb	aa	bb	bb	bb	bb	aa	aa	aa	bb	aa	bb	bb	bb	bb	bb	bb	bb	bb	aa	bb	aa	aa	bb	bb	aa	aa	bb	bb	bb	bb	aa	bb	bb	ab	aa	aa	aa	bb	bb	aa	bb	bb
Block874	Chr.1	aaxbb	aa	bb	aa	bb	bb	aa	bb	bb	bb	bb	aa	aa	aa	bb	bb	bb	bb	bb	bb	bb	bb	bb	bb	aa	bb	aa	aa	bb	bb	aa	aa	bb	bb	bb	bb	aa	bb	bb	aa	aa	aa	aa	bb	bb	aa	bb	bb
Block876	Chr.1	aaxbb	aa	bb	aa	bb	bb	aa	bb	bb	bb	bb	aa	aa	aa	bb	bb	bb	bb	bb	bb	bb	bb	bb	bb	aa	bb	aa	aa	bb	bb	aa	aa	bb	bb	bb	bb	aa	bb	bb	aa	aa	aa	aa	bb	bb	aa	bb	bb
Block882	Chr.1	aaxbb	aa	bb	aa	bb	bb	aa	bb	bb	bb	bb	bb	bb	aa	bb	bb	bb	bb	bb	bb	bb	bb	bb	bb	aa	bb	aa	aa	bb	bb	aa	aa	bb	bb	bb	bb	aa	bb	bb	aa	aa	aa	aa	bb	bb	aa	bb	bb
Block885	Chr.1	aaxbb	aa	bb	aa	bb	bb	aa	bb	bb	bb	bb	bb	bb	aa	bb	bb	bb	bb	bb	bb	bb	bb	bb	aa	aa	bb	bb	aa	bb	bb	aa	aa	bb	bb	bb	bb	aa	bb	bb	aa	aa	aa	aa	bb	bb	aa	bb	bb
Block887	Chr.1	aaxbb	aa	bb	aa	bb	bb	aa	bb	bb	bb	bb	bb	bb	aa	bb	bb	bb	bb	bb	bb	bb	bb	bb	aa	aa	bb	bb	aa	bb	bb	aa	aa	bb	bb	bb	bb	aa	bb	bb	aa	aa	aa	aa	bb	bb	aa	bb	bb
Block889	Chr.1	aaxbb	aa	bb	aa	bb	bb	aa	bb	bb	bb	bb	bb	bb	aa	bb	bb	bb	bb	bb	bb	bb	bb	bb	aa	aa	bb	bb	aa	bb	bb	aa	aa	bb	bb	bb	bb	aa	bb	bb	aa	aa	aa	aa	bb	bb	aa	bb	bb
Block892	Chr.1	aaxbb	aa	bb	aa	bb	bb	bb	bb	bb	bb	bb	bb	bb	aa	bb	bb	bb	bb	bb	bb	bb	bb	bb	aa	aa	bb	bb	aa	bb	bb	aa	aa	bb	bb	bb	bb	aa	bb	bb	aa	aa	aa	aa	bb	aa	aa	bb	bb
Block893	Chr.1	aaxbb	aa	bb	aa	bb	bb	bb	bb	bb	bb	bb	bb	bb	aa	bb	bb	bb	bb	bb	bb	bb	bb	bb	aa	aa	bb	bb	aa	bb	bb	aa	aa	bb	bb	bb	bb	aa	bb	bb	aa	aa	aa	aa	bb	aa	aa	bb	bb
Block894	Chr.1	aaxbb	aa	bb	aa	bb	bb	bb	bb	bb	bb	bb	bb	bb	aa	bb	bb	bb	bb	bb	bb	bb	bb	bb	aa	aa	bb	bb	aa	bb	bb	aa	aa	bb	bb	bb	bb	aa	bb	bb	aa	aa	aa	aa	bb	aa	aa	bb	bb
Block895	Chr.1	aaxbb	aa	bb	aa	bb	bb	bb	bb	bb	bb	bb	bb	bb	aa	bb	bb	bb	bb	bb	bb	bb	bb	bb	aa	aa	bb	bb	aa	bb	bb	aa	aa	bb	bb	bb	bb	aa	bb	bb	aa	aa	aa	aa	bb	aa	aa	bb	bb
Block896	Chr.1	aaxbb	aa	bb	aa	bb	bb	bb	bb	bb	bb	bb	bb	bb	aa	bb	bb	bb	bb	bb	bb	bb	bb	bb	aa	aa	bb	bb	aa	bb	bb	aa	aa	bb	bb	bb	bb	aa	bb	bb	aa	aa	aa	aa	bb	aa	aa	bb	bb
Block897	Chr.1	aaxbb	aa	bb	aa	bb	bb	bb	bb	bb	bb	bb	bb	bb	aa	bb	bb	bb	bb	bb	bb	bb	bb	bb	aa	aa	bb	bb	aa	bb	bb	aa	aa	bb	bb	bb	bb	aa	bb	bb	aa	aa	aa	aa	bb	aa	aa	bb	bb
Block911	Chr.1	aaxbb	aa	bb	aa	bb	bb	bb	bb	bb	bb	bb	bb	bb	aa	bb	bb	bb	bb	bb	bb	bb	bb	bb	aa	aa	bb	bb	aa	bb	bb	aa	aa	bb	bb	bb	bb	aa	bb	bb	aa	aa	aa	aa	bb	aa	aa	bb	bb
Block914	Chr.1	aaxbb	aa	bb	aa	bb	bb	bb	bb	bb	bb	bb	bb	bb	aa	bb	bb	bb	bb	bb	bb	bb	bb	bb	aa	aa	bb	bb	aa	bb	bb	aa	aa	bb	bb	bb	bb	aa	bb	bb	aa	aa	aa	aa	bb	aa	aa	bb	bb
Block916	Chr.1	aaxbb	aa	bb	aa	bb	bb	bb	bb	bb	bb	bb	bb	bb	aa	bb	bb	bb	bb	bb	bb	bb	bb	bb	aa	aa	bb	bb	aa	bb	bb	aa	aa	bb	bb	bb	bb	aa	bb	bb	aa	aa	aa	aa	bb	aa	aa	bb	bb
Block917	Chr.1	aaxbb	aa	bb	aa	bb	bb	bb	bb	bb	bb	bb	bb	bb	aa	bb	bb	bb	bb	bb	bb	bb	bb	bb	aa	aa	bb	bb	aa	bb	bb	aa	aa	bb	bb	bb	bb	aa	bb	bb	aa	aa	aa	aa	bb	aa	aa	bb	bb
Block919	Chr.1	aaxbb	aa	bb	aa	bb	bb	bb	bb	bb	bb	bb	bb	bb	aa	bb	bb	bb	bb	bb	bb	bb	bb	bb	aa	aa	bb	bb	aa	bb	bb	aa	aa	bb	bb	aa	bb	aa	bb	bb	aa	aa	aa	aa	bb	aa	aa	bb	bb
Block922	Chr.1	aaxbb	aa	bb	aa	bb	bb	bb	bb	bb	bb	bb	bb	bb	aa	bb	bb	bb	bb	bb	bb	bb	bb	bb	aa	aa	bb	bb	aa	bb	bb	aa	aa	bb	bb	aa	bb	aa	bb	bb	aa	aa	aa	aa	bb	aa	aa	bb	bb
Block923	Chr.1	aaxbb	aa	bb	aa	bb	bb	bb	bb	bb	bb	bb	bb	bb	aa	bb	bb	bb	bb	bb	bb	bb	bb	bb	aa	aa	aa	bb	aa	bb	bb	aa	aa	bb	bb	aa	bb	aa	bb	bb	bb	aa	aa	aa	bb	aa	aa	bb	bb
Block929	Chr.1	aaxbb	aa	bb	aa	bb	bb	bb	bb	bb	bb	bb	bb	bb	aa	bb	bb	bb	bb	bb	bb	bb	bb	bb	aa	aa	aa	bb	aa	bb	bb	aa	aa	bb	bb	aa	bb	aa	bb	bb	bb	aa	aa	aa	aa	aa	aa	bb	bb
Block930	Chr.1	aaxbb	aa	bb	aa	bb	bb	bb	bb	bb	bb	bb	bb	bb	aa	bb	bb	bb	bb	bb	bb	bb	bb	bb	aa	aa	aa	bb	aa	bb	bb	aa	aa	bb	bb	aa	bb	aa	bb	bb	bb	aa	aa	aa	aa	aa	aa	bb	bb
Block935	Chr.1	aaxbb	aa	bb	aa	bb	bb	bb	bb	bb	bb	bb	bb	bb	aa	bb	bb	bb	bb	bb	bb	bb	bb	bb	aa	aa	aa	bb	aa	bb	bb	aa	aa	bb	bb	aa	bb	aa	bb	bb	aa	aa	aa	aa	aa	aa	aa	bb	bb
Block941	Chr.1	aaxbb	aa	bb	aa	bb	bb	bb	bb	bb	bb	bb	bb	bb	aa	bb	bb	bb	bb	bb	bb	bb	bb	bb	aa	aa	aa	bb	aa	bb	bb	aa	aa	bb	bb	aa	bb	aa	bb	bb	aa	aa	aa	aa	aa	aa	aa	bb	bb
Block945	Chr.1	aaxbb	aa	bb	aa	bb	bb	bb	bb	bb	bb	bb	bb	bb	aa	bb	bb	bb	bb	bb	aa	bb	bb	bb	aa	aa	aa	bb	aa	bb	bb	aa	aa	bb	bb	aa	bb	aa	bb	bb	aa	aa	aa	aa	aa	aa	aa	bb	bb
Block949	Chr.1	aaxbb	aa	bb	aa	bb	bb	bb	bb	bb	bb	bb	bb	bb	aa	bb	bb	bb	bb	bb	aa	bb	bb	bb	aa	aa	aa	bb	aa	bb	bb	aa	aa	bb	bb	aa	bb	aa	bb	bb	bb	aa	aa	aa	aa	aa	aa	bb	bb
Block950	Chr.1	aaxbb	aa	bb	aa	bb	bb	bb	bb	bb	bb	bb	bb	bb	aa	bb	bb	bb	bb	bb	aa	bb	bb	bb	aa	aa	aa	bb	aa	bb	bb	aa	aa	bb	bb	aa	bb	aa	bb	bb	bb	aa	aa	aa	aa	aa	aa	bb	bb
Block956	Chr.1	aaxbb	aa	bb	aa	bb	bb	bb	bb	bb	bb	bb	bb	bb	aa	bb	bb	bb	bb	bb	aa	bb	bb	bb	aa	aa	aa	bb	aa	bb	bb	aa	aa	bb	bb	aa	bb	aa	bb	bb	bb	aa	aa	aa	aa	aa	aa	bb	bb
Block960	Chr.1	aaxbb	aa	bb	aa	bb	bb	bb	bb	bb	bb	bb	bb	bb	aa	bb	bb	bb	bb	bb	aa	bb	bb	bb	aa	aa	aa	bb	aa	bb	bb	aa	aa	bb	bb	aa	bb	aa	bb	bb	bb	aa	aa	aa	aa	aa	aa	bb	bb
Block963	Chr.1	aaxbb	aa	bb	aa	bb	bb	bb	bb	bb	bb	bb	bb	bb	aa	bb	bb	bb	bb	bb	aa	bb	bb	bb	aa	aa	aa	bb	aa	bb	bb	aa	aa	bb	bb	aa	bb	aa	bb	bb	bb	aa	aa	aa	aa	aa	aa	bb	bb
Block964	Chr.1	aaxbb	aa	bb	aa	bb	bb	bb	bb	bb	bb	bb	bb	bb	aa	bb	bb	bb	bb	bb	aa	bb	bb	bb	aa	aa	aa	bb	aa	bb	bb	aa	aa	bb	bb	aa	bb	aa	bb	bb	bb	aa	aa	aa	aa	aa	aa	bb	bb
Block969	Chr.1	aaxbb	aa	bb	aa	bb	bb	bb	bb	bb	bb	bb	bb	bb	aa	bb	bb	bb	bb	bb	aa	bb	bb	bb	aa	aa	aa	bb	aa	bb	bb	aa	aa	bb	aa	aa	bb	aa	bb	bb	bb	aa	aa	bb	aa	aa	aa	bb	bb
Block972	Chr.1	aaxbb	aa	bb	aa	bb	bb	bb	bb	bb	bb	bb	bb	bb	aa	bb	bb	bb	bb	bb	aa	bb	bb	bb	aa	aa	aa	bb	aa	bb	bb	aa	aa	bb	aa	aa	bb	aa	bb	bb	bb	aa	aa	bb	aa	aa	aa	bb	bb
Block973	Chr.1	aaxbb	aa	bb	aa	bb	bb	bb	bb	bb	bb	bb	bb	bb	aa	bb	bb	bb	bb	bb	aa	bb	bb	bb	aa	aa	aa	bb	aa	bb	bb	aa	aa	bb	aa	aa	bb	aa	bb	bb	bb	aa	aa	bb	aa	aa	aa	bb	bb
Block975	Chr.1	aaxbb	aa	bb	aa	bb	bb	bb	bb	bb	bb	bb	bb	bb	aa	bb	bb	bb	bb	bb	aa	bb	bb	bb	aa	aa	aa	bb	aa	bb	bb	aa	aa	bb	aa	aa	bb	aa	bb	bb	bb	aa	aa	bb	aa	aa	bb	bb	bb
Block976	Chr.1	aaxbb	aa	bb	aa	bb	bb	bb	bb	bb	bb	bb	bb	bb	aa	bb	bb	bb	bb	bb	aa	bb	bb	bb	aa	aa	aa	bb	aa	bb	bb	aa	aa	bb	aa	aa	bb	aa	bb	bb	bb	aa	aa	bb	aa	aa	bb	bb	bb
Block988	Chr.1	aaxbb	aa	bb	ab	bb	bb	bb	bb	bb	bb	bb	bb	bb	aa	bb	bb	bb	bb	bb	aa	bb	bb	bb	aa	aa	aa	bb	aa	bb	bb	aa	aa	bb	aa	aa	bb	aa	bb	bb	bb	aa	aa	bb	ab	aa	bb	bb	bb
Block989	Chr.1	aaxbb	aa	bb	ab	bb	bb	bb	bb	bb	bb	bb	bb	bb	aa	bb	bb	bb	bb	bb	aa	bb	bb	bb	aa	aa	aa	bb	aa	bb	bb	aa	aa	bb	aa	aa	bb	aa	bb	bb	bb	aa	aa	bb	ab	aa	bb	bb	bb
Block990	Chr.1	aaxbb	aa	bb	ab	bb	bb	bb	bb	bb	bb	bb	bb	bb	aa	bb	bb	bb	bb	bb	aa	bb	bb	bb	aa	aa	aa	bb	aa	bb	bb	aa	aa	bb	aa	aa	bb	aa	bb	bb	bb	aa	aa	bb	ab	aa	bb	bb	bb
Block994	Chr.1	aaxbb	aa	bb	ab	bb	bb	bb	bb	bb	bb	bb	bb	bb	aa	bb	bb	aa	bb	bb	aa	bb	bb	bb	aa	aa	bb	bb	aa	bb	bb	ab	aa	bb	aa	aa	bb	aa	bb	bb	bb	aa	aa	bb	ab	aa	bb	bb	bb
Block997	Chr.1	aaxbb	aa	bb	ab	bb	bb	bb	bb	bb	bb	bb	bb	bb	aa	bb	bb	aa	bb	bb	aa	bb	bb	bb	aa	aa	bb	bb	aa	bb	bb	ab	aa	bb	aa	aa	bb	aa	bb	bb	ab	aa	aa	bb	ab	aa	bb	bb	bb
Block999	Chr.1	aaxbb	aa	bb	ab	bb	bb	bb	bb	bb	bb	bb	bb	bb	aa	bb	bb	aa	bb	bb	aa	bb	bb	bb	aa	aa	bb	bb	aa	bb	bb	ab	aa	bb	aa	aa	bb	aa	bb	bb	ab	aa	aa	bb	ab	aa	bb	bb	bb
Block1000	Chr.1	aaxbb	aa	bb	ab	bb	bb	bb	bb	bb	bb	bb	bb	bb	aa	bb	bb	aa	bb	bb	aa	bb	bb	bb	aa	aa	bb	bb	aa	bb	bb	ab	aa	bb	aa	aa	bb	aa	bb	bb	ab	aa	aa	bb	ab	aa	bb	bb	bb
Block1001	Chr.1	aaxbb	aa	bb	ab	bb	bb	bb	bb	bb	bb	bb	bb	bb	aa	bb	bb	aa	bb	bb	aa	bb	bb	bb	aa	aa	bb	bb	aa	bb	bb	ab	aa	bb	aa	aa	bb	aa	bb	bb	ab	aa	aa	bb	ab	aa	bb	bb	bb
Block1002	Chr.1	aaxbb	aa	bb	ab	bb	bb	bb	bb	bb	bb	bb	bb	bb	aa	bb	bb	aa	bb	bb	aa	bb	bb	bb	aa	aa	bb	bb	aa	bb	bb	ab	aa	bb	aa	aa	bb	aa	bb	bb	ab	aa	aa	bb	ab	aa	bb	bb	bb
Block1004	Chr.1	aaxbb	aa	bb	bb	bb	bb	bb	bb	bb	bb	bb	aa	aa	aa	bb	bb	aa	bb	bb	aa	bb	bb	bb	aa	aa	bb	bb	aa	bb	bb	bb	aa	bb	aa	aa	bb	aa	bb	bb	aa	aa	aa	bb	ab	aa	bb	bb	bb
Block1012	Chr.1	aaxbb	aa	bb	bb	bb	bb	bb	bb	bb	bb	bb	aa	aa	aa	bb	bb	aa	bb	bb	aa	bb	bb	bb	aa	aa	bb	bb	aa	bb	bb	bb	aa	bb	aa	aa	bb	aa	bb	bb	aa	aa	bb	bb	ab	aa	bb	bb	aa
Block1020	Chr.1	aaxbb	aa	bb	ab	bb	bb	bb	bb	bb	bb	bb	aa	aa	aa	bb	bb	aa	bb	bb	aa	bb	bb	bb	aa	aa	bb	bb	aa	bb	bb	bb	aa	bb	aa	aa	bb	aa	bb	bb	aa	aa	bb	bb	bb	aa	bb	bb	aa
Block1029	Chr.1	aaxbb	aa	bb	aa	bb	bb	bb	bb	bb	bb	bb	aa	aa	aa	bb	bb	aa	bb	bb	aa	bb	bb	bb	aa	aa	bb	bb	aa	bb	bb	bb	aa	bb	aa	aa	bb	aa	bb	bb	aa	aa	bb	bb	bb	aa	bb	bb	aa
Block1031	Chr.1	aaxbb	aa	bb	aa	bb	bb	bb	bb	bb	bb	bb	aa	aa	aa	bb	bb	aa	bb	bb	aa	bb	bb	bb	aa	aa	bb	bb	aa	bb	bb	bb	aa	bb	aa	aa	bb	aa	bb	bb	aa	aa	bb	bb	bb	aa	bb	bb	aa
Block1033	Chr.1	aaxbb	aa	bb	aa	bb	bb	bb	bb	bb	bb	bb	aa	aa	aa	bb	bb	aa	bb	bb	aa	bb	bb	bb	aa	aa	bb	bb	aa	bb	bb	bb	aa	bb	aa	aa	bb	aa	bb	bb	ab	aa	bb	bb	bb	aa	bb	bb	aa
Block1035	Chr.1	aaxbb	aa	bb	aa	bb	bb	bb	bb	bb	bb	bb	aa	aa	aa	bb	bb	aa	bb	bb	aa	bb	bb	bb	aa	aa	bb	bb	aa	bb	bb	bb	aa	bb	bb	aa	bb	aa	bb	bb	ab	aa	bb	bb	bb	aa	bb	bb	aa
Block1036	Chr.1	aaxbb	aa	bb	aa	bb	bb	bb	bb	bb	bb	bb	aa	aa	aa	bb	bb	aa	bb	bb	aa	bb	bb	bb	aa	aa	bb	bb	aa	bb	bb	bb	aa	bb	bb	aa	bb	aa	bb	bb	ab	aa	bb	bb	bb	aa	bb	bb	aa
Block1041	Chr.1	aaxbb	aa	bb	aa	bb	bb	bb	bb	bb	bb	bb	aa	aa	aa	bb	bb	aa	bb	bb	aa	bb	bb	bb	aa	aa	bb	bb	aa	bb	bb	bb	aa	bb	bb	aa	bb	aa	bb	bb	ab	aa	bb	bb	bb	aa	bb	bb	aa
Block1048	Chr.1	aaxbb	aa	bb	aa	bb	bb	aa	bb	bb	bb	bb	aa	aa	aa	bb	bb	aa	bb	bb	aa	bb	bb	bb	aa	aa	bb	bb	aa	bb	bb	bb	aa	bb	bb	aa	bb	aa	bb	bb	bb	aa	bb	bb	bb	aa	bb	bb	aa
Block1050	Chr.1	aaxbb	aa	bb	aa	bb	bb	aa	aa	bb	bb	bb	aa	aa	aa	bb	bb	aa	bb	bb	aa	bb	bb	bb	aa	aa	bb	bb	aa	bb	bb	bb	aa	bb	bb	aa	bb	aa	bb	bb	bb	aa	bb	bb	bb	aa	bb	bb	aa
Block1054	Chr.1	aaxbb	aa	bb	aa	bb	bb	aa	aa	bb	bb	aa	aa	aa	aa	bb	bb	aa	bb	bb	aa	bb	bb	bb	aa	aa	bb	bb	aa	bb	bb	bb	aa	bb	bb	aa	aa	aa	bb	bb	bb	aa	bb	bb	bb	aa	bb	bb	aa
Block1056	Chr.1	aaxbb	aa	bb	aa	bb	bb	aa	aa	bb	bb	aa	aa	aa	aa	bb	bb	aa	bb	bb	aa	bb	bb	bb	aa	aa	bb	bb	aa	bb	bb	bb	aa	bb	bb	aa	aa	aa	bb	bb	bb	aa	bb	bb	bb	aa	bb	bb	aa
Block1057	Chr.1	aaxbb	aa	bb	aa	bb	bb	aa	aa	bb	bb	aa	aa	aa	aa	bb	bb	aa	bb	bb	aa	bb	bb	bb	aa	aa	bb	bb	aa	bb	bb	bb	aa	bb	bb	aa	aa	aa	bb	bb	bb	aa	bb	bb	bb	aa	bb	bb	aa
Block1059	Chr.1	aaxbb	aa	bb	aa	bb	bb	aa	aa	bb	bb	aa	aa	aa	bb	bb	bb	aa	bb	bb	aa	bb	aa	bb	aa	aa	bb	bb	aa	bb	bb	bb	aa	bb	bb	aa	aa	aa	bb	bb	bb	aa	bb	bb	bb	aa	bb	bb	aa
Block1060	Chr.1	aaxbb	aa	bb	aa	bb	bb	aa	aa	bb	bb	aa	aa	aa	bb	bb	bb	aa	bb	bb	aa	bb	aa	bb	aa	aa	bb	bb	aa	bb	bb	bb	aa	bb	bb	aa	aa	aa	bb	bb	bb	aa	bb	bb	bb	aa	bb	bb	aa
Block1063	Chr.1	aaxbb	aa	bb	aa	bb	bb	aa	aa	bb	bb	aa	aa	aa	bb	bb	bb	aa	bb	bb	aa	bb	aa	bb	aa	aa	bb	bb	aa	bb	bb	bb	aa	bb	bb	aa	aa	aa	bb	bb	bb	aa	bb	bb	bb	aa	aa	bb	aa
Block1065	Chr.1	aaxbb	aa	bb	aa	bb	bb	aa	aa	bb	bb	aa	aa	aa	bb	bb	bb	aa	bb	bb	aa	bb	aa	bb	aa	aa	bb	bb	aa	bb	bb	bb	aa	bb	bb	aa	bb	aa	bb	bb	bb	aa	bb	bb	bb	aa	aa	bb	aa
Block1066	Chr.1	aaxbb	aa	bb	aa	bb	bb	aa	aa	bb	bb	aa	aa	aa	bb	bb	bb	aa	bb	bb	aa	bb	aa	bb	aa	aa	bb	bb	aa	bb	bb	bb	aa	bb	bb	aa	bb	aa	bb	bb	bb	aa	bb	bb	bb	aa	aa	bb	aa
Block1071	Chr.1	aaxbb	aa	bb	aa	bb	bb	aa	aa	bb	bb	aa	aa	aa	bb	bb	bb	aa	bb	bb	aa	bb	aa	bb	aa	aa	bb	bb	aa	bb	bb	bb	aa	bb	bb	aa	bb	aa	bb	bb	bb	bb	bb	bb	bb	aa	aa	bb	aa
Block1073	Chr.1	aaxbb	aa	bb	aa	bb	bb	aa	aa	bb	bb	aa	aa	aa	bb	bb	bb	aa	bb	bb	aa	bb	aa	bb	aa	aa	bb	bb	aa	bb	bb	bb	aa	bb	bb	aa	bb	aa	bb	bb	bb	bb	bb	bb	bb	aa	aa	bb	aa
Block1074	Chr.1	aaxbb	aa	bb	aa	bb	bb	aa	aa	bb	bb	aa	aa	aa	bb	bb	bb	aa	bb	bb	aa	bb	aa	bb	aa	aa	bb	bb	aa	bb	bb	bb	aa	bb	bb	aa	bb	aa	bb	bb	bb	bb	bb	bb	bb	aa	aa	bb	aa
Block1081	Chr.1	aaxbb	aa	bb	aa	bb	bb	aa	aa	bb	bb	aa	aa	aa	bb	bb	bb	aa	bb	ab	aa	bb	aa	bb	aa	aa	bb	bb	aa	bb	bb	bb	aa	bb	bb	aa	bb	aa	bb	bb	aa	bb	bb	bb	bb	aa	aa	bb	aa
Block1082	Chr.1	aaxbb	aa	bb	aa	bb	bb	aa	aa	bb	bb	aa	aa	aa	bb	bb	bb	aa	bb	ab	aa	bb	aa	bb	aa	aa	bb	bb	aa	bb	bb	bb	bb	bb	bb	aa	bb	aa	bb	bb	aa	bb	bb	bb	bb	aa	aa	bb	aa
Block1083	Chr.1	aaxbb	aa	bb	aa	bb	bb	aa	aa	bb	bb	aa	aa	aa	bb	bb	bb	aa	bb	ab	aa	bb	aa	bb	aa	aa	bb	bb	aa	bb	bb	bb	bb	bb	bb	aa	bb	aa	bb	bb	aa	bb	bb	bb	bb	aa	aa	bb	aa
Block1085	Chr.1	aaxbb	aa	bb	aa	bb	bb	aa	aa	bb	bb	aa	aa	aa	bb	bb	bb	aa	bb	ab	aa	bb	aa	bb	aa	aa	bb	bb	aa	bb	bb	bb	bb	bb	bb	aa	bb	aa	bb	bb	aa	bb	bb	bb	bb	aa	aa	bb	aa
Block1091	Chr.1	aaxbb	aa	bb	aa	bb	bb	aa	aa	bb	bb	aa	aa	aa	bb	bb	bb	aa	bb	ab	aa	bb	aa	bb	aa	aa	bb	bb	aa	bb	bb	bb	bb	bb	bb	aa	bb	aa	bb	bb	aa	bb	bb	bb	bb	aa	aa	bb	aa
Block1099	Chr.1	aaxbb	aa	bb	aa	bb	bb	aa	aa	bb	bb	aa	aa	aa	bb	bb	bb	aa	bb	ab	aa	bb	aa	bb	aa	aa	bb	bb	aa	bb	bb	bb	bb	bb	bb	aa	aa	aa	bb	bb	aa	bb	bb	bb	bb	aa	aa	bb	aa
Block1105	Chr.1	aaxbb	aa	bb	aa	bb	bb	aa	aa	bb	bb	aa	aa	aa	bb	bb	bb	aa	bb	ab	aa	bb	aa	bb	aa	aa	bb	bb	aa	bb	bb	bb	bb	bb	bb	aa	aa	aa	bb	bb	aa	bb	bb	bb	bb	aa	aa	bb	aa
Block1112	Chr.1	aaxbb	aa	bb	aa	bb	bb	aa	aa	bb	bb	aa	aa	aa	bb	bb	bb	aa	bb	ab	aa	bb	aa	bb	aa	aa	bb	bb	aa	bb	bb	bb	bb	bb	bb	aa	aa	aa	bb	bb	aa	bb	bb	bb	bb	aa	aa	bb	aa
Block1115	Chr.1	aaxbb	aa	bb	aa	bb	bb	aa	aa	bb	bb	aa	aa	aa	bb	bb	bb	aa	bb	ab	aa	bb	aa	bb	aa	aa	bb	bb	aa	bb	bb	bb	bb	bb	bb	aa	aa	bb	bb	bb	aa	bb	aa	bb	bb	aa	aa	bb	aa
Block1127	Chr.1	aaxbb	aa	bb	aa	bb	bb	aa	aa	bb	bb	aa	aa	aa	bb	bb	bb	aa	bb	ab	aa	bb	aa	bb	aa	aa	bb	bb	aa	bb	bb	bb	bb	bb	bb	aa	aa	bb	bb	bb	ab	bb	aa	bb	bb	aa	aa	bb	aa
Block1128	Chr.1	aaxbb	aa	bb	aa	bb	bb	aa	aa	bb	bb	aa	aa	aa	bb	bb	bb	aa	bb	ab	aa	bb	aa	bb	aa	aa	bb	bb	aa	bb	bb	bb	bb	bb	bb	aa	aa	bb	bb	aa	ab	bb	aa	bb	bb	aa	aa	bb	aa
Block1140	Chr.1	aaxbb	aa	bb	aa	bb	bb	bb	aa	aa	aa	aa	aa	aa	bb	aa	aa	aa	aa	bb	bb	aa	bb	aa	bb	bb	bb	aa	aa	bb	bb	bb	aa	aa	aa	bb	bb	bb	bb	aa	bb	aa	bb	aa	aa	bb	aa	aa	aa
Block1141	Chr.1	aaxbb	aa	bb	aa	bb	bb	bb	aa	aa	aa	aa	aa	aa	bb	aa	aa	aa	aa	bb	bb	aa	bb	aa	bb	bb	bb	aa	aa	bb	bb	bb	aa	aa	aa	bb	bb	bb	bb	aa	bb	aa	bb	aa	aa	bb	aa	aa	aa
Block1143	Chr.1	aaxbb	aa	bb	aa	bb	bb	bb	aa	aa	aa	aa	aa	aa	bb	aa	aa	aa	aa	bb	bb	aa	bb	aa	bb	bb	bb	aa	aa	bb	bb	bb	aa	aa	aa	bb	bb	bb	bb	aa	bb	aa	bb	aa	aa	bb	aa	aa	aa
Block1156	Chr.1	aaxbb	aa	bb	bb	aa	aa	bb	aa	aa	bb	bb	bb	bb	aa	bb	bb	aa	aa	aa	bb	aa	bb	aa	bb	aa	aa	bb	aa	bb	aa	aa	aa	bb	bb	bb	aa	aa	aa	aa	aa	bb	bb	aa	bb	aa	aa	bb	bb
Block1167	Chr.1	aaxbb	aa	bb	aa	bb	bb	aa	aa	bb	bb	aa	aa	aa	bb	bb	bb	aa	bb	bb	aa	bb	aa	bb	aa	aa	bb	bb	aa	bb	bb	bb	bb	bb	bb	aa	aa	bb	bb	aa	aa	bb	aa	bb	bb	aa	aa	bb	aa
Block1169	Chr.1	aaxbb	aa	bb	aa	bb	bb	aa	aa	bb	bb	aa	aa	aa	bb	bb	bb	aa	bb	bb	aa	bb	aa	bb	aa	aa	bb	bb	aa	bb	bb	bb	bb	bb	bb	aa	aa	bb	bb	aa	bb	bb	aa	bb	bb	aa	aa	bb	aa
Block1172	Chr.1	aaxbb	aa	bb	aa	bb	bb	aa	aa	bb	bb	aa	aa	aa	bb	bb	bb	aa	bb	bb	aa	bb	aa	bb	aa	aa	bb	bb	aa	bb	bb	bb	bb	bb	bb	aa	aa	bb	bb	aa	bb	bb	aa	bb	bb	aa	aa	bb	aa
Block1176	Chr.1	aaxbb	aa	bb	aa	bb	bb	aa	aa	bb	bb	aa	aa	aa	bb	bb	bb	aa	bb	bb	aa	bb	aa	bb	aa	aa	bb	bb	aa	bb	bb	bb	bb	bb	bb	aa	aa	bb	bb	aa	bb	bb	aa	bb	bb	aa	aa	bb	aa
Block1180	Chr.1	aaxbb	aa	bb	aa	bb	bb	aa	aa	bb	bb	aa	aa	aa	bb	bb	bb	aa	bb	bb	aa	bb	aa	bb	aa	aa	bb	bb	aa	bb	bb	bb	bb	bb	bb	aa	aa	bb	bb	aa	bb	bb	aa	bb	bb	aa	aa	bb	aa
Block1183	Chr.1	aaxbb	aa	bb	aa	bb	bb	aa	aa	bb	bb	aa	aa	aa	bb	bb	bb	aa	bb	bb	aa	bb	aa	bb	aa	aa	bb	bb	aa	bb	bb	bb	bb	bb	bb	aa	aa	bb	bb	aa	bb	bb	aa	bb	bb	aa	aa	bb	aa
Block1184	Chr.1	aaxbb	aa	bb	aa	bb	bb	aa	aa	bb	bb	aa	aa	aa	bb	bb	bb	aa	bb	bb	aa	bb	aa	bb	aa	aa	bb	bb	aa	bb	bb	bb	bb	bb	bb	aa	aa	bb	bb	aa	bb	bb	aa	bb	bb	aa	aa	bb	aa
Block1185	Chr.1	aaxbb	aa	bb	aa	bb	bb	aa	aa	bb	bb	aa	aa	aa	bb	bb	bb	aa	bb	bb	aa	bb	aa	bb	aa	aa	bb	bb	aa	bb	bb	bb	bb	bb	bb	aa	aa	bb	bb	aa	bb	bb	aa	bb	bb	aa	aa	bb	aa
Block1193	Chr.1	aaxbb	aa	bb	aa	bb	bb	aa	aa	bb	bb	aa	aa	aa	bb	bb	bb	aa	bb	bb	aa	bb	aa	bb	aa	aa	bb	bb	aa	bb	bb	bb	bb	bb	bb	aa	aa	bb	bb	aa	bb	bb	aa	bb	bb	aa	aa	bb	aa
Block1197	Chr.1	aaxbb	aa	bb	aa	bb	bb	aa	aa	bb	bb	aa	aa	aa	bb	bb	bb	aa	bb	bb	aa	bb	aa	bb	aa	aa	bb	bb	aa	bb	bb	bb	bb	bb	bb	aa	aa	bb	bb	aa	bb	bb	aa	bb	bb	aa	aa	bb	aa
Block1203	Chr.1	aaxbb	aa	bb	aa	bb	bb	aa	aa	bb	bb	aa	aa	aa	bb	bb	bb	aa	bb	bb	aa	bb	aa	bb	aa	aa	bb	bb	aa	bb	bb	bb	bb	bb	bb	aa	aa	bb	bb	aa	bb	bb	aa	bb	bb	aa	aa	bb	aa
Block1218	Chr.1	aaxbb	aa	bb	aa	bb	bb	aa	aa	bb	bb	aa	aa	aa	bb	bb	bb	aa	bb	bb	aa	bb	aa	bb	aa	aa	bb	bb	aa	bb	bb	bb	bb	bb	bb	aa	aa	bb	bb	aa	bb	bb	aa	bb	bb	aa	aa	bb	aa
Block1219	Chr.1	aaxbb	aa	bb	aa	bb	bb	aa	aa	bb	bb	aa	aa	aa	bb	bb	bb	aa	bb	bb	aa	bb	aa	bb	aa	aa	bb	bb	aa	bb	bb	bb	bb	bb	bb	aa	aa	bb	bb	aa	bb	bb	aa	bb	bb	aa	aa	bb	aa
Block1220	Chr.1	aaxbb	aa	bb	aa	bb	bb	aa	aa	bb	bb	aa	aa	aa	bb	bb	bb	aa	bb	bb	aa	bb	aa	bb	aa	aa	bb	bb	aa	bb	bb	bb	bb	bb	bb	aa	aa	bb	bb	aa	bb	bb	aa	bb	bb	aa	aa	bb	aa
Block1225	Chr.1	aaxbb	aa	bb	aa	bb	bb	aa	aa	bb	bb	aa	aa	aa	bb	bb	bb	aa	bb	bb	aa	bb	aa	bb	aa	aa	bb	bb	aa	bb	bb	bb	bb	bb	bb	aa	aa	bb	bb	aa	bb	bb	aa	bb	bb	aa	aa	bb	aa
Block1230	Chr.1	aaxbb	aa	bb	aa	bb	bb	aa	aa	bb	bb	aa	aa	aa	bb	bb	bb	aa	bb	bb	aa	bb	aa	bb	aa	aa	bb	bb	aa	bb	bb	bb	bb	bb	bb	aa	aa	bb	bb	aa	bb	bb	aa	bb	bb	aa	aa	bb	aa
Block1233	Chr.1	aaxbb	aa	bb	aa	bb	bb	aa	aa	bb	bb	aa	aa	aa	bb	bb	bb	aa	bb	bb	aa	bb	aa	bb	aa	aa	bb	bb	aa	bb	bb	bb	bb	bb	bb	aa	aa	bb	bb	aa	bb	bb	aa	bb	bb	aa	aa	bb	aa
Block1234	Chr.1	aaxbb	aa	bb	aa	bb	bb	aa	aa	bb	bb	aa	aa	aa	bb	bb	bb	aa	bb	bb	aa	bb	aa	bb	aa	aa	bb	bb	aa	bb	bb	bb	bb	bb	bb	aa	aa	bb	bb	aa	bb	bb	aa	bb	bb	aa	aa	bb	aa
Block1244	Chr.1	aaxbb	aa	bb	aa	bb	bb	aa	aa	bb	bb	aa	aa	aa	bb	bb	bb	aa	bb	bb	aa	bb	aa	bb	aa	aa	bb	bb	aa	bb	bb	aa	bb	bb	bb	aa	aa	bb	bb	aa	aa	bb	aa	bb	bb	aa	aa	bb	aa
Block1245	Chr.1	aaxbb	aa	bb	aa	bb	bb	aa	aa	bb	bb	aa	aa	aa	bb	bb	bb	aa	bb	bb	aa	bb	aa	bb	aa	aa	bb	bb	aa	bb	bb	aa	bb	bb	bb	aa	aa	bb	bb	aa	aa	bb	aa	bb	bb	aa	aa	bb	aa
Block1257	Chr.1	aaxbb	aa	bb	aa	bb	bb	aa	aa	bb	bb	aa	aa	aa	bb	bb	bb	aa	bb	bb	aa	bb	aa	bb	aa	aa	bb	bb	aa	bb	bb	aa	bb	bb	bb	aa	aa	bb	bb	aa	bb	bb	aa	bb	bb	aa	aa	bb	aa
Block1258	Chr.1	aaxbb	aa	bb	aa	bb	bb	aa	aa	bb	bb	aa	aa	aa	bb	bb	bb	aa	bb	bb	aa	bb	aa	bb	aa	aa	bb	bb	aa	bb	bb	aa	bb	bb	bb	aa	aa	bb	bb	aa	bb	bb	aa	bb	bb	aa	aa	bb	aa
Block1259	Chr.1	aaxbb	aa	bb	aa	bb	bb	aa	aa	bb	bb	aa	aa	aa	bb	bb	bb	aa	bb	bb	aa	bb	aa	bb	aa	aa	bb	bb	aa	bb	bb	aa	bb	bb	bb	aa	aa	bb	bb	aa	bb	bb	aa	bb	bb	aa	aa	bb	aa
Block1266	Chr.1	aaxbb	aa	bb	aa	aa	bb	aa	bb	aa	bb	aa	aa	aa	bb	bb	bb	aa	bb	bb	bb	bb	aa	bb	aa	aa	bb	aa	aa	bb	bb	aa	bb	bb	bb	aa	aa	bb	bb	bb	aa	bb	aa	bb	bb	aa	aa	bb	aa
Block1268	Chr.1	aaxbb	aa	bb	aa	aa	bb	aa	bb	aa	bb	aa	aa	aa	bb	bb	bb	aa	bb	bb	bb	bb	aa	bb	aa	aa	bb	aa	aa	bb	bb	aa	bb	bb	bb	aa	aa	bb	bb	bb	aa	bb	aa	bb	bb	aa	aa	bb	aa
Block1269	Chr.1	aaxbb	aa	bb	aa	aa	bb	aa	bb	aa	bb	aa	aa	aa	bb	bb	bb	aa	bb	bb	bb	bb	aa	bb	aa	aa	bb	aa	aa	bb	bb	aa	bb	bb	bb	aa	aa	bb	bb	bb	aa	bb	aa	bb	bb	aa	aa	bb	aa
Block1301	Chr.1	aaxbb	aa	bb	aa	aa	bb	aa	bb	aa	bb	aa	aa	aa	bb	bb	bb	aa	bb	bb	bb	bb	aa	bb	aa	aa	bb	aa	bb	bb	bb	bb	bb	bb	bb	aa	aa	bb	bb	bb	bb	bb	aa	bb	bb	aa	aa	bb	aa
Block1302	Chr.1	aaxbb	aa	bb	aa	aa	bb	aa	bb	aa	bb	aa	aa	aa	bb	bb	bb	aa	bb	bb	bb	bb	aa	bb	aa	aa	bb	aa	bb	bb	bb	bb	bb	bb	bb	aa	aa	bb	bb	bb	bb	bb	aa	bb	bb	aa	aa	bb	aa
Block1316	Chr.1	aaxbb	aa	bb	aa	aa	bb	aa	bb	aa	bb	aa	aa	aa	bb	bb	bb	aa	bb	bb	bb	bb	aa	bb	aa	aa	bb	aa	bb	bb	bb	bb	bb	bb	bb	aa	aa	bb	bb	bb	bb	bb	aa	bb	bb	aa	aa	bb	aa
Block1321	Chr.1	aaxbb	aa	bb	aa	aa	bb	aa	bb	aa	bb	aa	aa	aa	bb	bb	bb	aa	bb	bb	bb	bb	aa	bb	aa	aa	bb	aa	bb	bb	bb	bb	bb	bb	bb	aa	aa	bb	bb	bb	bb	bb	aa	bb	bb	aa	aa	bb	aa
Block1325	Chr.1	aaxbb	aa	bb	aa	aa	bb	aa	bb	aa	bb	aa	aa	aa	bb	bb	bb	aa	bb	bb	bb	bb	aa	bb	aa	aa	bb	aa	bb	bb	bb	bb	bb	bb	bb	aa	aa	bb	bb	bb	bb	bb	aa	bb	bb	aa	aa	bb	aa
Block1328	Chr.1	aaxbb	aa	bb	aa	aa	bb	aa	bb	aa	bb	aa	aa	aa	bb	bb	bb	aa	bb	bb	bb	bb	aa	bb	aa	aa	bb	aa	bb	bb	bb	bb	bb	bb	bb	aa	aa	bb	bb	bb	bb	bb	aa	bb	bb	aa	aa	bb	aa
Block1334	Chr.1	aaxbb	aa	bb	aa	aa	bb	aa	bb	aa	bb	aa	aa	aa	bb	bb	bb	aa	bb	bb	bb	bb	aa	bb	aa	aa	bb	aa	bb	bb	bb	bb	bb	bb	bb	aa	aa	bb	bb	bb	bb	bb	aa	bb	bb	aa	aa	bb	aa
Block1339	Chr.1	aaxbb	aa	bb	aa	aa	bb	aa	bb	aa	bb	aa	aa	aa	bb	bb	bb	aa	bb	bb	bb	bb	aa	bb	aa	aa	bb	aa	bb	bb	bb	bb	bb	bb	bb	aa	aa	bb	bb	bb	bb	bb	aa	bb	bb	aa	aa	bb	aa
Block1353	Chr.1	aaxbb	aa	bb	aa	aa	bb	aa	bb	aa	bb	aa	aa	aa	bb	bb	bb	aa	bb	bb	bb	bb	aa	bb	aa	ab	bb	bb	bb	bb	bb	bb	bb	bb	bb	aa	aa	bb	bb	bb	bb	bb	aa	bb	bb	aa	aa	bb	aa
Block1358	Chr.1	aaxbb	aa	bb	aa	aa	bb	aa	bb	aa	bb	aa	aa	aa	bb	bb	bb	aa	bb	bb	bb	bb	aa	bb	aa	ab	bb	bb	bb	aa	bb	bb	bb	aa	bb	aa	aa	bb	bb	bb	bb	bb	aa	aa	bb	aa	aa	bb	aa
Block1359	Chr.1	aaxbb	aa	bb	aa	aa	bb	aa	bb	aa	bb	aa	aa	aa	bb	bb	bb	aa	bb	bb	bb	bb	aa	bb	aa	ab	bb	bb	bb	aa	bb	bb	bb	aa	bb	aa	aa	bb	bb	bb	bb	bb	aa	aa	bb	aa	aa	bb	aa
Block1363	Chr.1	aaxbb	aa	bb	aa	aa	bb	aa	bb	aa	bb	aa	aa	aa	bb	bb	bb	aa	bb	aa	bb	bb	aa	bb	aa	ab	bb	bb	bb	aa	bb	bb	bb	aa	bb	aa	aa	bb	bb	bb	ab	bb	aa	aa	bb	aa	aa	bb	aa
Block1364	Chr.1	aaxbb	aa	bb	aa	aa	bb	aa	bb	aa	bb	aa	aa	aa	bb	bb	bb	aa	bb	aa	bb	bb	aa	bb	aa	ab	bb	bb	bb	aa	bb	bb	bb	aa	bb	aa	aa	bb	bb	bb	ab	bb	aa	aa	bb	aa	aa	bb	aa
Block1368	Chr.1	aaxbb	aa	bb	aa	aa	aa	aa	bb	aa	bb	aa	aa	aa	bb	bb	bb	aa	bb	aa	bb	aa	aa	bb	aa	ab	bb	bb	bb	aa	bb	bb	bb	aa	bb	aa	aa	bb	bb	bb	ab	bb	aa	aa	bb	aa	aa	bb	aa
Block1369	Chr.1	aaxbb	aa	bb	aa	aa	aa	aa	bb	aa	bb	aa	aa	aa	bb	bb	bb	aa	bb	aa	bb	aa	aa	bb	aa	ab	bb	bb	bb	aa	bb	bb	bb	aa	bb	aa	aa	bb	bb	bb	ab	bb	aa	aa	bb	aa	aa	bb	aa
Block1372	Chr.1	aaxbb	aa	bb	aa	aa	aa	aa	bb	aa	bb	aa	aa	aa	bb	bb	bb	aa	bb	aa	bb	aa	aa	bb	aa	ab	bb	bb	bb	aa	bb	bb	bb	aa	bb	aa	aa	bb	bb	bb	ab	bb	aa	aa	bb	aa	aa	bb	aa
Block1373	Chr.1	aaxbb	aa	bb	aa	aa	aa	aa	bb	aa	bb	aa	aa	aa	bb	bb	bb	aa	bb	aa	bb	aa	aa	bb	aa	ab	bb	bb	bb	aa	bb	bb	bb	aa	bb	aa	aa	bb	bb	bb	ab	bb	aa	aa	bb	aa	aa	bb	aa
Block1374	Chr.1	aaxbb	aa	bb	aa	aa	aa	aa	bb	aa	aa	aa	aa	aa	bb	bb	bb	aa	bb	aa	bb	aa	aa	bb	aa	ab	bb	bb	bb	aa	bb	bb	bb	aa	bb	aa	aa	bb	bb	bb	ab	bb	aa	aa	bb	aa	aa	bb	aa
Block1385	Chr.1	aaxbb	aa	bb	aa	bb	aa	aa	bb	aa	aa	aa	bb	bb	bb	bb	bb	aa	bb	aa	bb	aa	aa	bb	aa	aa	aa	bb	bb	aa	bb	bb	bb	aa	bb	aa	aa	bb	bb	bb	aa	bb	aa	aa	bb	aa	aa	bb	aa
Block1396	Chr.1	aaxbb	aa	bb	aa	bb	aa	aa	bb	aa	aa	aa	bb	bb	bb	bb	bb	aa	bb	aa	bb	aa	aa	bb	aa	ab	aa	bb	bb	aa	bb	bb	bb	aa	bb	aa	aa	bb	bb	bb	aa	bb	aa	aa	bb	aa	aa	bb	aa
Block1406	Chr.1	aaxbb	aa	bb	aa	bb	aa	aa	bb	aa	aa	aa	bb	bb	bb	bb	bb	aa	bb	aa	bb	aa	aa	bb	aa	ab	aa	bb	bb	aa	bb	bb	bb	aa	bb	aa	aa	bb	bb	bb	aa	bb	aa	aa	bb	aa	aa	bb	aa
Block1410	Chr.1	aaxbb	aa	bb	aa	bb	aa	aa	bb	aa	aa	aa	bb	bb	bb	bb	bb	aa	bb	aa	bb	aa	aa	bb	aa	ab	aa	bb	bb	aa	bb	bb	bb	aa	bb	aa	aa	bb	bb	bb	aa	bb	aa	aa	bb	aa	aa	bb	aa
Block1411	Chr.1	aaxbb	aa	bb	aa	bb	aa	aa	bb	aa	aa	aa	bb	bb	bb	bb	bb	aa	bb	aa	bb	aa	aa	bb	aa	ab	aa	bb	bb	aa	bb	bb	bb	aa	bb	aa	aa	bb	bb	bb	aa	bb	aa	aa	bb	aa	aa	bb	aa
Block1416	Chr.1	aaxbb	aa	bb	aa	bb	aa	aa	bb	aa	aa	aa	bb	bb	bb	bb	bb	aa	bb	aa	bb	aa	aa	bb	aa	ab	aa	bb	bb	aa	bb	bb	bb	aa	bb	aa	aa	bb	aa	bb	aa	bb	aa	aa	bb	aa	aa	bb	aa
Block1418	Chr.1	aaxbb	aa	bb	aa	bb	aa	aa	bb	aa	aa	aa	bb	bb	bb	bb	bb	aa	bb	aa	bb	aa	aa	bb	aa	aa	aa	bb	bb	aa	bb	bb	bb	aa	bb	aa	aa	bb	aa	bb	aa	bb	aa	aa	bb	aa	aa	bb	aa
Block1420	Chr.1	aaxbb	aa	bb	aa	bb	aa	aa	bb	aa	aa	aa	bb	bb	bb	bb	bb	aa	bb	aa	bb	aa	aa	bb	aa	ab	aa	bb	bb	aa	bb	bb	bb	aa	bb	aa	aa	bb	aa	bb	aa	bb	aa	aa	bb	aa	aa	bb	aa
Block1426	Chr.1	aaxbb	aa	bb	aa	bb	aa	aa	bb	aa	aa	aa	bb	bb	bb	bb	bb	aa	bb	aa	bb	aa	aa	bb	aa	ab	aa	bb	bb	aa	bb	bb	bb	aa	bb	aa	aa	bb	aa	bb	aa	bb	aa	aa	bb	aa	aa	bb	aa
Block1427	Chr.1	aaxbb	aa	bb	aa	bb	aa	aa	bb	aa	aa	aa	bb	bb	bb	bb	bb	aa	bb	aa	bb	aa	aa	bb	aa	ab	aa	bb	bb	aa	bb	bb	bb	aa	bb	aa	aa	bb	aa	bb	aa	bb	aa	aa	bb	aa	aa	bb	aa
Block1428	Chr.1	aaxbb	aa	bb	aa	bb	aa	aa	bb	aa	aa	aa	bb	bb	bb	bb	bb	aa	bb	aa	bb	aa	aa	bb	aa	ab	aa	bb	bb	aa	bb	bb	bb	aa	bb	aa	aa	bb	aa	bb	aa	bb	aa	aa	bb	aa	aa	bb	aa
Block1433	Chr.1	aaxbb	aa	bb	aa	bb	aa	aa	bb	aa	aa	aa	bb	bb	bb	bb	bb	aa	bb	aa	bb	aa	aa	bb	aa	ab	aa	bb	bb	aa	bb	bb	bb	aa	bb	aa	aa	bb	aa	bb	aa	bb	aa	aa	bb	aa	aa	bb	aa
Block1435	Chr.1	aaxbb	aa	bb	aa	bb	aa	aa	bb	aa	aa	aa	bb	bb	bb	bb	bb	aa	bb	aa	bb	aa	aa	bb	aa	ab	aa	bb	bb	aa	bb	bb	bb	aa	bb	aa	aa	bb	aa	bb	aa	bb	aa	aa	bb	aa	aa	bb	aa
Block1436	Chr.1	aaxbb	aa	bb	aa	bb	aa	aa	bb	aa	aa	aa	bb	bb	bb	bb	bb	aa	bb	aa	bb	aa	aa	bb	aa	ab	aa	bb	bb	aa	bb	bb	bb	aa	bb	aa	aa	bb	aa	bb	aa	bb	aa	aa	bb	aa	aa	bb	aa
Block1438	Chr.1	aaxbb	aa	bb	aa	bb	aa	aa	bb	aa	aa	aa	bb	bb	bb	bb	bb	aa	bb	aa	bb	aa	aa	bb	aa	ab	aa	bb	bb	aa	bb	bb	bb	aa	bb	aa	aa	bb	aa	bb	aa	bb	aa	aa	bb	aa	aa	bb	aa
Block1439	Chr.1	aaxbb	aa	bb	aa	bb	aa	aa	bb	aa	aa	aa	bb	bb	bb	bb	bb	aa	bb	aa	bb	aa	aa	bb	aa	ab	aa	bb	bb	aa	bb	bb	bb	aa	bb	aa	aa	bb	aa	bb	aa	bb	aa	aa	bb	aa	aa	bb	aa
Block1445	Chr.1	aaxbb	aa	bb	aa	bb	aa	aa	bb	aa	aa	aa	ab	bb	bb	bb	bb	aa	bb	aa	bb	aa	aa	bb	aa	ab	aa	bb	bb	aa	bb	ab	bb	aa	bb	aa	ab	bb	aa	bb	aa	bb	aa	aa	bb	aa	aa	bb	aa
Block1446	Chr.1	aaxbb	aa	bb	aa	bb	aa	aa	bb	aa	aa	aa	ab	bb	bb	bb	bb	aa	bb	aa	bb	aa	aa	bb	aa	ab	aa	bb	bb	aa	bb	ab	bb	aa	bb	aa	ab	bb	aa	bb	aa	bb	aa	aa	bb	aa	aa	bb	aa
Block1447	Chr.1	aaxbb	aa	bb	aa	bb	aa	aa	bb	aa	aa	aa	ab	bb	bb	bb	bb	aa	bb	aa	bb	aa	aa	bb	aa	ab	aa	bb	bb	aa	bb	ab	bb	aa	bb	aa	ab	bb	aa	bb	aa	bb	aa	aa	bb	aa	aa	bb	aa
Block1454	Chr.1	aaxbb	aa	bb	aa	bb	aa	aa	bb	aa	aa	aa	bb	bb	bb	bb	bb	aa	bb	aa	bb	aa	aa	bb	aa	ab	aa	bb	bb	aa	bb	bb	bb	aa	bb	aa	aa	bb	aa	bb	aa	bb	aa	aa	bb	aa	aa	bb	aa
Block1455	Chr.1	aaxbb	aa	bb	aa	bb	aa	aa	bb	aa	aa	aa	bb	bb	bb	bb	bb	aa	bb	aa	bb	aa	aa	bb	aa	ab	aa	bb	bb	aa	bb	bb	bb	aa	bb	aa	aa	bb	aa	bb	aa	bb	aa	aa	bb	aa	aa	bb	aa
Block1456	Chr.1	aaxbb	aa	bb	aa	bb	aa	aa	bb	aa	aa	aa	bb	bb	bb	bb	bb	aa	bb	aa	bb	aa	aa	bb	aa	ab	aa	bb	bb	aa	bb	bb	bb	aa	bb	aa	aa	bb	aa	bb	aa	bb	aa	aa	bb	aa	aa	bb	aa
Block1457	Chr.1	aaxbb	aa	bb	aa	bb	aa	aa	bb	aa	aa	aa	bb	bb	bb	bb	bb	aa	bb	aa	bb	aa	aa	bb	aa	ab	aa	bb	bb	aa	bb	bb	bb	aa	bb	aa	aa	bb	aa	bb	aa	bb	aa	aa	bb	aa	aa	bb	aa
Block1458	Chr.1	aaxbb	aa	bb	aa	bb	aa	aa	bb	aa	aa	aa	bb	bb	bb	bb	bb	aa	bb	aa	bb	aa	aa	bb	aa	ab	aa	bb	bb	aa	bb	bb	bb	aa	bb	aa	aa	bb	aa	bb	aa	bb	aa	aa	bb	aa	aa	bb	aa
Block1460	Chr.1	aaxbb	aa	bb	aa	bb	aa	aa	bb	aa	aa	aa	bb	bb	bb	bb	bb	aa	bb	aa	bb	aa	aa	bb	aa	aa	aa	bb	bb	aa	bb	bb	bb	aa	bb	aa	aa	bb	aa	bb	aa	bb	aa	aa	bb	aa	aa	bb	aa
Block1465	Chr.1	aaxbb	aa	bb	aa	bb	aa	aa	bb	aa	aa	aa	bb	bb	bb	bb	bb	aa	bb	aa	bb	aa	aa	bb	aa	ab	aa	bb	bb	aa	bb	bb	bb	aa	bb	aa	aa	bb	aa	bb	aa	bb	aa	aa	bb	aa	aa	bb	aa
Block1467	Chr.1	aaxbb	aa	bb	aa	bb	aa	aa	bb	aa	aa	aa	bb	bb	bb	bb	bb	aa	bb	aa	bb	aa	aa	bb	aa	aa	aa	bb	bb	aa	bb	bb	bb	aa	bb	aa	aa	bb	aa	bb	aa	bb	aa	aa	bb	aa	aa	bb	aa
Block1469	Chr.1	aaxbb	aa	bb	aa	bb	aa	aa	bb	aa	aa	aa	bb	bb	bb	bb	bb	aa	bb	aa	bb	aa	aa	bb	aa	aa	aa	bb	bb	aa	bb	bb	bb	aa	bb	aa	aa	bb	aa	bb	aa	bb	aa	aa	bb	aa	aa	bb	aa
Block1479	Chr.1	aaxbb	aa	bb	aa	bb	aa	aa	bb	aa	aa	aa	bb	bb	bb	bb	bb	aa	bb	aa	bb	aa	aa	bb	aa	aa	aa	bb	bb	aa	bb	bb	bb	aa	bb	aa	aa	bb	aa	bb	aa	bb	aa	aa	bb	aa	aa	bb	aa
Block1480	Chr.1	aaxbb	aa	bb	aa	bb	aa	aa	bb	aa	aa	aa	bb	bb	bb	bb	bb	aa	bb	aa	bb	aa	aa	bb	aa	aa	aa	bb	bb	bb	bb	bb	bb	aa	bb	aa	aa	bb	aa	bb	aa	bb	aa	aa	bb	aa	aa	bb	aa
Block1481	Chr.1	aaxbb	aa	bb	aa	bb	aa	aa	bb	aa	aa	aa	bb	bb	bb	bb	bb	aa	bb	aa	bb	aa	aa	bb	aa	aa	aa	bb	bb	bb	bb	bb	bb	aa	bb	aa	aa	bb	aa	bb	aa	bb	aa	aa	bb	aa	aa	bb	aa
Block1482	Chr.1	aaxbb	aa	bb	aa	bb	bb	aa	bb	aa	aa	aa	bb	bb	bb	bb	bb	aa	bb	aa	bb	aa	aa	bb	aa	aa	aa	bb	bb	bb	bb	bb	bb	aa	bb	aa	aa	bb	aa	bb	aa	bb	aa	aa	bb	aa	aa	bb	aa
Block1487	Chr.1	aaxbb	aa	bb	aa	bb	bb	aa	bb	bb	aa	aa	bb	bb	bb	bb	bb	aa	bb	aa	bb	aa	aa	bb	aa	ab	aa	bb	bb	bb	bb	bb	bb	aa	bb	aa	aa	bb	aa	bb	aa	bb	aa	aa	bb	aa	aa	bb	aa
Block1489	Chr.1	aaxbb	aa	bb	aa	bb	bb	aa	bb	bb	aa	aa	bb	bb	bb	bb	bb	aa	bb	aa	bb	aa	aa	bb	aa	ab	aa	bb	bb	bb	bb	bb	bb	aa	bb	aa	aa	bb	aa	bb	aa	bb	aa	aa	bb	aa	aa	bb	aa
Block1491	Chr.1	aaxbb	aa	bb	aa	bb	bb	aa	bb	bb	aa	aa	bb	bb	bb	bb	bb	aa	bb	aa	bb	aa	aa	bb	aa	ab	aa	bb	bb	bb	bb	bb	bb	aa	bb	aa	aa	bb	aa	bb	aa	bb	aa	aa	bb	aa	aa	bb	aa
Block1492	Chr.1	aaxbb	aa	bb	aa	bb	bb	aa	bb	bb	aa	aa	bb	bb	bb	bb	bb	aa	bb	aa	bb	aa	aa	bb	aa	ab	aa	bb	bb	bb	bb	bb	bb	aa	bb	aa	aa	bb	aa	bb	aa	bb	aa	aa	bb	aa	aa	bb	aa
Block1495	Chr.1	aaxbb	aa	bb	aa	bb	bb	aa	bb	bb	aa	aa	bb	bb	bb	bb	bb	aa	bb	aa	bb	aa	aa	bb	aa	ab	aa	bb	bb	bb	bb	bb	bb	aa	bb	aa	aa	bb	aa	bb	aa	bb	aa	aa	bb	aa	aa	bb	aa
Block1496	Chr.1	aaxbb	aa	bb	aa	bb	bb	aa	bb	bb	aa	aa	bb	bb	bb	bb	bb	aa	bb	aa	bb	aa	aa	bb	aa	ab	aa	bb	bb	bb	bb	bb	bb	aa	bb	aa	aa	bb	aa	bb	aa	bb	aa	bb	bb	aa	aa	bb	aa
Block1497	Chr.1	aaxbb	aa	bb	aa	bb	bb	aa	bb	bb	aa	aa	bb	bb	bb	bb	bb	aa	bb	aa	bb	aa	aa	bb	aa	aa	aa	bb	bb	bb	bb	bb	bb	aa	bb	aa	aa	bb	aa	bb	aa	bb	aa	bb	bb	aa	aa	bb	aa
Block1499	Chr.1	aaxbb	aa	bb	aa	bb	bb	aa	bb	bb	aa	aa	bb	bb	bb	bb	bb	aa	bb	aa	bb	aa	aa	bb	aa	aa	aa	bb	bb	bb	bb	bb	bb	aa	bb	aa	aa	bb	aa	bb	aa	bb	aa	bb	bb	aa	aa	bb	aa
Block1503	Chr.1	aaxbb	aa	bb	aa	bb	bb	aa	bb	bb	aa	aa	aa	aa	bb	bb	bb	aa	bb	aa	bb	aa	aa	bb	aa	aa	aa	bb	bb	bb	bb	bb	bb	aa	bb	aa	aa	bb	aa	bb	bb	bb	aa	bb	bb	aa	aa	bb	aa
Block1504	Chr.1	aaxbb	aa	bb	aa	bb	bb	aa	bb	bb	aa	aa	aa	aa	bb	bb	bb	aa	bb	aa	bb	aa	aa	bb	aa	ab	aa	bb	bb	bb	bb	bb	bb	aa	bb	aa	aa	bb	aa	bb	bb	bb	aa	bb	bb	aa	aa	bb	aa
Block1510	Chr.1	aaxbb	aa	bb	aa	bb	bb	aa	bb	bb	aa	aa	aa	aa	bb	bb	bb	aa	bb	aa	bb	aa	aa	bb	aa	ab	aa	bb	bb	bb	bb	bb	bb	aa	bb	aa	aa	bb	aa	bb	bb	ab	aa	bb	bb	aa	aa	bb	aa
Block1517	Chr.1	aaxbb	aa	bb	aa	bb	bb	aa	bb	bb	aa	aa	aa	aa	bb	bb	bb	aa	bb	aa	bb	aa	aa	bb	aa	ab	aa	bb	bb	bb	bb	bb	bb	aa	bb	aa	aa	bb	aa	bb	bb	bb	aa	bb	aa	aa	aa	bb	aa
Block1519	Chr.1	aaxbb	aa	bb	aa	bb	bb	aa	bb	bb	aa	aa	aa	aa	bb	bb	bb	aa	bb	aa	bb	aa	aa	bb	aa	aa	aa	bb	bb	bb	bb	bb	bb	aa	bb	aa	aa	bb	aa	bb	bb	bb	aa	bb	aa	aa	aa	bb	aa
Block1520	Chr.1	aaxbb	aa	bb	aa	bb	bb	aa	bb	bb	aa	aa	aa	aa	bb	bb	bb	aa	bb	aa	bb	aa	aa	bb	aa	ab	aa	bb	bb	bb	bb	bb	bb	aa	bb	aa	aa	bb	aa	bb	bb	bb	aa	bb	aa	aa	aa	bb	aa
Block1537	Chr.1	aaxbb	aa	bb	aa	aa	bb	bb	bb	bb	aa	bb	bb	bb	bb	bb	aa	bb	aa	aa	aa	bb	aa	aa	bb	aa	aa	bb	bb	aa	bb	bb	aa	aa	bb	bb	aa	bb	aa	bb	aa	aa	aa	aa	aa	aa	bb	bb	bb
Block1554	Chr.1	aaxbb	aa	bb	aa	bb	bb	aa	bb	bb	aa	aa	aa	aa	bb	bb	bb	aa	bb	aa	bb	aa	aa	bb	aa	aa	aa	bb	bb	bb	bb	bb	bb	aa	bb	aa	aa	bb	bb	bb	aa	bb	aa	bb	aa	aa	aa	bb	aa
Block1557	Chr.1	aaxbb	aa	bb	aa	bb	bb	aa	bb	bb	aa	aa	aa	aa	bb	bb	bb	aa	bb	aa	bb	aa	aa	bb	aa	ab	aa	bb	bb	bb	bb	bb	bb	aa	bb	aa	aa	bb	bb	bb	aa	bb	aa	bb	aa	aa	aa	bb	aa
Block1564	Chr.1	aaxbb	aa	bb	aa	bb	bb	aa	bb	bb	aa	aa	aa	aa	bb	bb	bb	aa	bb	aa	bb	aa	aa	bb	aa	aa	aa	bb	bb	bb	bb	bb	bb	aa	bb	bb	aa	bb	bb	bb	bb	bb	aa	bb	aa	aa	aa	bb	aa
Block1565	Chr.1	aaxbb	aa	bb	aa	bb	bb	aa	bb	bb	aa	aa	aa	aa	bb	bb	bb	aa	bb	aa	bb	aa	aa	bb	aa	aa	aa	bb	bb	bb	bb	bb	bb	aa	bb	bb	aa	bb	bb	bb	bb	bb	aa	bb	aa	aa	aa	bb	aa
Block1566	Chr.1	aaxbb	aa	bb	aa	bb	bb	aa	bb	bb	aa	aa	aa	aa	bb	bb	bb	aa	bb	aa	bb	aa	aa	bb	aa	aa	aa	bb	bb	bb	bb	bb	bb	aa	bb	bb	aa	bb	bb	bb	bb	bb	aa	bb	aa	aa	aa	bb	aa
Block1567	Chr.1	aaxbb	aa	bb	aa	bb	bb	aa	bb	bb	aa	aa	aa	aa	bb	bb	bb	aa	bb	aa	bb	aa	aa	bb	aa	aa	aa	bb	bb	bb	bb	bb	bb	aa	bb	bb	aa	bb	bb	bb	bb	bb	aa	bb	aa	aa	aa	bb	aa
Block1569	Chr.1	aaxbb	aa	bb	aa	bb	bb	aa	bb	bb	aa	aa	aa	aa	bb	bb	bb	aa	bb	aa	bb	aa	aa	bb	aa	bb	aa	bb	bb	bb	bb	bb	bb	aa	bb	bb	aa	bb	bb	bb	bb	bb	aa	bb	aa	aa	aa	bb	aa
Block1570	Chr.1	aaxbb	aa	bb	aa	bb	bb	aa	bb	bb	aa	aa	aa	aa	bb	bb	bb	aa	bb	aa	bb	aa	aa	bb	aa	bb	aa	bb	bb	bb	bb	bb	bb	aa	bb	bb	aa	bb	bb	bb	bb	bb	aa	bb	aa	aa	aa	bb	aa
Block1571	Chr.1	aaxbb	aa	bb	aa	bb	bb	aa	bb	bb	aa	aa	aa	aa	bb	bb	bb	aa	bb	aa	bb	aa	aa	bb	aa	bb	aa	bb	bb	bb	bb	bb	bb	aa	bb	bb	aa	bb	bb	bb	bb	bb	aa	bb	aa	aa	aa	bb	aa
Block1573	Chr.1	aaxbb	aa	bb	aa	bb	bb	aa	bb	bb	aa	aa	aa	aa	bb	bb	bb	aa	bb	aa	bb	aa	aa	bb	aa	bb	aa	bb	bb	bb	bb	bb	bb	aa	bb	bb	aa	bb	bb	bb	bb	bb	aa	bb	aa	aa	aa	bb	aa
Block1574	Chr.1	aaxbb	aa	bb	aa	bb	bb	aa	bb	bb	aa	aa	aa	aa	bb	bb	bb	aa	bb	aa	bb	aa	aa	bb	aa	bb	aa	bb	bb	bb	bb	bb	bb	aa	bb	bb	aa	bb	bb	bb	bb	bb	aa	bb	aa	aa	aa	bb	aa
Block1575	Chr.1	aaxbb	aa	bb	aa	bb	bb	aa	bb	bb	aa	aa	aa	aa	bb	bb	bb	aa	bb	aa	bb	aa	aa	bb	aa	bb	aa	bb	bb	bb	bb	bb	bb	aa	bb	bb	aa	bb	bb	bb	bb	bb	aa	bb	aa	aa	aa	bb	aa
Block1576	Chr.1	aaxbb	aa	bb	aa	bb	bb	aa	bb	bb	aa	aa	aa	aa	bb	bb	bb	aa	bb	aa	bb	aa	aa	bb	aa	bb	aa	bb	bb	bb	bb	bb	bb	aa	bb	bb	aa	bb	bb	bb	bb	bb	aa	bb	aa	aa	aa	bb	aa
Block1578	Chr.1	aaxbb	aa	bb	aa	bb	bb	aa	bb	bb	aa	aa	aa	aa	bb	bb	bb	aa	bb	aa	bb	aa	aa	bb	aa	bb	aa	bb	bb	bb	bb	bb	bb	aa	bb	bb	aa	bb	bb	bb	bb	bb	aa	bb	aa	aa	aa	bb	aa
Block1579	Chr.1	aaxbb	aa	bb	aa	bb	bb	aa	bb	bb	aa	aa	aa	aa	bb	bb	bb	aa	bb	aa	bb	aa	aa	bb	aa	bb	aa	bb	bb	bb	bb	bb	bb	aa	bb	bb	aa	bb	bb	bb	bb	bb	aa	bb	aa	aa	aa	bb	aa
Block1583	Chr.1	aaxbb	aa	bb	aa	bb	bb	aa	aa	bb	aa	aa	aa	aa	bb	bb	bb	aa	bb	aa	bb	aa	aa	bb	aa	bb	aa	bb	bb	bb	bb	bb	bb	aa	bb	bb	aa	bb	bb	bb	aa	bb	aa	bb	aa	aa	aa	bb	aa
Block1584	Chr.1	aaxbb	aa	bb	aa	bb	bb	aa	aa	bb	aa	aa	aa	aa	bb	bb	bb	aa	bb	aa	bb	aa	aa	bb	aa	bb	aa	bb	bb	bb	bb	bb	bb	aa	bb	bb	aa	bb	bb	bb	aa	bb	aa	bb	aa	aa	aa	bb	aa
Block1585	Chr.1	aaxbb	aa	bb	aa	bb	bb	aa	aa	bb	aa	aa	aa	aa	bb	bb	bb	aa	bb	aa	bb	aa	aa	bb	aa	bb	aa	bb	bb	bb	bb	bb	bb	aa	bb	bb	aa	bb	bb	bb	ab	bb	aa	bb	aa	aa	aa	bb	aa
Block1587	Chr.1	aaxbb	aa	bb	aa	bb	bb	aa	aa	bb	aa	aa	aa	aa	bb	bb	bb	aa	bb	aa	bb	aa	aa	bb	aa	bb	aa	bb	bb	bb	bb	bb	bb	aa	bb	bb	aa	bb	bb	bb	ab	bb	aa	bb	aa	aa	aa	bb	aa
Block1588	Chr.1	aaxbb	aa	bb	aa	bb	bb	aa	aa	bb	aa	aa	aa	aa	bb	bb	bb	aa	bb	aa	bb	aa	aa	bb	aa	bb	aa	bb	bb	bb	bb	bb	bb	aa	bb	bb	aa	bb	bb	bb	ab	bb	aa	bb	aa	aa	aa	bb	aa
Block1591	Chr.1	aaxbb	aa	bb	aa	bb	bb	aa	aa	bb	aa	aa	aa	aa	bb	bb	bb	aa	bb	aa	bb	aa	aa	bb	aa	bb	aa	bb	bb	bb	bb	bb	bb	aa	bb	bb	aa	bb	bb	bb	ab	bb	aa	bb	aa	aa	aa	bb	aa
Block1595	Chr.1	aaxbb	aa	bb	aa	bb	bb	aa	aa	bb	aa	aa	aa	aa	bb	bb	bb	aa	bb	aa	bb	aa	aa	bb	aa	bb	aa	bb	bb	bb	bb	bb	bb	aa	ab	bb	aa	bb	bb	bb	aa	bb	aa	bb	aa	bb	aa	bb	aa
Block1596	Chr.1	aaxbb	aa	bb	aa	bb	bb	aa	aa	bb	aa	aa	aa	aa	bb	bb	bb	aa	bb	aa	bb	aa	aa	bb	aa	bb	aa	bb	bb	bb	bb	bb	bb	aa	ab	bb	aa	bb	bb	bb	aa	bb	aa	bb	aa	bb	aa	bb	aa
Block1597	Chr.1	aaxbb	aa	bb	aa	bb	bb	aa	aa	bb	aa	aa	aa	aa	bb	bb	bb	aa	bb	aa	bb	aa	aa	bb	aa	bb	aa	bb	bb	bb	bb	bb	bb	aa	ab	bb	aa	bb	bb	bb	aa	bb	aa	bb	aa	bb	aa	bb	aa
Block1598	Chr.1	aaxbb	aa	bb	aa	bb	bb	aa	aa	bb	aa	aa	aa	aa	bb	bb	bb	aa	bb	aa	bb	aa	aa	bb	aa	bb	aa	bb	bb	bb	bb	bb	bb	aa	ab	bb	aa	bb	bb	bb	aa	bb	aa	bb	aa	bb	aa	bb	aa
Block1609	Chr.1	aaxbb	aa	bb	aa	bb	bb	aa	aa	bb	aa	aa	aa	aa	bb	bb	bb	aa	bb	aa	bb	aa	aa	bb	aa	bb	aa	bb	bb	bb	bb	bb	bb	aa	aa	bb	aa	bb	bb	bb	bb	bb	aa	bb	aa	bb	aa	bb	ab
Block1610	Chr.1	aaxbb	aa	bb	aa	bb	bb	aa	aa	bb	aa	aa	aa	aa	bb	bb	bb	aa	bb	aa	bb	aa	aa	bb	aa	bb	aa	bb	bb	bb	bb	bb	bb	aa	aa	bb	aa	bb	bb	bb	bb	bb	aa	bb	aa	bb	aa	bb	ab
Block1611	Chr.1	aaxbb	aa	bb	aa	bb	bb	aa	aa	bb	aa	aa	aa	aa	bb	bb	bb	aa	bb	aa	bb	aa	aa	bb	aa	bb	aa	bb	bb	bb	bb	bb	bb	aa	aa	bb	aa	bb	bb	bb	bb	bb	aa	bb	aa	bb	aa	bb	bb
Block1616	Chr.1	aaxbb	aa	bb	aa	bb	aa	aa	aa	aa	aa	aa	aa	aa	bb	bb	bb	aa	bb	aa	bb	aa	aa	bb	aa	bb	aa	bb	bb	bb	bb	bb	bb	aa	aa	bb	aa	bb	bb	bb	aa	bb	aa	bb	aa	bb	aa	bb	ab
Block1617	Chr.1	aaxbb	aa	bb	aa	bb	aa	aa	aa	aa	aa	aa	aa	aa	bb	bb	bb	aa	bb	aa	bb	aa	aa	bb	aa	bb	aa	bb	bb	bb	bb	bb	bb	aa	aa	bb	aa	bb	bb	bb	aa	bb	aa	bb	aa	bb	aa	bb	ab
Block1618	Chr.1	aaxbb	aa	bb	aa	bb	aa	aa	aa	aa	aa	aa	aa	aa	bb	bb	bb	aa	bb	aa	bb	aa	bb	bb	aa	bb	aa	bb	bb	bb	bb	bb	bb	aa	aa	bb	aa	bb	bb	bb	aa	bb	aa	bb	aa	bb	aa	bb	ab
Block1619	Chr.1	aaxbb	aa	bb	aa	bb	aa	aa	aa	aa	aa	aa	aa	aa	bb	bb	bb	aa	bb	aa	bb	aa	bb	bb	aa	bb	aa	bb	bb	bb	bb	bb	bb	aa	aa	bb	aa	bb	bb	bb	aa	bb	aa	bb	aa	bb	aa	bb	ab
Block1620	Chr.1	aaxbb	aa	bb	aa	bb	aa	aa	aa	aa	aa	aa	aa	aa	bb	bb	bb	aa	bb	aa	bb	aa	bb	bb	aa	bb	aa	bb	bb	bb	bb	bb	bb	aa	aa	bb	aa	bb	bb	bb	aa	bb	aa	bb	aa	bb	aa	bb	ab
Block1621	Chr.1	aaxbb	aa	bb	aa	bb	aa	aa	aa	aa	aa	aa	aa	aa	bb	bb	bb	aa	bb	aa	bb	aa	bb	bb	aa	bb	aa	bb	bb	bb	bb	bb	bb	aa	aa	bb	aa	bb	bb	bb	aa	bb	aa	bb	aa	bb	aa	bb	ab
Block1623	Chr.1	aaxbb	aa	bb	aa	bb	aa	aa	aa	bb	bb	aa	aa	aa	bb	bb	bb	aa	bb	aa	bb	aa	bb	bb	aa	bb	aa	bb	bb	bb	bb	bb	bb	aa	aa	bb	aa	bb	bb	bb	aa	bb	aa	bb	aa	bb	aa	bb	ab
Block1626	Chr.1	aaxbb	aa	bb	aa	aa	aa	aa	aa	bb	bb	aa	aa	aa	bb	bb	aa	aa	bb	aa	bb	aa	bb	bb	aa	bb	aa	bb	bb	bb	bb	bb	bb	aa	aa	bb	aa	bb	ab	bb	aa	bb	aa	bb	aa	bb	aa	bb	ab
Block1627	Chr.1	aaxbb	aa	bb	aa	aa	aa	aa	aa	bb	bb	aa	aa	aa	bb	bb	aa	aa	bb	aa	bb	aa	bb	bb	aa	bb	aa	bb	bb	bb	bb	bb	bb	aa	aa	bb	aa	bb	ab	bb	aa	bb	aa	bb	aa	bb	aa	bb	ab
Block1628	Chr.1	aaxbb	aa	bb	aa	aa	aa	aa	aa	bb	bb	aa	aa	aa	bb	bb	aa	aa	bb	aa	bb	aa	bb	bb	aa	bb	aa	bb	bb	bb	bb	bb	bb	aa	aa	bb	aa	bb	ab	bb	aa	bb	aa	bb	aa	bb	aa	bb	ab
Block1629	Chr.1	aaxbb	aa	bb	aa	aa	aa	aa	aa	bb	bb	aa	aa	aa	bb	bb	aa	aa	bb	aa	bb	aa	bb	bb	aa	bb	aa	bb	bb	bb	bb	bb	bb	aa	aa	bb	aa	bb	ab	bb	aa	bb	aa	bb	aa	bb	aa	bb	ab
Block1650	Chr.1	aaxbb	aa	bb	aa	aa	aa	aa	aa	bb	bb	aa	aa	aa	bb	bb	aa	aa	bb	aa	bb	aa	bb	bb	aa	bb	aa	bb	bb	bb	bb	bb	bb	aa	aa	bb	aa	bb	ab	bb	ab	bb	aa	bb	aa	bb	aa	bb	aa
Block1654	Chr.1	aaxbb	aa	bb	aa	aa	aa	aa	aa	bb	bb	aa	aa	aa	bb	bb	aa	aa	bb	aa	bb	aa	bb	bb	aa	bb	aa	bb	bb	bb	bb	bb	bb	aa	aa	bb	aa	bb	aa	bb	ab	bb	aa	bb	aa	bb	aa	bb	ab
Block1655	Chr.1	aaxbb	aa	bb	aa	aa	aa	aa	aa	bb	bb	aa	aa	aa	bb	bb	aa	aa	bb	aa	bb	aa	bb	bb	aa	bb	aa	bb	bb	bb	bb	bb	bb	aa	aa	bb	aa	bb	aa	bb	ab	bb	aa	bb	aa	bb	aa	bb	ab
Block1656	Chr.1	aaxbb	aa	bb	aa	aa	aa	aa	aa	bb	bb	aa	aa	aa	bb	bb	aa	aa	bb	aa	bb	aa	bb	bb	aa	bb	aa	bb	bb	bb	bb	bb	bb	aa	aa	bb	aa	bb	aa	bb	ab	bb	aa	bb	aa	bb	aa	bb	aa
Block1658	Chr.1	aaxbb	aa	bb	aa	aa	aa	aa	aa	bb	bb	aa	aa	aa	bb	bb	aa	aa	bb	aa	bb	aa	bb	bb	aa	bb	aa	bb	bb	bb	bb	bb	bb	aa	aa	bb	aa	bb	aa	bb	ab	bb	aa	bb	aa	bb	aa	bb	aa
Block1661	Chr.1	aaxbb	aa	bb	aa	aa	aa	aa	aa	bb	bb	aa	aa	aa	bb	bb	aa	aa	bb	aa	bb	aa	bb	bb	aa	bb	aa	bb	bb	bb	bb	bb	bb	aa	aa	bb	aa	bb	bb	bb	ab	bb	aa	bb	aa	bb	aa	bb	aa
Block1662	Chr.1	aaxbb	aa	bb	aa	aa	aa	aa	aa	bb	bb	aa	aa	aa	bb	bb	aa	aa	bb	aa	bb	aa	bb	bb	aa	bb	aa	bb	bb	bb	bb	bb	bb	aa	aa	bb	aa	bb	bb	bb	ab	bb	aa	bb	aa	bb	aa	bb	aa
Block1682	Chr.1	aaxbb	aa	bb	aa	bb	bb	bb	aa	aa	aa	aa	aa	aa	bb	aa	aa	aa	aa	bb	bb	ab	bb	aa	bb	bb	bb	aa	aa	bb	bb	bb	aa	aa	aa	bb	bb	bb	bb	aa	bb	bb	bb	aa	aa	bb	aa	aa	aa
Block1683	Chr.1	aaxbb	aa	bb	aa	bb	bb	bb	aa	aa	aa	aa	aa	aa	bb	aa	aa	aa	aa	bb	bb	ab	bb	aa	bb	bb	bb	aa	aa	bb	bb	bb	aa	aa	aa	bb	bb	bb	bb	aa	bb	bb	bb	aa	aa	bb	aa	aa	aa
Block1684	Chr.1	aaxbb	aa	bb	aa	bb	bb	bb	aa	aa	aa	aa	aa	aa	bb	aa	aa	aa	aa	bb	bb	ab	bb	aa	bb	bb	bb	aa	aa	bb	bb	bb	aa	aa	aa	bb	bb	bb	bb	aa	bb	bb	bb	aa	aa	bb	aa	aa	aa
Block1685	Chr.1	aaxbb	aa	bb	aa	bb	bb	bb	aa	aa	aa	aa	aa	aa	bb	aa	aa	aa	aa	bb	bb	aa	bb	aa	bb	bb	bb	aa	aa	bb	bb	bb	aa	aa	aa	bb	bb	bb	bb	aa	bb	bb	bb	aa	aa	bb	aa	aa	aa
Block1687	Chr.1	aaxbb	aa	bb	aa	bb	bb	bb	aa	aa	aa	aa	aa	aa	bb	aa	aa	aa	aa	bb	bb	aa	bb	aa	bb	bb	bb	aa	aa	bb	bb	bb	aa	aa	aa	bb	bb	bb	bb	aa	bb	bb	bb	aa	aa	bb	aa	aa	aa
Block1694	Chr.1	aaxbb	aa	bb	aa	bb	bb	aa	aa	aa	bb	aa	aa	aa	bb	aa	aa	aa	aa	bb	bb	aa	bb	aa	aa	bb	aa	aa	aa	bb	bb	bb	aa	aa	aa	bb	bb	bb	bb	aa	bb	bb	aa	aa	aa	bb	aa	bb	aa
Block1696	Chr.1	aaxbb	aa	bb	aa	bb	bb	aa	aa	aa	bb	aa	aa	aa	bb	aa	aa	aa	aa	bb	bb	aa	bb	aa	aa	bb	aa	aa	aa	bb	bb	bb	aa	aa	aa	bb	bb	bb	bb	aa	bb	bb	aa	aa	aa	bb	aa	bb	aa
Block1697	Chr.1	aaxbb	aa	bb	aa	bb	bb	aa	aa	aa	bb	aa	aa	aa	bb	aa	aa	aa	aa	bb	bb	aa	bb	aa	aa	bb	aa	aa	aa	bb	bb	bb	aa	aa	aa	bb	bb	bb	bb	aa	bb	bb	aa	aa	aa	bb	aa	bb	aa
Block1708	Chr.1	aaxbb	aa	bb	aa	bb	bb	aa	aa	ab	bb	aa	aa	aa	bb	ab	aa	aa	ab	bb	bb	aa	bb	ab	aa	bb	aa	aa	ab	bb	bb	bb	ab	aa	aa	bb	bb	bb	bb	ab	bb	bb	aa	ab	aa	bb	aa	bb	aa
Block1715	Chr.1	aaxbb	aa	bb	ab	aa	aa	aa	aa	ab	bb	ab	aa	aa	bb	ab	aa	aa	ab	aa	bb	aa	bb	ab	aa	bb	aa	bb	ab	bb	bb	bb	ab	ab	aa	bb	aa	ab	bb	ab	bb	bb	ab	ab	aa	bb	aa	bb	bb
Block1727	Chr.1	aaxbb	aa	bb	aa	aa	aa	aa	aa	bb	bb	aa	aa	aa	bb	bb	aa	aa	bb	aa	bb	aa	bb	bb	aa	bb	aa	bb	bb	bb	bb	bb	bb	aa	aa	bb	aa	bb	bb	bb	bb	aa	aa	bb	aa	bb	aa	bb	bb
Block1729	Chr.1	aaxbb	aa	bb	aa	aa	aa	aa	aa	bb	bb	aa	aa	aa	bb	bb	aa	aa	bb	aa	bb	aa	bb	bb	aa	bb	aa	bb	bb	bb	bb	bb	bb	aa	aa	bb	aa	bb	bb	bb	bb	aa	aa	bb	aa	bb	aa	bb	bb
Block1730	Chr.1	aaxbb	aa	bb	aa	aa	aa	aa	aa	bb	bb	aa	aa	aa	bb	bb	aa	aa	bb	aa	bb	aa	bb	bb	aa	bb	aa	bb	bb	bb	bb	bb	bb	aa	aa	bb	aa	bb	bb	bb	bb	aa	aa	bb	aa	bb	aa	bb	bb
Block1731	Chr.1	aaxbb	aa	bb	aa	aa	aa	aa	aa	bb	bb	aa	aa	aa	bb	bb	aa	aa	bb	aa	bb	aa	bb	bb	aa	bb	aa	bb	bb	bb	bb	bb	bb	aa	aa	bb	aa	bb	bb	bb	bb	aa	aa	bb	aa	bb	aa	bb	bb
Block1732	Chr.1	aaxbb	aa	bb	aa	aa	aa	aa	aa	bb	bb	aa	aa	aa	bb	bb	aa	aa	bb	aa	bb	aa	bb	bb	aa	bb	aa	bb	bb	bb	bb	bb	bb	aa	aa	bb	aa	bb	bb	bb	aa	aa	aa	bb	aa	bb	aa	bb	bb
Block1733	Chr.1	aaxbb	aa	bb	aa	aa	aa	aa	aa	bb	bb	aa	aa	aa	bb	bb	aa	aa	bb	aa	bb	aa	bb	bb	aa	bb	aa	bb	bb	bb	bb	bb	bb	aa	aa	bb	aa	bb	bb	bb	aa	aa	aa	bb	aa	bb	aa	bb	bb
Block1735	Chr.1	aaxbb	aa	bb	aa	aa	aa	aa	aa	bb	bb	aa	aa	aa	bb	bb	aa	aa	bb	aa	bb	aa	bb	bb	aa	bb	aa	bb	bb	bb	bb	bb	bb	aa	aa	bb	aa	bb	bb	bb	aa	aa	aa	bb	aa	bb	aa	bb	bb
Block1736	Chr.1	aaxbb	aa	bb	aa	aa	aa	aa	aa	bb	bb	aa	aa	aa	bb	bb	aa	aa	bb	aa	bb	aa	bb	bb	aa	bb	aa	bb	bb	bb	bb	bb	bb	aa	aa	bb	aa	bb	bb	bb	aa	aa	aa	bb	aa	bb	aa	bb	bb
Block1738	Chr.1	aaxbb	aa	bb	aa	aa	aa	aa	aa	bb	bb	aa	aa	aa	bb	bb	aa	aa	bb	aa	bb	aa	bb	bb	aa	ab	aa	bb	bb	bb	bb	bb	bb	aa	aa	bb	aa	bb	bb	bb	aa	aa	aa	bb	aa	bb	aa	bb	bb
Block1743	Chr.1	aaxbb	aa	bb	ab	aa	aa	aa	aa	bb	bb	aa	aa	aa	bb	bb	aa	aa	bb	aa	bb	aa	bb	bb	aa	bb	aa	bb	bb	bb	bb	bb	bb	aa	aa	bb	aa	bb	bb	bb	aa	aa	aa	bb	aa	bb	aa	bb	bb
Block1758	Chr.1	aaxbb	aa	bb	bb	aa	aa	aa	aa	bb	bb	bb	bb	bb	aa	bb	bb	bb	bb	aa	bb	bb	aa	bb	bb	ab	aa	bb	aa	bb	bb	aa	bb	bb	bb	bb	aa	aa	aa	bb	aa	aa	aa	ab	aa	aa	aa	ab	bb
Block1759	Chr.1	aaxbb	aa	bb	bb	aa	aa	aa	aa	bb	bb	bb	bb	bb	aa	bb	bb	bb	bb	aa	bb	bb	aa	bb	bb	ab	aa	bb	aa	bb	bb	aa	bb	bb	bb	bb	aa	aa	aa	bb	aa	aa	aa	ab	aa	aa	aa	ab	bb
Block1802	Chr.1	aaxbb	aa	bb	bb	aa	aa	aa	ab	bb	bb	bb	bb	bb	aa	bb	bb	bb	bb	aa	bb	bb	ab	bb	bb	ab	aa	bb	aa	bb	bb	aa	bb	bb	bb	bb	ab	ab	aa	bb	bb	ab	aa	bb	aa	aa	aa	ab	bb
Block1806	Chr.1	aaxbb	aa	bb	bb	aa	aa	aa	ab	bb	bb	bb	bb	bb	aa	bb	bb	bb	bb	aa	bb	bb	ab	bb	bb	ab	aa	bb	aa	bb	bb	aa	aa	bb	bb	bb	ab	ab	aa	bb	aa	ab	aa	bb	aa	aa	aa	ab	bb
Block1815	Chr.1	aaxbb	aa	bb	bb	aa	aa	aa	aa	bb	bb	bb	bb	bb	aa	bb	bb	bb	bb	aa	bb	bb	aa	bb	bb	ab	aa	bb	aa	bb	bb	aa	aa	bb	bb	bb	aa	aa	aa	bb	aa	aa	aa	ab	aa	aa	aa	ab	bb
Block1817	Chr.1	aaxbb	aa	bb	bb	aa	aa	aa	aa	bb	bb	bb	bb	bb	aa	bb	bb	bb	bb	aa	bb	bb	aa	bb	bb	ab	aa	bb	aa	bb	bb	aa	aa	bb	bb	bb	aa	aa	aa	bb	aa	aa	aa	ab	aa	aa	aa	ab	bb
Block1820	Chr.1	aaxbb	aa	bb	bb	aa	aa	aa	aa	bb	bb	bb	bb	bb	aa	bb	bb	bb	bb	aa	bb	bb	aa	bb	bb	ab	aa	bb	aa	bb	bb	aa	aa	bb	bb	bb	aa	aa	aa	bb	ab	aa	aa	ab	aa	aa	aa	ab	bb
Block1821	Chr.1	aaxbb	aa	bb	bb	aa	aa	aa	aa	bb	bb	bb	bb	bb	aa	bb	bb	bb	bb	aa	bb	bb	aa	bb	bb	ab	aa	bb	aa	bb	bb	aa	aa	bb	bb	bb	aa	aa	aa	bb	ab	aa	aa	ab	aa	aa	aa	ab	bb
Block1822	Chr.1	aaxbb	aa	bb	bb	aa	aa	aa	aa	bb	bb	bb	bb	bb	aa	bb	bb	bb	bb	aa	bb	bb	aa	bb	bb	ab	aa	bb	aa	bb	bb	aa	aa	bb	bb	bb	aa	aa	aa	bb	ab	aa	aa	ab	aa	aa	aa	ab	bb
Block1832	Chr.1	aaxbb	aa	bb	bb	aa	aa	aa	aa	bb	aa	bb	bb	bb	aa	bb	bb	bb	aa	aa	bb	bb	aa	aa	bb	ab	aa	aa	aa	bb	bb	aa	aa	bb	bb	bb	ab	aa	aa	bb	ab	aa	aa	ab	aa	aa	aa	bb	bb
Block1834	Chr.1	aaxbb	aa	bb	bb	aa	aa	aa	aa	aa	aa	bb	bb	bb	aa	bb	bb	bb	aa	aa	bb	bb	aa	aa	bb	ab	aa	aa	aa	bb	bb	aa	aa	bb	bb	bb	ab	aa	aa	bb	aa	aa	aa	ab	aa	aa	aa	bb	bb
Block1837	Chr.1	aaxbb	aa	bb	bb	aa	aa	aa	aa	aa	aa	bb	bb	bb	aa	bb	bb	bb	aa	aa	bb	bb	aa	aa	bb	ab	aa	aa	aa	bb	bb	aa	aa	bb	bb	bb	ab	aa	aa	bb	aa	aa	aa	ab	aa	aa	aa	bb	bb
Block1841	Chr.1	aaxbb	aa	bb	bb	aa	aa	aa	aa	aa	aa	bb	bb	bb	aa	bb	bb	bb	aa	aa	bb	bb	aa	aa	bb	aa	aa	aa	aa	bb	bb	aa	aa	bb	bb	bb	ab	aa	aa	bb	aa	aa	aa	ab	aa	aa	aa	bb	bb
Block1842	Chr.1	aaxbb	aa	bb	bb	aa	aa	aa	aa	aa	aa	bb	bb	bb	aa	bb	bb	bb	aa	aa	bb	bb	aa	aa	bb	aa	aa	aa	aa	bb	bb	aa	aa	bb	bb	bb	ab	aa	aa	bb	aa	aa	aa	ab	aa	aa	aa	bb	bb
Block1845	Chr.1	aaxbb	aa	bb	bb	aa	aa	aa	aa	aa	aa	bb	bb	bb	aa	bb	aa	bb	aa	aa	bb	bb	aa	aa	bb	aa	aa	aa	aa	bb	bb	aa	aa	bb	bb	bb	ab	aa	aa	bb	aa	aa	aa	aa	aa	aa	aa	bb	bb
Block1856	Chr.1	aaxbb	aa	bb	bb	aa	aa	aa	aa	aa	aa	bb	bb	bb	aa	bb	aa	bb	aa	aa	bb	bb	aa	aa	bb	aa	aa	aa	aa	bb	bb	aa	aa	bb	bb	bb	ab	aa	aa	bb	aa	aa	aa	ab	aa	aa	aa	bb	bb
Block1866	Chr.1	aaxbb	aa	bb	bb	aa	aa	aa	aa	aa	aa	bb	bb	bb	aa	bb	aa	bb	bb	aa	bb	bb	aa	bb	bb	aa	aa	aa	aa	bb	bb	aa	aa	bb	bb	bb	ab	aa	aa	bb	ab	aa	aa	ab	aa	aa	aa	bb	bb
Block1868	Chr.1	aaxbb	aa	bb	bb	aa	aa	aa	aa	aa	aa	bb	bb	bb	aa	bb	aa	bb	bb	aa	bb	bb	aa	bb	bb	aa	aa	aa	aa	bb	bb	aa	aa	bb	bb	bb	ab	aa	aa	bb	ab	aa	aa	ab	aa	aa	aa	bb	bb
Block1869	Chr.1	aaxbb	aa	bb	bb	aa	aa	aa	aa	aa	aa	bb	bb	bb	aa	bb	aa	bb	bb	aa	bb	bb	aa	bb	bb	aa	aa	aa	aa	bb	bb	aa	aa	bb	bb	bb	ab	aa	aa	bb	ab	aa	aa	ab	aa	aa	aa	bb	bb
Block1870	Chr.1	aaxbb	aa	bb	bb	aa	aa	aa	aa	aa	aa	bb	bb	bb	aa	bb	aa	bb	bb	aa	bb	bb	aa	bb	bb	aa	aa	aa	aa	bb	bb	aa	aa	bb	bb	bb	bb	aa	aa	bb	ab	aa	aa	ab	aa	aa	aa	bb	bb
Block1872	Chr.1	aaxbb	aa	bb	bb	aa	aa	aa	aa	aa	aa	bb	bb	bb	aa	bb	aa	bb	bb	aa	bb	bb	aa	bb	bb	aa	aa	aa	aa	bb	bb	aa	aa	bb	bb	bb	bb	aa	aa	bb	ab	aa	aa	ab	aa	aa	aa	bb	bb
Block1873	Chr.1	aaxbb	aa	bb	bb	aa	aa	aa	aa	aa	aa	bb	bb	bb	aa	bb	aa	bb	bb	aa	bb	bb	aa	bb	bb	aa	aa	aa	aa	bb	bb	aa	aa	bb	bb	bb	bb	aa	aa	bb	ab	aa	aa	ab	aa	aa	aa	bb	bb
Block1889	Chr.1	aaxbb	aa	bb	bb	aa	aa	aa	aa	aa	aa	bb	bb	bb	aa	bb	aa	bb	bb	aa	bb	bb	aa	bb	bb	aa	aa	aa	aa	bb	bb	aa	aa	bb	bb	bb	bb	aa	aa	bb	aa	aa	aa	ab	aa	aa	aa	bb	bb
Block1896	Chr.1	aaxbb	aa	bb	bb	aa	aa	aa	aa	aa	aa	bb	bb	bb	aa	bb	aa	bb	bb	aa	bb	bb	aa	bb	bb	aa	aa	aa	aa	bb	bb	aa	aa	bb	bb	bb	aa	aa	aa	bb	aa	aa	aa	ab	aa	aa	aa	bb	bb
Block1899	Chr.1	aaxbb	aa	bb	bb	aa	aa	aa	aa	aa	aa	bb	bb	bb	aa	bb	aa	bb	bb	aa	bb	bb	aa	bb	bb	aa	aa	aa	aa	bb	aa	aa	aa	bb	bb	bb	aa	aa	aa	bb	aa	aa	aa	ab	aa	aa	aa	bb	bb
Block1901	Chr.1	aaxbb	aa	bb	bb	aa	aa	aa	aa	aa	aa	bb	bb	bb	aa	bb	aa	bb	bb	aa	bb	bb	aa	bb	bb	aa	aa	aa	aa	bb	aa	aa	aa	bb	bb	bb	aa	aa	aa	bb	aa	aa	aa	ab	aa	aa	aa	aa	bb
Block1902	Chr.1	aaxbb	aa	bb	bb	aa	aa	aa	aa	aa	aa	bb	bb	bb	aa	bb	aa	bb	bb	aa	bb	bb	aa	bb	bb	aa	aa	aa	aa	bb	aa	aa	aa	bb	bb	bb	aa	aa	aa	bb	aa	aa	aa	ab	aa	aa	aa	aa	bb
Block1903	Chr.1	aaxbb	aa	bb	bb	aa	aa	aa	aa	aa	aa	bb	bb	bb	aa	bb	aa	bb	bb	aa	bb	bb	aa	bb	bb	aa	aa	aa	aa	bb	aa	aa	aa	bb	bb	bb	aa	aa	aa	bb	aa	aa	aa	ab	aa	aa	aa	aa	bb
Block1907	Chr.1	aaxbb	aa	bb	bb	aa	aa	aa	aa	aa	aa	bb	bb	bb	aa	bb	aa	bb	bb	aa	bb	bb	aa	bb	bb	aa	aa	aa	aa	bb	aa	aa	aa	bb	bb	bb	aa	aa	aa	bb	bb	aa	aa	ab	aa	aa	aa	aa	bb
Block1910	Chr.1	aaxbb	aa	bb	bb	aa	aa	aa	aa	aa	aa	bb	bb	bb	aa	bb	aa	bb	bb	aa	bb	bb	aa	bb	bb	aa	aa	aa	aa	bb	aa	aa	aa	bb	bb	bb	aa	aa	aa	bb	bb	aa	aa	aa	aa	aa	aa	aa	bb
Block1916	Chr.1	aaxbb	aa	bb	bb	aa	aa	aa	aa	aa	aa	bb	bb	bb	aa	bb	aa	bb	bb	aa	bb	bb	aa	bb	bb	aa	aa	aa	aa	bb	aa	aa	aa	bb	bb	bb	aa	aa	aa	bb	bb	aa	aa	ab	aa	aa	aa	aa	bb
Block1922	Chr.1	aaxbb	aa	bb	bb	aa	aa	aa	aa	aa	aa	bb	bb	bb	aa	bb	aa	bb	bb	aa	bb	bb	aa	bb	bb	bb	aa	aa	aa	bb	aa	aa	aa	bb	bb	bb	aa	aa	aa	bb	ab	aa	aa	ab	aa	aa	aa	aa	bb
Block1924	Chr.1	aaxbb	aa	bb	bb	aa	aa	aa	aa	aa	aa	bb	bb	bb	aa	bb	aa	bb	bb	aa	bb	bb	aa	bb	bb	bb	aa	aa	aa	bb	aa	aa	aa	bb	bb	bb	aa	aa	aa	bb	ab	aa	aa	ab	aa	aa	aa	aa	bb
Block1926	Chr.1	aaxbb	aa	bb	bb	aa	aa	aa	aa	aa	aa	bb	bb	bb	aa	bb	aa	bb	bb	aa	bb	bb	aa	bb	bb	bb	aa	aa	aa	bb	aa	aa	aa	bb	bb	bb	aa	aa	aa	bb	ab	aa	aa	ab	aa	aa	aa	aa	bb
Block1928	Chr.1	aaxbb	aa	bb	bb	aa	aa	aa	aa	aa	aa	bb	bb	bb	aa	bb	aa	bb	bb	aa	bb	bb	aa	bb	bb	bb	aa	aa	aa	bb	aa	aa	bb	bb	bb	bb	aa	aa	aa	bb	ab	aa	aa	ab	aa	aa	aa	aa	bb
Block1929	Chr.1	aaxbb	aa	bb	bb	aa	aa	aa	aa	aa	aa	bb	bb	bb	aa	bb	aa	aa	bb	aa	bb	bb	aa	bb	bb	bb	aa	aa	aa	bb	aa	aa	bb	bb	bb	bb	aa	aa	aa	bb	ab	aa	aa	ab	aa	aa	aa	aa	bb
Block1930	Chr.1	aaxbb	aa	bb	bb	aa	aa	aa	aa	aa	aa	bb	bb	bb	aa	bb	aa	aa	bb	aa	bb	bb	aa	bb	bb	bb	aa	aa	aa	bb	aa	aa	bb	bb	bb	bb	aa	aa	aa	bb	ab	aa	aa	ab	aa	aa	aa	aa	aa
Block1931	Chr.1	aaxbb	aa	bb	bb	aa	aa	aa	aa	aa	aa	bb	bb	bb	aa	bb	aa	aa	bb	aa	bb	bb	aa	bb	bb	bb	aa	aa	aa	bb	aa	aa	bb	bb	bb	bb	aa	aa	aa	bb	ab	aa	aa	ab	aa	aa	bb	aa	aa
Block1934	Chr.1	aaxbb	aa	bb	bb	aa	aa	aa	aa	aa	aa	bb	bb	bb	aa	bb	aa	aa	bb	aa	bb	bb	aa	bb	bb	bb	aa	aa	aa	bb	aa	aa	bb	bb	bb	bb	aa	aa	aa	bb	bb	aa	aa	ab	aa	aa	bb	aa	aa
Block1938	Chr.1	aaxbb	aa	bb	bb	aa	aa	aa	aa	aa	aa	bb	bb	bb	aa	bb	aa	aa	bb	aa	bb	bb	aa	bb	bb	bb	aa	aa	aa	bb	aa	aa	bb	bb	bb	bb	aa	aa	aa	bb	bb	aa	aa	ab	aa	aa	bb	aa	aa
Block1939	Chr.1	aaxbb	aa	bb	bb	aa	aa	aa	aa	aa	aa	bb	bb	bb	aa	bb	aa	aa	bb	aa	bb	bb	aa	bb	bb	bb	aa	aa	aa	bb	aa	aa	bb	bb	bb	bb	aa	aa	aa	bb	bb	aa	aa	ab	aa	aa	bb	aa	aa
Block1943	Chr.1	aaxbb	aa	bb	bb	aa	aa	aa	aa	aa	aa	bb	bb	bb	aa	bb	aa	aa	aa	aa	bb	bb	aa	aa	bb	bb	aa	aa	aa	bb	aa	aa	bb	bb	bb	bb	aa	aa	aa	bb	bb	aa	aa	aa	aa	aa	bb	aa	aa
Block1947	Chr.1	aaxbb	aa	bb	bb	aa	aa	aa	aa	bb	aa	bb	bb	bb	aa	aa	aa	aa	aa	aa	bb	bb	aa	aa	bb	bb	aa	aa	aa	bb	aa	aa	bb	bb	bb	bb	aa	aa	aa	bb	bb	aa	aa	aa	aa	aa	bb	aa	aa
Block1969	Chr.1	aaxbb	aa	bb	bb	aa	aa	aa	aa	bb	aa	bb	bb	bb	aa	aa	aa	aa	aa	aa	bb	bb	aa	aa	bb	bb	aa	aa	bb	bb	aa	aa	bb	bb	bb	bb	aa	bb	aa	bb	bb	aa	aa	aa	aa	aa	bb	ab	aa
Block1984	Chr.1	aaxbb	aa	bb	bb	aa	aa	aa	aa	bb	aa	bb	bb	bb	aa	aa	aa	aa	aa	aa	bb	bb	aa	aa	bb	bb	aa	aa	bb	bb	aa	aa	bb	bb	bb	bb	aa	ab	aa	bb	bb	aa	aa	aa	aa	aa	bb	bb	aa
Block2005	Chr.1	aaxbb	aa	bb	bb	aa	aa	aa	aa	bb	aa	bb	bb	bb	aa	aa	aa	aa	aa	aa	bb	bb	aa	aa	bb	bb	aa	aa	bb	bb	aa	aa	bb	bb	bb	bb	aa	ab	aa	bb	bb	aa	aa	aa	aa	aa	bb	ab	aa
Block2038	Chr.1	aaxbb	aa	bb	bb	aa	aa	aa	aa	bb	aa	bb	bb	bb	aa	bb	aa	aa	aa	aa	bb	bb	aa	aa	bb	bb	aa	aa	bb	bb	aa	aa	bb	bb	bb	bb	aa	bb	aa	bb	ab	aa	bb	aa	aa	aa	bb	ab	aa
Block2040	Chr.1	aaxbb	aa	bb	bb	aa	aa	aa	aa	bb	aa	bb	bb	bb	aa	bb	aa	aa	aa	aa	bb	bb	aa	aa	bb	bb	aa	aa	bb	bb	aa	aa	bb	bb	bb	bb	aa	ab	aa	bb	ab	aa	bb	aa	aa	aa	bb	ab	aa
Block2041	Chr.1	aaxbb	aa	bb	bb	aa	aa	aa	aa	bb	aa	bb	bb	bb	aa	bb	aa	aa	aa	aa	bb	bb	aa	aa	bb	bb	aa	aa	bb	bb	aa	aa	bb	bb	bb	bb	aa	ab	aa	bb	bb	aa	bb	aa	aa	aa	bb	ab	aa
Block2054	Chr.1	aaxbb	aa	bb	aa	aa	aa	aa	aa	bb	aa	bb	bb	bb	aa	bb	aa	aa	aa	aa	bb	bb	aa	aa	bb	bb	aa	aa	bb	bb	aa	aa	bb	bb	bb	bb	aa	ab	aa	bb	bb	aa	bb	aa	aa	aa	bb	ab	aa
Block2059	Chr.1	aaxbb	aa	bb	aa	aa	aa	aa	aa	bb	aa	bb	bb	bb	aa	bb	aa	aa	aa	aa	bb	bb	aa	aa	bb	bb	aa	aa	bb	bb	aa	aa	bb	bb	bb	bb	aa	bb	aa	bb	bb	aa	bb	aa	aa	aa	bb	bb	aa
Block2064	Chr.1	aaxbb	aa	bb	aa	aa	aa	aa	aa	bb	aa	bb	bb	bb	aa	bb	aa	aa	aa	aa	bb	bb	aa	aa	bb	bb	aa	aa	bb	bb	aa	aa	bb	bb	bb	bb	aa	bb	aa	bb	bb	aa	bb	aa	aa	aa	bb	ab	aa
Block2073	Chr.1	aaxbb	aa	bb	aa	aa	aa	aa	aa	bb	aa	bb	bb	bb	aa	bb	aa	aa	aa	aa	bb	bb	bb	aa	bb	bb	aa	aa	bb	bb	aa	aa	bb	bb	bb	bb	aa	bb	aa	bb	bb	aa	bb	aa	aa	aa	bb	ab	aa
Block2074	Chr.1	aaxbb	aa	bb	aa	aa	aa	aa	aa	bb	aa	bb	bb	bb	aa	bb	aa	aa	aa	aa	bb	bb	bb	aa	bb	bb	aa	aa	bb	bb	aa	aa	bb	bb	bb	bb	aa	bb	aa	bb	bb	aa	bb	aa	aa	aa	bb	ab	aa
Block2075	Chr.1	aaxbb	aa	bb	aa	aa	aa	aa	aa	bb	aa	bb	bb	bb	aa	bb	aa	aa	aa	aa	bb	bb	bb	aa	bb	bb	aa	aa	bb	aa	aa	aa	bb	bb	bb	bb	aa	bb	aa	bb	bb	aa	bb	aa	aa	aa	bb	ab	aa
Block2077	Chr.1	aaxbb	aa	bb	aa	aa	aa	aa	aa	bb	aa	bb	bb	bb	aa	bb	aa	aa	aa	aa	bb	bb	bb	aa	bb	bb	aa	aa	bb	aa	aa	aa	bb	bb	bb	bb	aa	bb	aa	bb	bb	aa	bb	aa	aa	aa	bb	ab	aa
Block2081	Chr.1	aaxbb	aa	bb	aa	aa	aa	aa	aa	bb	aa	bb	bb	bb	aa	bb	aa	aa	aa	aa	bb	bb	bb	aa	bb	bb	aa	aa	bb	aa	aa	aa	bb	bb	bb	bb	aa	bb	aa	bb	bb	aa	bb	aa	aa	aa	bb	ab	aa
Block2083	Chr.1	aaxbb	aa	bb	aa	aa	aa	aa	aa	bb	aa	bb	bb	bb	aa	bb	aa	aa	aa	aa	bb	bb	bb	aa	bb	bb	aa	aa	bb	aa	aa	aa	bb	bb	bb	bb	aa	bb	aa	bb	bb	aa	bb	aa	aa	aa	bb	ab	aa
Block2113	Chr.1	aaxbb	aa	bb	aa	aa	aa	aa	aa	bb	aa	bb	bb	bb	aa	bb	aa	aa	aa	aa	aa	bb	bb	aa	bb	bb	aa	aa	bb	aa	aa	aa	bb	bb	bb	bb	aa	bb	aa	bb	bb	aa	bb	aa	aa	aa	bb	ab	aa
Block2140	Chr.1	aaxbb	aa	bb	aa	aa	aa	aa	aa	bb	bb	bb	bb	bb	aa	bb	aa	aa	aa	aa	aa	bb	bb	aa	bb	bb	aa	aa	bb	aa	aa	aa	bb	bb	bb	bb	aa	bb	bb	bb	bb	aa	bb	aa	aa	aa	bb	ab	aa
Block2150	Chr.1	aaxbb	aa	bb	aa	aa	aa	aa	aa	bb	bb	bb	bb	bb	aa	bb	aa	aa	aa	aa	aa	bb	bb	aa	bb	bb	aa	aa	bb	aa	aa	bb	bb	bb	bb	bb	aa	bb	bb	bb	bb	aa	bb	aa	aa	aa	bb	bb	aa
Block2151	Chr.1	aaxbb	aa	bb	aa	aa	aa	aa	aa	bb	bb	bb	bb	bb	aa	bb	aa	aa	aa	aa	aa	bb	bb	aa	bb	bb	aa	aa	bb	aa	aa	bb	bb	bb	bb	bb	aa	bb	bb	bb	bb	aa	bb	aa	aa	aa	bb	bb	aa
Block2152	Chr.1	aaxbb	aa	bb	aa	aa	aa	aa	aa	bb	bb	bb	bb	bb	aa	bb	aa	aa	aa	aa	aa	bb	bb	aa	bb	bb	aa	aa	bb	aa	aa	bb	bb	bb	bb	bb	aa	bb	bb	bb	bb	aa	bb	aa	aa	aa	bb	bb	aa
Block2158	Chr.1	aaxbb	aa	bb	aa	aa	aa	aa	aa	bb	bb	bb	bb	bb	aa	bb	aa	aa	aa	aa	aa	bb	bb	aa	bb	bb	aa	aa	bb	aa	aa	bb	bb	bb	bb	bb	aa	bb	bb	bb	bb	aa	bb	aa	aa	aa	bb	bb	aa
Block2165	Chr.1	aaxbb	aa	bb	aa	aa	aa	aa	aa	bb	bb	bb	bb	bb	aa	bb	aa	aa	aa	aa	aa	bb	bb	aa	bb	bb	aa	aa	bb	aa	aa	bb	bb	bb	bb	bb	aa	bb	bb	bb	bb	aa	bb	aa	aa	aa	bb	bb	aa
Block2169	Chr.1	aaxbb	aa	bb	aa	aa	aa	aa	aa	bb	bb	bb	bb	bb	aa	bb	aa	aa	aa	aa	aa	bb	bb	aa	bb	bb	aa	aa	bb	aa	aa	bb	bb	bb	bb	bb	aa	bb	bb	bb	bb	aa	bb	aa	aa	aa	bb	bb	aa
Block2172	Chr.1	aaxbb	aa	bb	aa	aa	aa	aa	aa	bb	bb	bb	bb	bb	aa	bb	aa	aa	aa	aa	aa	bb	bb	aa	bb	bb	aa	aa	bb	aa	aa	bb	bb	bb	bb	bb	aa	bb	bb	bb	bb	aa	bb	aa	aa	aa	bb	bb	aa
Block2173	Chr.1	aaxbb	aa	bb	aa	aa	aa	aa	aa	bb	bb	bb	bb	bb	aa	bb	aa	aa	aa	aa	aa	bb	bb	aa	bb	bb	aa	aa	bb	aa	aa	bb	bb	bb	bb	bb	aa	bb	bb	bb	bb	aa	bb	aa	aa	aa	bb	bb	aa
Block2180	Chr.1	aaxbb	aa	bb	aa	aa	aa	aa	aa	bb	bb	bb	bb	bb	aa	bb	aa	aa	aa	aa	aa	bb	bb	aa	bb	bb	aa	aa	bb	aa	aa	bb	bb	bb	bb	bb	aa	bb	bb	bb	aa	aa	bb	aa	aa	aa	bb	bb	aa
Block2181	Chr.1	aaxbb	aa	bb	aa	aa	aa	aa	aa	bb	bb	bb	bb	bb	aa	bb	aa	aa	aa	aa	aa	bb	bb	aa	bb	bb	aa	aa	bb	aa	aa	bb	bb	bb	aa	bb	aa	bb	bb	bb	aa	aa	bb	aa	aa	aa	bb	bb	aa
Block2182	Chr.1	aaxbb	aa	bb	aa	aa	aa	aa	aa	bb	bb	bb	bb	bb	aa	bb	aa	aa	aa	aa	aa	bb	bb	aa	bb	bb	aa	aa	bb	aa	aa	bb	bb	bb	aa	bb	aa	bb	bb	bb	aa	aa	bb	aa	aa	aa	bb	bb	aa
Block2185	Chr.1	aaxbb	aa	bb	aa	aa	aa	aa	aa	bb	bb	bb	bb	bb	aa	bb	aa	aa	aa	aa	aa	bb	bb	aa	bb	bb	aa	aa	bb	aa	bb	bb	bb	bb	aa	bb	aa	bb	bb	bb	aa	aa	bb	aa	aa	aa	bb	bb	bb
Block2196	Chr.1	aaxbb	aa	bb	aa	aa	aa	aa	aa	bb	bb	bb	bb	bb	aa	bb	aa	aa	aa	aa	aa	bb	bb	aa	aa	bb	aa	aa	bb	aa	bb	bb	bb	bb	aa	bb	aa	bb	aa	bb	aa	aa	bb	aa	aa	aa	bb	bb	bb
Block2245	Chr.1	aaxbb	aa	bb	aa	ab	aa	aa	ab	bb	bb	bb	ab	ab	aa	bb	aa	aa	bb	aa	ab	aa	bb	ab	aa	bb	ab	aa	bb	bb	bb	bb	bb	bb	ab	bb	aa	bb	aa	ab	aa	bb	bb	aa	aa	ab	bb	ab	bb
Block2247	Chr.1	aaxbb	aa	bb	aa	ab	aa	aa	ab	bb	bb	bb	ab	ab	aa	bb	aa	aa	bb	aa	ab	aa	bb	ab	aa	bb	ab	aa	bb	aa	bb	bb	bb	bb	ab	bb	aa	bb	aa	ab	aa	bb	bb	aa	aa	ab	bb	ab	bb
Block2249	Chr.1	aaxbb	aa	bb	aa	ab	aa	aa	ab	bb	bb	bb	ab	ab	aa	bb	aa	aa	bb	aa	ab	aa	bb	ab	aa	bb	ab	aa	bb	aa	bb	bb	bb	bb	ab	bb	aa	bb	aa	ab	aa	bb	bb	aa	aa	ab	bb	ab	bb
Block2256	Chr.1	aaxbb	aa	bb	aa	aa	aa	aa	aa	bb	bb	bb	bb	bb	aa	bb	aa	aa	bb	aa	aa	aa	bb	ab	aa	bb	bb	aa	bb	aa	bb	bb	bb	bb	aa	bb	aa	bb	aa	bb	ab	bb	aa	aa	ab	aa	bb	bb	bb
Block2261	Chr.1	aaxbb	aa	bb	aa	aa	aa	aa	aa	bb	bb	bb	bb	bb	aa	bb	aa	aa	bb	aa	aa	aa	bb	ab	aa	bb	bb	bb	bb	aa	bb	bb	bb	bb	aa	bb	aa	bb	aa	bb	ab	bb	aa	aa	ab	aa	bb	bb	bb
Block2262	Chr.1	aaxbb	aa	bb	aa	aa	aa	aa	aa	bb	bb	bb	bb	bb	aa	bb	aa	aa	bb	aa	aa	aa	bb	ab	aa	bb	bb	bb	bb	aa	bb	bb	bb	bb	aa	bb	aa	bb	aa	bb	ab	bb	aa	aa	ab	aa	bb	bb	bb
Block2263	Chr.1	aaxbb	aa	bb	aa	aa	aa	aa	aa	bb	bb	bb	bb	bb	aa	bb	aa	aa	ab	aa	aa	aa	bb	ab	aa	bb	bb	bb	bb	aa	bb	bb	bb	bb	aa	bb	aa	bb	aa	bb	ab	bb	aa	aa	ab	aa	bb	bb	bb
Block2264	Chr.1	aaxbb	aa	bb	aa	aa	aa	aa	aa	bb	bb	bb	bb	bb	aa	bb	aa	aa	ab	aa	aa	aa	bb	ab	aa	bb	bb	bb	bb	aa	bb	bb	bb	bb	aa	bb	aa	bb	aa	bb	ab	bb	aa	aa	ab	aa	bb	bb	bb
Block2267	Chr.1	aaxbb	aa	bb	aa	aa	aa	aa	aa	aa	bb	bb	bb	bb	aa	bb	aa	aa	ab	aa	aa	aa	bb	ab	aa	bb	bb	bb	bb	aa	bb	bb	bb	bb	aa	bb	aa	bb	aa	bb	bb	bb	aa	aa	ab	aa	bb	bb	bb
Block2268	Chr.1	aaxbb	aa	bb	aa	aa	aa	aa	aa	aa	bb	bb	bb	bb	aa	bb	aa	aa	bb	aa	aa	aa	bb	ab	aa	bb	bb	bb	bb	aa	bb	bb	bb	bb	aa	bb	aa	bb	aa	bb	bb	bb	aa	aa	ab	aa	bb	bb	bb
Block2272	Chr.1	aaxbb	aa	bb	aa	aa	aa	aa	aa	aa	bb	bb	bb	bb	aa	bb	aa	aa	bb	aa	aa	aa	bb	ab	aa	bb	bb	bb	bb	aa	bb	bb	bb	bb	aa	bb	aa	bb	aa	bb	bb	bb	aa	aa	ab	aa	bb	bb	bb
Block2273	Chr.1	aaxbb	aa	bb	aa	aa	aa	aa	aa	aa	bb	bb	bb	bb	aa	bb	aa	aa	bb	aa	aa	aa	bb	ab	aa	bb	bb	bb	bb	aa	bb	bb	bb	bb	aa	bb	aa	bb	aa	bb	bb	bb	aa	aa	ab	aa	bb	bb	bb
Block2274	Chr.1	aaxbb	aa	bb	aa	aa	aa	aa	aa	aa	bb	bb	bb	bb	aa	bb	aa	aa	bb	aa	aa	aa	bb	ab	aa	bb	bb	bb	bb	aa	bb	bb	bb	bb	aa	bb	aa	bb	aa	bb	bb	bb	aa	aa	ab	aa	bb	bb	bb
Block2276	Chr.1	aaxbb	aa	bb	aa	aa	aa	aa	aa	aa	bb	bb	bb	bb	aa	bb	aa	aa	bb	aa	aa	aa	bb	ab	aa	bb	bb	bb	bb	aa	bb	bb	bb	bb	aa	bb	aa	bb	aa	bb	bb	bb	aa	aa	ab	aa	bb	bb	bb
Block2277	Chr.1	aaxbb	aa	bb	aa	aa	aa	aa	aa	aa	bb	bb	bb	bb	aa	bb	aa	aa	bb	aa	aa	aa	bb	ab	aa	bb	bb	bb	bb	aa	bb	bb	bb	bb	aa	bb	aa	bb	aa	bb	bb	bb	aa	aa	ab	aa	bb	bb	bb
Block2278	Chr.1	aaxbb	aa	bb	aa	aa	aa	aa	aa	aa	bb	bb	bb	bb	aa	bb	aa	aa	bb	aa	aa	aa	bb	ab	aa	bb	bb	bb	bb	aa	bb	bb	bb	bb	aa	bb	aa	bb	aa	bb	bb	bb	aa	aa	ab	aa	bb	bb	bb
Block2279	Chr.1	aaxbb	aa	bb	aa	aa	aa	aa	aa	aa	bb	bb	bb	bb	aa	bb	aa	aa	ab	aa	aa	aa	bb	ab	aa	bb	bb	bb	bb	aa	bb	bb	bb	bb	aa	bb	aa	bb	aa	bb	bb	bb	aa	aa	ab	aa	bb	bb	bb
Block2280	Chr.1	aaxbb	aa	bb	aa	aa	aa	aa	aa	aa	bb	bb	bb	ab	aa	bb	aa	aa	ab	aa	aa	aa	bb	ab	aa	bb	bb	bb	bb	aa	bb	bb	bb	bb	aa	bb	aa	bb	bb	bb	bb	bb	aa	aa	ab	aa	bb	bb	bb
Block2281	Chr.1	aaxbb	aa	bb	aa	aa	aa	aa	aa	aa	bb	bb	bb	ab	aa	bb	aa	aa	ab	aa	aa	aa	bb	ab	aa	bb	bb	bb	bb	aa	bb	bb	bb	bb	aa	bb	aa	bb	bb	bb	bb	bb	aa	aa	ab	aa	bb	bb	bb
Block2282	Chr.1	aaxbb	aa	bb	aa	aa	aa	aa	aa	aa	bb	bb	bb	ab	aa	bb	aa	aa	ab	aa	aa	aa	bb	ab	aa	bb	bb	bb	bb	aa	bb	bb	bb	bb	aa	bb	aa	bb	bb	bb	bb	bb	aa	aa	ab	aa	bb	bb	bb
Block2283	Chr.1	aaxbb	aa	bb	aa	aa	aa	aa	aa	aa	bb	bb	ab	ab	aa	bb	aa	aa	ab	aa	aa	aa	bb	ab	aa	bb	bb	bb	bb	aa	bb	bb	bb	bb	aa	bb	aa	bb	bb	bb	bb	bb	aa	aa	ab	aa	bb	bb	bb
Block2284	Chr.1	aaxbb	aa	bb	aa	aa	aa	aa	aa	aa	bb	bb	ab	ab	aa	bb	aa	aa	ab	aa	aa	aa	bb	ab	aa	bb	bb	bb	bb	aa	bb	bb	bb	bb	aa	bb	aa	bb	bb	bb	bb	bb	aa	aa	ab	aa	bb	bb	bb
Block2292	Chr.1	aaxbb	aa	bb	aa	aa	ab	aa	aa	aa	bb	ab	ab	ab	ab	bb	aa	ab	ab	aa	aa	aa	bb	ab	aa	bb	bb	bb	bb	ab	bb	bb	bb	bb	aa	bb	ab	bb	bb	bb	bb	bb	aa	aa	ab	aa	bb	bb	ab
Block2308	Chr.1	aaxbb	aa	bb	aa	aa	ab	aa	aa	aa	bb	ab	ab	aa	ab	ab	aa	ab	bb	ab	aa	aa	bb	ab	aa	bb	bb	bb	bb	ab	bb	bb	bb	bb	aa	bb	ab	bb	bb	bb	bb	bb	aa	bb	ab	aa	bb	bb	ab
Block2329	Chr.1	aaxbb	aa	bb	aa	aa	ab	aa	aa	bb	bb	bb	aa	aa	aa	ab	bb	ab	bb	aa	aa	aa	bb	bb	bb	aa	bb	bb	bb	ab	bb	bb	bb	bb	aa	bb	aa	bb	bb	bb	bb	bb	aa	bb	bb	aa	aa	bb	ab
Block2333	Chr.1	aaxbb	aa	bb	aa	aa	aa	aa	aa	bb	bb	bb	aa	aa	aa	bb	aa	aa	bb	aa	aa	aa	bb	bb	aa	bb	bb	bb	bb	aa	bb	bb	bb	bb	aa	bb	aa	bb	bb	bb	bb	bb	aa	bb	aa	bb	aa	bb	bb
Block2334	Chr.1	aaxbb	aa	bb	aa	aa	aa	aa	aa	bb	bb	bb	aa	aa	aa	bb	aa	aa	bb	aa	aa	aa	bb	bb	aa	bb	bb	bb	bb	aa	bb	bb	bb	bb	aa	bb	aa	bb	bb	bb	bb	bb	aa	bb	aa	bb	aa	bb	bb
Block2335	Chr.1	aaxbb	aa	bb	aa	aa	aa	aa	aa	bb	bb	bb	aa	aa	aa	bb	aa	aa	bb	aa	aa	aa	bb	bb	aa	bb	bb	bb	bb	aa	bb	bb	bb	bb	aa	bb	aa	bb	bb	bb	bb	bb	aa	bb	aa	bb	aa	bb	bb
Block2336	Chr.1	aaxbb	aa	bb	aa	aa	aa	aa	aa	bb	bb	bb	aa	aa	aa	bb	aa	aa	bb	aa	aa	aa	bb	bb	aa	bb	bb	bb	bb	aa	bb	bb	bb	bb	aa	bb	aa	bb	bb	bb	bb	bb	aa	bb	aa	bb	aa	bb	bb
Block2337	Chr.1	aaxbb	aa	bb	aa	aa	aa	aa	aa	bb	bb	bb	aa	aa	aa	bb	aa	aa	bb	aa	aa	aa	bb	bb	aa	bb	bb	bb	bb	aa	bb	bb	bb	bb	aa	bb	aa	bb	bb	bb	bb	bb	aa	bb	aa	bb	aa	bb	bb
Block2341	Chr.1	aaxbb	aa	bb	aa	aa	aa	aa	aa	bb	bb	bb	aa	aa	aa	bb	aa	aa	bb	aa	aa	aa	bb	bb	aa	bb	bb	bb	bb	aa	bb	bb	bb	bb	aa	bb	aa	bb	bb	bb	bb	bb	aa	bb	aa	bb	aa	bb	bb
Block2342	Chr.1	aaxbb	aa	bb	aa	aa	aa	aa	aa	bb	bb	bb	aa	aa	aa	bb	aa	aa	bb	aa	aa	aa	bb	bb	aa	bb	bb	bb	bb	aa	bb	bb	bb	bb	aa	bb	aa	bb	bb	bb	bb	bb	aa	bb	aa	bb	aa	bb	bb
Block2346	Chr.1	aaxbb	aa	bb	aa	aa	aa	aa	aa	bb	bb	bb	aa	aa	aa	bb	aa	aa	bb	aa	aa	aa	bb	bb	aa	bb	bb	bb	bb	aa	bb	bb	bb	bb	aa	bb	aa	bb	bb	bb	bb	bb	aa	bb	aa	bb	aa	bb	bb
Block2347	Chr.1	aaxbb	aa	bb	aa	aa	aa	aa	aa	bb	bb	bb	aa	aa	aa	bb	aa	aa	bb	aa	aa	aa	bb	bb	aa	bb	bb	bb	bb	aa	bb	bb	bb	bb	aa	bb	aa	bb	bb	bb	bb	bb	aa	bb	aa	bb	aa	bb	bb
Block2348	Chr.1	aaxbb	aa	bb	aa	aa	aa	aa	aa	bb	bb	bb	aa	aa	aa	bb	aa	aa	bb	aa	aa	aa	bb	bb	aa	bb	bb	bb	bb	aa	bb	bb	bb	bb	aa	bb	aa	bb	bb	bb	aa	bb	aa	bb	aa	bb	aa	bb	bb
Block2353	Chr.1	aaxbb	aa	bb	aa	aa	aa	aa	aa	bb	bb	bb	aa	aa	aa	bb	aa	aa	bb	aa	aa	aa	bb	bb	aa	bb	aa	bb	bb	aa	bb	bb	bb	bb	aa	bb	aa	bb	bb	bb	aa	bb	aa	bb	aa	bb	aa	bb	bb
Block2354	Chr.1	aaxbb	aa	bb	aa	aa	aa	aa	aa	bb	bb	bb	aa	aa	aa	bb	aa	aa	bb	aa	aa	aa	bb	bb	aa	bb	aa	bb	bb	aa	bb	bb	bb	bb	aa	bb	aa	bb	bb	bb	aa	bb	aa	bb	aa	bb	aa	bb	bb
Block2358	Chr.1	aaxbb	aa	bb	aa	aa	aa	aa	aa	bb	bb	bb	aa	aa	aa	bb	aa	aa	bb	aa	bb	aa	bb	bb	aa	bb	aa	bb	bb	aa	bb	bb	bb	bb	aa	bb	aa	bb	bb	bb	aa	bb	aa	bb	aa	bb	aa	bb	bb
Block2365	Chr.1	aaxbb	aa	bb	aa	aa	aa	aa	aa	bb	bb	bb	aa	aa	aa	bb	aa	aa	bb	aa	bb	aa	bb	bb	aa	bb	aa	bb	bb	aa	bb	bb	bb	bb	aa	bb	aa	bb	bb	bb	aa	bb	aa	bb	aa	bb	aa	bb	bb
Block2375	Chr.1	aaxbb	aa	bb	aa	aa	aa	aa	aa	bb	bb	bb	aa	aa	aa	bb	aa	aa	bb	aa	bb	aa	bb	bb	aa	bb	aa	bb	bb	aa	bb	bb	bb	bb	aa	bb	aa	bb	bb	bb	aa	bb	aa	bb	aa	bb	aa	bb	bb
Block2381	Chr.1	aaxbb	aa	bb	aa	aa	aa	aa	aa	bb	bb	bb	aa	aa	aa	bb	aa	aa	bb	aa	bb	aa	bb	bb	aa	bb	aa	bb	bb	aa	bb	bb	bb	bb	aa	bb	aa	bb	bb	bb	aa	bb	aa	bb	aa	bb	aa	bb	bb
Block2386	Chr.1	aaxbb	aa	bb	aa	aa	aa	aa	aa	bb	bb	bb	aa	aa	aa	bb	aa	aa	bb	aa	bb	aa	bb	bb	aa	bb	aa	bb	bb	aa	bb	bb	bb	bb	aa	bb	aa	bb	bb	bb	aa	bb	aa	bb	aa	bb	aa	bb	bb
Block2389	Chr.1	aaxbb	aa	bb	aa	aa	aa	aa	aa	bb	bb	bb	aa	aa	aa	bb	aa	aa	bb	aa	bb	aa	bb	bb	aa	bb	aa	bb	bb	aa	bb	bb	bb	bb	aa	bb	aa	bb	bb	bb	aa	bb	aa	bb	aa	bb	aa	bb	bb
Block2391	Chr.1	aaxbb	aa	bb	aa	aa	aa	aa	aa	bb	bb	bb	aa	aa	aa	bb	aa	aa	bb	aa	bb	aa	bb	bb	aa	bb	aa	bb	bb	aa	bb	bb	bb	aa	aa	bb	aa	bb	bb	bb	aa	bb	aa	bb	aa	bb	aa	bb	bb
Block2400	Chr.1	aaxbb	aa	bb	aa	aa	aa	aa	aa	bb	bb	aa	aa	aa	bb	bb	aa	aa	bb	aa	bb	aa	bb	bb	aa	bb	aa	bb	bb	bb	bb	bb	bb	aa	aa	bb	aa	bb	bb	bb	aa	aa	aa	bb	aa	bb	aa	bb	bb
Block2402	Chr.1	aaxbb	aa	bb	aa	aa	aa	aa	aa	bb	bb	aa	aa	aa	bb	bb	aa	aa	bb	aa	bb	aa	bb	bb	aa	bb	aa	bb	bb	bb	bb	bb	bb	aa	aa	bb	aa	bb	bb	bb	aa	aa	aa	bb	aa	bb	aa	bb	bb
Block2404	Chr.1	aaxbb	aa	bb	aa	aa	aa	aa	aa	bb	bb	aa	aa	aa	bb	bb	aa	aa	bb	aa	bb	aa	bb	bb	aa	bb	aa	bb	bb	bb	bb	bb	bb	aa	aa	bb	aa	bb	bb	bb	aa	aa	aa	bb	aa	bb	aa	bb	bb
Block2405	Chr.1	aaxbb	aa	bb	aa	aa	aa	aa	aa	bb	bb	aa	aa	aa	bb	bb	aa	aa	bb	aa	bb	aa	bb	bb	aa	bb	aa	bb	bb	bb	bb	bb	bb	aa	aa	bb	aa	bb	bb	bb	aa	aa	aa	bb	aa	bb	aa	bb	bb
Block2407	Chr.1	aaxbb	aa	bb	aa	aa	aa	aa	aa	bb	bb	aa	aa	aa	bb	bb	aa	aa	bb	aa	bb	aa	bb	bb	aa	bb	aa	bb	bb	bb	bb	bb	bb	aa	aa	bb	aa	bb	bb	bb	aa	aa	aa	bb	aa	bb	aa	bb	bb
Block2408	Chr.1	aaxbb	aa	bb	aa	aa	aa	aa	aa	bb	bb	aa	aa	aa	bb	bb	aa	aa	bb	aa	bb	aa	bb	bb	aa	bb	aa	bb	bb	bb	bb	bb	bb	aa	aa	bb	aa	bb	bb	bb	aa	aa	aa	bb	aa	bb	aa	bb	bb
Block2409	Chr.1	aaxbb	aa	bb	aa	aa	aa	aa	aa	bb	bb	aa	aa	aa	bb	bb	aa	aa	bb	aa	bb	aa	bb	bb	aa	bb	aa	bb	bb	bb	bb	bb	bb	aa	aa	bb	aa	bb	bb	bb	aa	aa	aa	bb	aa	bb	aa	bb	bb
Block2412	Chr.1	aaxbb	aa	bb	aa	aa	aa	aa	aa	bb	bb	aa	aa	aa	bb	bb	aa	aa	bb	aa	bb	aa	bb	bb	aa	bb	aa	bb	bb	bb	bb	bb	bb	aa	aa	bb	aa	bb	bb	bb	aa	aa	aa	bb	aa	bb	aa	bb	bb
Block2413	Chr.1	aaxbb	aa	bb	aa	aa	aa	aa	aa	bb	bb	aa	aa	aa	bb	bb	aa	aa	bb	aa	bb	aa	bb	bb	aa	bb	aa	bb	bb	bb	bb	bb	bb	aa	aa	bb	aa	bb	bb	bb	aa	aa	aa	bb	aa	bb	aa	bb	bb
Block2445	Chr.1	aaxbb	aa	bb	aa	aa	aa	aa	aa	bb	bb	aa	aa	aa	bb	bb	aa	aa	bb	aa	bb	aa	bb	bb	aa	bb	aa	bb	bb	bb	bb	bb	bb	aa	aa	bb	aa	bb	bb	bb	aa	aa	aa	bb	aa	bb	aa	bb	bb
Block2446	Chr.1	aaxbb	aa	bb	aa	aa	aa	aa	aa	bb	bb	aa	aa	aa	bb	bb	aa	aa	bb	aa	bb	aa	bb	bb	aa	bb	aa	bb	bb	bb	bb	bb	bb	aa	aa	bb	aa	bb	bb	bb	aa	aa	aa	bb	aa	bb	aa	bb	bb
Block2450	Chr.1	aaxbb	aa	bb	aa	aa	aa	aa	aa	bb	bb	aa	aa	aa	bb	bb	aa	aa	bb	aa	bb	aa	bb	bb	aa	bb	aa	bb	bb	bb	bb	bb	bb	aa	aa	bb	aa	bb	bb	bb	aa	aa	aa	bb	aa	bb	aa	bb	bb
Block2452	Chr.1	aaxbb	aa	bb	aa	aa	aa	aa	aa	bb	bb	aa	aa	aa	bb	bb	aa	aa	bb	aa	bb	aa	bb	bb	aa	bb	aa	bb	bb	bb	bb	bb	bb	aa	aa	bb	aa	bb	bb	bb	aa	aa	aa	bb	aa	bb	aa	bb	bb
Block2453	Chr.1	aaxbb	aa	bb	aa	aa	aa	aa	aa	bb	bb	aa	aa	aa	bb	bb	aa	aa	bb	aa	bb	aa	bb	bb	aa	bb	aa	bb	bb	bb	bb	bb	bb	aa	aa	bb	aa	bb	bb	bb	aa	aa	aa	bb	aa	bb	aa	bb	bb
Block2454	Chr.1	aaxbb	aa	bb	aa	aa	aa	aa	aa	bb	bb	aa	aa	aa	bb	bb	aa	aa	bb	aa	bb	aa	bb	bb	aa	bb	aa	bb	bb	bb	bb	bb	bb	aa	aa	bb	aa	bb	bb	bb	aa	aa	aa	bb	aa	bb	aa	bb	bb
Block2455	Chr.1	aaxbb	aa	bb	aa	aa	aa	aa	aa	bb	bb	aa	aa	aa	bb	bb	aa	aa	bb	aa	bb	aa	bb	bb	aa	bb	aa	bb	bb	bb	bb	bb	bb	aa	aa	bb	aa	bb	bb	bb	aa	aa	aa	bb	aa	bb	aa	bb	bb
Block2456	Chr.1	aaxbb	aa	bb	aa	aa	aa	aa	aa	bb	bb	aa	aa	aa	bb	bb	aa	aa	bb	aa	bb	aa	bb	bb	aa	bb	aa	bb	bb	bb	bb	bb	bb	aa	aa	bb	aa	bb	bb	bb	aa	aa	aa	bb	aa	bb	aa	bb	bb
Block2457	Chr.1	aaxbb	aa	bb	aa	aa	aa	aa	aa	bb	bb	aa	aa	aa	bb	bb	aa	aa	bb	aa	bb	aa	bb	bb	aa	bb	aa	bb	bb	bb	bb	bb	bb	aa	aa	bb	aa	bb	bb	bb	aa	aa	aa	bb	aa	bb	aa	bb	bb
Block2461	Chr.1	aaxbb	aa	bb	aa	aa	aa	aa	aa	bb	bb	aa	aa	aa	bb	bb	aa	aa	bb	aa	bb	aa	bb	bb	aa	bb	aa	bb	bb	bb	bb	bb	bb	aa	aa	bb	aa	bb	bb	bb	aa	aa	aa	bb	aa	bb	aa	bb	bb
Block2462	Chr.1	aaxbb	aa	bb	aa	aa	aa	aa	aa	bb	bb	aa	aa	aa	bb	bb	aa	aa	bb	aa	bb	aa	bb	bb	aa	bb	aa	bb	bb	bb	bb	bb	bb	aa	aa	bb	aa	bb	bb	bb	aa	aa	aa	bb	aa	bb	aa	bb	bb
Block2464	Chr.1	aaxbb	aa	bb	aa	aa	aa	aa	aa	bb	bb	aa	aa	aa	bb	bb	aa	aa	bb	aa	bb	aa	bb	bb	aa	bb	aa	bb	bb	bb	bb	bb	bb	aa	aa	bb	aa	bb	bb	bb	aa	aa	aa	bb	aa	bb	aa	bb	bb
Block2467	Chr.1	aaxbb	aa	bb	aa	aa	aa	aa	aa	bb	bb	aa	aa	aa	bb	bb	aa	aa	bb	aa	bb	aa	bb	bb	aa	bb	aa	bb	bb	bb	bb	bb	bb	aa	aa	bb	aa	bb	bb	bb	aa	aa	aa	ab	aa	bb	aa	bb	bb
Block2471	Chr.1	aaxbb	aa	bb	aa	aa	bb	aa	aa	bb	aa	aa	aa	aa	bb	bb	aa	aa	bb	bb	bb	aa	bb	bb	bb	bb	aa	bb	bb	bb	bb	bb	aa	aa	aa	bb	aa	bb	bb	bb	ab	aa	aa	ab	aa	bb	aa	bb	aa
Block2474	Chr.1	aaxbb	aa	bb	aa	aa	bb	aa	aa	bb	aa	aa	aa	aa	bb	bb	aa	aa	bb	bb	bb	aa	bb	bb	bb	bb	aa	bb	bb	bb	ab	bb	aa	aa	aa	bb	aa	bb	bb	bb	ab	aa	aa	ab	aa	bb	aa	bb	aa
Block2478	Chr.1	aaxbb	aa	bb	aa	aa	bb	aa	aa	bb	aa	aa	aa	aa	bb	bb	aa	aa	bb	bb	bb	aa	bb	bb	bb	bb	aa	bb	bb	bb	ab	bb	aa	aa	aa	bb	aa	bb	bb	bb	ab	aa	aa	ab	aa	bb	aa	ab	aa
Block2481	Chr.1	aaxbb	aa	bb	aa	aa	bb	aa	aa	bb	aa	aa	aa	aa	bb	bb	aa	aa	bb	bb	bb	aa	bb	bb	bb	bb	aa	bb	bb	bb	bb	bb	aa	aa	aa	bb	aa	bb	bb	bb	aa	aa	aa	ab	aa	bb	aa	ab	aa
Block2493	Chr.1	aaxbb	aa	bb	aa	aa	aa	aa	aa	bb	bb	aa	aa	aa	bb	bb	aa	aa	bb	aa	bb	aa	bb	bb	aa	bb	aa	bb	bb	bb	bb	bb	bb	aa	aa	bb	aa	bb	bb	bb	aa	aa	aa	bb	aa	bb	aa	bb	bb
Block2494	Chr.1	aaxbb	aa	bb	aa	aa	aa	aa	aa	bb	bb	aa	aa	aa	bb	bb	aa	aa	bb	aa	bb	aa	bb	bb	aa	bb	aa	bb	bb	bb	bb	bb	bb	aa	aa	bb	aa	bb	bb	bb	aa	aa	aa	bb	aa	bb	aa	bb	bb
Block2498	Chr.1	aaxbb	aa	bb	aa	aa	bb	aa	bb	bb	bb	aa	aa	aa	bb	bb	bb	aa	bb	bb	bb	bb	bb	bb	aa	bb	bb	bb	bb	bb	bb	bb	bb	bb	bb	bb	aa	bb	bb	bb	aa	bb	aa	bb	bb	bb	aa	bb	bb
Block2499	Chr.1	aaxbb	aa	bb	aa	aa	bb	aa	bb	bb	bb	aa	aa	aa	bb	bb	bb	aa	bb	bb	bb	bb	bb	bb	aa	bb	bb	bb	bb	bb	bb	bb	bb	bb	bb	bb	aa	bb	bb	bb	aa	bb	aa	bb	bb	bb	aa	bb	bb
Block2508	Chr.1	aaxbb	aa	bb	aa	aa	bb	aa	bb	aa	bb	aa	aa	aa	bb	bb	bb	aa	bb	bb	bb	bb	bb	bb	aa	bb	bb	bb	bb	bb	bb	bb	bb	bb	bb	aa	aa	bb	bb	bb	bb	bb	aa	bb	bb	aa	aa	bb	aa
Block2509	Chr.2	aaxbb	aa	bb	aa	aa	bb	bb	bb	aa	aa	aa	bb	bb	aa	bb	bb	bb	aa	bb	bb	aa	bb	aa	bb	bb	bb	bb	bb	aa	bb	bb	aa	aa	aa	aa	bb	bb	bb	aa	bb	aa	aa	aa	aa	bb	bb	bb	aa
Block2513	Chr.2	aaxbb	aa	bb	aa	aa	bb	bb	bb	aa	aa	aa	bb	bb	aa	bb	bb	bb	aa	bb	bb	aa	bb	aa	bb	bb	bb	bb	bb	aa	bb	bb	aa	aa	bb	aa	bb	bb	bb	aa	bb	aa	aa	aa	aa	bb	bb	bb	aa
Block2517	Chr.2	aaxbb	aa	bb	aa	aa	bb	bb	bb	aa	aa	aa	bb	bb	aa	bb	bb	bb	aa	bb	bb	aa	bb	aa	bb	bb	bb	bb	bb	aa	bb	bb	aa	aa	bb	aa	bb	bb	bb	aa	bb	aa	aa	aa	aa	bb	bb	bb	aa
Block2520	Chr.2	aaxbb	aa	bb	aa	aa	bb	bb	bb	aa	aa	aa	bb	bb	aa	bb	bb	bb	aa	bb	bb	aa	bb	aa	bb	bb	bb	bb	bb	aa	bb	bb	aa	aa	bb	aa	bb	bb	bb	aa	bb	aa	aa	aa	aa	bb	bb	bb	aa
Block2523	Chr.2	aaxbb	aa	bb	aa	aa	bb	bb	bb	aa	aa	aa	bb	bb	aa	bb	bb	bb	aa	bb	bb	aa	bb	aa	bb	bb	bb	bb	bb	aa	bb	bb	aa	aa	bb	aa	bb	bb	bb	aa	bb	aa	aa	aa	aa	bb	bb	bb	aa
Block2527	Chr.2	aaxbb	aa	bb	aa	aa	bb	bb	bb	aa	aa	aa	bb	bb	aa	bb	bb	bb	aa	bb	bb	aa	bb	aa	bb	bb	bb	bb	aa	aa	bb	bb	aa	aa	bb	aa	bb	bb	bb	aa	bb	aa	aa	aa	aa	bb	bb	bb	aa
Block2535	Chr.2	aaxbb	aa	bb	aa	aa	bb	bb	bb	aa	aa	aa	bb	bb	aa	bb	bb	bb	aa	bb	bb	aa	bb	aa	bb	bb	bb	bb	aa	aa	bb	bb	aa	aa	bb	aa	bb	bb	bb	bb	bb	aa	aa	aa	aa	bb	bb	bb	aa
Block2538	Chr.2	aaxbb	aa	bb	aa	aa	bb	bb	bb	aa	aa	aa	bb	bb	aa	bb	bb	bb	aa	bb	bb	aa	bb	aa	bb	bb	bb	bb	aa	aa	bb	bb	aa	aa	bb	aa	bb	bb	bb	bb	ab	aa	aa	aa	aa	bb	bb	bb	aa
Block2539	Chr.2	aaxbb	aa	bb	aa	aa	bb	bb	bb	aa	aa	aa	bb	bb	aa	bb	bb	bb	aa	bb	bb	aa	bb	aa	bb	bb	bb	bb	aa	aa	bb	bb	aa	aa	bb	aa	bb	bb	bb	bb	ab	aa	aa	aa	aa	bb	bb	bb	aa
Block2548	Chr.2	aaxbb	aa	bb	aa	aa	bb	bb	bb	aa	aa	ab	bb	bb	aa	bb	bb	bb	aa	bb	bb	aa	bb	aa	bb	bb	bb	bb	aa	aa	bb	bb	aa	aa	bb	aa	bb	bb	bb	bb	ab	aa	aa	aa	aa	aa	bb	ab	aa
Block2550	Chr.2	aaxbb	aa	bb	aa	aa	bb	bb	bb	aa	aa	ab	bb	bb	aa	bb	bb	bb	aa	bb	bb	aa	bb	aa	bb	aa	bb	bb	aa	aa	bb	bb	aa	aa	bb	aa	bb	bb	bb	bb	ab	aa	aa	aa	aa	aa	bb	ab	aa
Block2551	Chr.2	aaxbb	aa	bb	aa	aa	bb	bb	bb	aa	aa	ab	bb	bb	aa	bb	bb	bb	aa	bb	bb	aa	bb	aa	bb	aa	aa	bb	aa	aa	bb	bb	aa	aa	bb	aa	bb	bb	bb	bb	ab	aa	aa	aa	aa	aa	bb	ab	aa
Block2552	Chr.2	aaxbb	aa	bb	aa	aa	bb	bb	bb	aa	aa	ab	bb	bb	aa	bb	bb	bb	aa	bb	bb	aa	bb	aa	bb	aa	aa	bb	aa	aa	bb	bb	aa	aa	bb	aa	bb	bb	bb	bb	ab	aa	aa	aa	aa	aa	bb	ab	aa
Block2553	Chr.2	aaxbb	aa	bb	aa	aa	bb	bb	bb	aa	aa	ab	bb	bb	aa	bb	bb	bb	aa	bb	bb	aa	bb	aa	bb	aa	aa	bb	aa	aa	bb	bb	aa	aa	bb	aa	bb	bb	bb	bb	ab	aa	aa	aa	aa	aa	bb	ab	aa
Block2558	Chr.2	aaxbb	aa	bb	aa	aa	bb	bb	bb	aa	aa	ab	bb	bb	aa	bb	bb	bb	aa	bb	bb	aa	bb	aa	bb	aa	aa	bb	aa	aa	aa	bb	aa	aa	bb	aa	bb	bb	bb	bb	ab	aa	aa	aa	bb	aa	bb	ab	aa
Block2559	Chr.2	aaxbb	aa	bb	aa	aa	bb	bb	bb	aa	aa	ab	bb	bb	aa	bb	bb	bb	aa	bb	bb	aa	bb	aa	bb	aa	aa	bb	aa	aa	aa	bb	aa	aa	bb	aa	bb	bb	bb	bb	ab	aa	aa	aa	bb	aa	bb	ab	aa
Block2561	Chr.2	aaxbb	aa	bb	aa	aa	bb	bb	bb	aa	aa	ab	bb	bb	aa	bb	bb	bb	aa	bb	bb	aa	bb	aa	bb	aa	aa	bb	aa	aa	aa	bb	aa	aa	bb	aa	bb	bb	bb	bb	ab	aa	aa	aa	bb	aa	bb	ab	aa
Block2562	Chr.2	aaxbb	aa	bb	aa	aa	bb	bb	bb	aa	aa	ab	bb	bb	aa	bb	bb	bb	aa	bb	bb	aa	bb	aa	bb	aa	aa	bb	aa	aa	aa	bb	aa	aa	bb	aa	bb	aa	bb	bb	ab	aa	aa	aa	bb	aa	aa	ab	aa
Block2565	Chr.2	aaxbb	aa	bb	aa	aa	bb	bb	bb	aa	aa	ab	bb	bb	aa	bb	bb	bb	aa	bb	bb	aa	bb	aa	bb	aa	aa	bb	aa	aa	aa	bb	aa	aa	bb	aa	bb	aa	bb	bb	ab	aa	aa	aa	bb	aa	aa	ab	aa
Block2566	Chr.2	aaxbb	aa	bb	aa	aa	bb	bb	bb	aa	aa	ab	bb	bb	aa	bb	bb	bb	aa	bb	bb	aa	bb	aa	bb	aa	aa	bb	aa	aa	aa	bb	aa	aa	bb	aa	bb	aa	bb	bb	aa	aa	aa	aa	bb	aa	aa	ab	aa
Block2567	Chr.2	aaxbb	aa	bb	aa	aa	bb	bb	bb	aa	aa	ab	bb	bb	aa	bb	bb	bb	aa	bb	aa	aa	bb	aa	bb	aa	aa	bb	aa	aa	aa	bb	aa	aa	bb	aa	bb	aa	bb	bb	aa	aa	aa	aa	bb	aa	aa	ab	aa
Block2568	Chr.2	aaxbb	aa	bb	aa	aa	bb	bb	bb	aa	aa	ab	bb	bb	aa	bb	bb	bb	aa	bb	aa	aa	bb	aa	bb	aa	aa	bb	aa	aa	aa	bb	aa	aa	bb	aa	bb	aa	bb	bb	aa	aa	aa	aa	bb	aa	aa	ab	aa
Block2569	Chr.2	aaxbb	aa	bb	aa	aa	bb	bb	bb	aa	aa	ab	bb	bb	aa	bb	bb	bb	aa	bb	aa	aa	bb	aa	bb	aa	aa	bb	aa	aa	aa	bb	aa	aa	bb	aa	bb	aa	bb	bb	aa	aa	aa	aa	bb	aa	aa	ab	aa
Block2570	Chr.2	aaxbb	aa	bb	aa	aa	bb	bb	bb	aa	aa	ab	bb	bb	aa	bb	bb	bb	aa	bb	aa	aa	bb	aa	bb	aa	aa	bb	aa	aa	aa	bb	aa	aa	bb	aa	bb	aa	bb	bb	aa	aa	aa	aa	bb	aa	aa	ab	aa
Block2573	Chr.2	aaxbb	aa	bb	aa	aa	bb	bb	bb	aa	aa	ab	bb	bb	aa	bb	bb	bb	aa	bb	aa	aa	bb	aa	bb	aa	aa	bb	aa	aa	aa	bb	aa	aa	bb	aa	bb	aa	bb	bb	aa	aa	aa	aa	bb	aa	aa	ab	aa
Block2575	Chr.2	aaxbb	aa	bb	aa	aa	bb	bb	bb	aa	aa	ab	bb	bb	aa	bb	bb	bb	aa	bb	aa	aa	bb	aa	bb	aa	aa	bb	aa	aa	aa	bb	aa	aa	bb	aa	bb	aa	bb	bb	aa	aa	aa	aa	bb	aa	aa	ab	aa
Block2580	Chr.2	aaxbb	aa	bb	aa	aa	bb	bb	bb	aa	aa	ab	bb	bb	aa	bb	bb	bb	aa	bb	aa	bb	aa	aa	bb	aa	aa	bb	aa	aa	aa	bb	aa	aa	bb	aa	bb	aa	bb	bb	aa	aa	aa	aa	bb	aa	aa	ab	aa
Block2582	Chr.2	aaxbb	aa	bb	aa	aa	bb	bb	bb	aa	aa	ab	bb	bb	aa	bb	bb	bb	aa	bb	aa	bb	aa	aa	bb	aa	aa	bb	aa	aa	aa	bb	aa	aa	bb	aa	bb	aa	bb	bb	aa	aa	aa	aa	bb	aa	aa	ab	aa
Block2583	Chr.2	aaxbb	aa	bb	aa	aa	bb	bb	bb	aa	aa	ab	bb	bb	aa	bb	bb	bb	aa	bb	aa	bb	aa	aa	bb	aa	aa	bb	aa	aa	aa	bb	aa	aa	bb	aa	bb	aa	bb	bb	aa	aa	aa	bb	bb	aa	aa	ab	aa
Block2586	Chr.2	aaxbb	aa	bb	aa	aa	bb	bb	bb	aa	aa	aa	bb	bb	aa	bb	bb	bb	aa	bb	aa	bb	aa	aa	bb	aa	aa	bb	aa	aa	aa	bb	aa	aa	bb	aa	bb	aa	bb	bb	aa	aa	aa	bb	bb	aa	aa	ab	aa
Block2589	Chr.2	aaxbb	aa	bb	aa	aa	bb	bb	bb	aa	aa	ab	bb	bb	aa	bb	bb	bb	aa	bb	aa	bb	aa	aa	bb	aa	aa	bb	aa	aa	aa	bb	aa	aa	bb	aa	bb	aa	bb	bb	aa	aa	aa	bb	bb	aa	aa	ab	aa
Block2590	Chr.2	aaxbb	aa	bb	aa	aa	bb	bb	bb	aa	aa	ab	bb	bb	aa	bb	bb	bb	aa	bb	aa	bb	aa	aa	bb	aa	aa	bb	aa	aa	aa	bb	aa	aa	bb	aa	bb	aa	bb	bb	ab	aa	aa	bb	bb	aa	aa	ab	aa
Block2591	Chr.2	aaxbb	aa	bb	aa	aa	bb	bb	bb	aa	aa	ab	bb	bb	aa	bb	bb	bb	aa	bb	aa	bb	aa	aa	bb	aa	aa	bb	aa	aa	aa	bb	aa	aa	bb	aa	bb	aa	bb	bb	ab	aa	aa	aa	bb	aa	aa	ab	aa
Block2592	Chr.2	aaxbb	aa	bb	aa	aa	bb	bb	bb	aa	aa	ab	bb	bb	aa	bb	bb	bb	aa	bb	aa	bb	aa	aa	bb	aa	aa	bb	aa	aa	aa	bb	aa	aa	bb	aa	bb	aa	bb	bb	ab	aa	aa	aa	bb	aa	aa	ab	aa
Block2593	Chr.2	aaxbb	aa	bb	aa	aa	bb	bb	bb	aa	aa	ab	bb	bb	aa	bb	bb	bb	aa	bb	aa	bb	aa	aa	bb	aa	aa	bb	aa	aa	aa	bb	aa	aa	bb	aa	bb	aa	bb	bb	ab	aa	aa	aa	bb	aa	aa	ab	aa
Block2600	Chr.2	aaxbb	aa	bb	bb	aa	bb	bb	bb	aa	aa	ab	bb	bb	aa	bb	aa	bb	aa	bb	aa	aa	aa	aa	bb	aa	aa	bb	aa	aa	aa	bb	aa	aa	bb	aa	bb	aa	bb	bb	ab	aa	aa	aa	bb	aa	aa	ab	aa
Block2601	Chr.2	aaxbb	aa	bb	bb	aa	bb	bb	bb	aa	aa	ab	bb	bb	aa	bb	aa	bb	aa	bb	aa	aa	aa	aa	bb	aa	aa	bb	aa	aa	aa	bb	aa	aa	bb	aa	bb	aa	bb	bb	ab	aa	aa	aa	bb	aa	aa	ab	aa
Block2603	Chr.2	aaxbb	aa	bb	bb	aa	bb	bb	bb	aa	aa	ab	bb	bb	aa	bb	aa	bb	aa	bb	aa	aa	aa	aa	bb	aa	aa	bb	aa	aa	aa	bb	aa	aa	bb	aa	bb	aa	bb	bb	ab	aa	aa	aa	bb	aa	aa	ab	aa
Block2605	Chr.2	aaxbb	aa	bb	bb	aa	bb	bb	bb	aa	aa	ab	bb	bb	aa	bb	aa	bb	aa	bb	aa	aa	aa	aa	bb	aa	aa	bb	aa	aa	aa	bb	aa	aa	bb	aa	bb	aa	bb	bb	ab	aa	aa	aa	bb	aa	aa	ab	aa
Block2611	Chr.2	aaxbb	aa	bb	bb	aa	bb	bb	bb	aa	aa	ab	bb	bb	aa	bb	aa	bb	aa	bb	aa	aa	aa	aa	bb	aa	aa	bb	aa	aa	aa	bb	aa	aa	bb	aa	bb	aa	bb	bb	aa	aa	aa	aa	bb	aa	aa	ab	bb
Block2614	Chr.2	aaxbb	aa	bb	bb	aa	bb	bb	bb	aa	aa	ab	bb	bb	aa	bb	aa	bb	aa	bb	aa	aa	aa	aa	bb	aa	aa	bb	aa	aa	aa	bb	bb	aa	bb	aa	bb	aa	bb	bb	aa	aa	aa	aa	bb	aa	aa	bb	bb
Block2615	Chr.2	aaxbb	aa	bb	bb	aa	bb	bb	bb	aa	aa	ab	bb	bb	aa	bb	aa	bb	aa	bb	aa	aa	aa	aa	bb	aa	aa	bb	aa	aa	aa	bb	bb	aa	bb	aa	bb	aa	bb	bb	aa	aa	aa	aa	bb	aa	aa	bb	bb
Block2621	Chr.2	aaxbb	aa	bb	bb	aa	bb	bb	bb	aa	aa	ab	bb	bb	aa	bb	aa	bb	aa	bb	aa	aa	aa	aa	bb	aa	aa	bb	bb	aa	aa	bb	bb	aa	bb	aa	bb	aa	bb	bb	aa	aa	aa	aa	bb	aa	aa	bb	bb
Block2625	Chr.2	aaxbb	aa	bb	bb	aa	bb	bb	bb	aa	aa	ab	bb	bb	aa	bb	aa	bb	aa	bb	aa	aa	aa	aa	bb	aa	aa	bb	bb	aa	aa	bb	bb	aa	bb	aa	bb	aa	bb	bb	aa	aa	aa	aa	bb	aa	aa	bb	bb
Block2627	Chr.2	aaxbb	aa	bb	bb	aa	bb	bb	bb	aa	aa	ab	bb	bb	aa	bb	aa	bb	aa	bb	aa	aa	aa	aa	bb	aa	aa	bb	bb	aa	aa	bb	bb	aa	bb	aa	bb	aa	bb	bb	aa	aa	aa	aa	bb	aa	aa	bb	bb
Block2628	Chr.2	aaxbb	aa	bb	bb	aa	bb	bb	bb	aa	aa	ab	bb	bb	aa	bb	aa	bb	aa	bb	aa	aa	aa	aa	bb	aa	aa	bb	bb	aa	aa	bb	bb	aa	bb	aa	bb	aa	bb	bb	aa	aa	aa	aa	bb	aa	aa	bb	bb
Block2630	Chr.2	aaxbb	aa	bb	bb	aa	bb	bb	bb	aa	aa	ab	bb	bb	aa	bb	aa	bb	aa	bb	aa	aa	aa	aa	bb	aa	aa	bb	bb	aa	aa	bb	bb	aa	bb	aa	bb	aa	bb	bb	bb	aa	aa	aa	bb	aa	aa	bb	bb
Block2637	Chr.2	aaxbb	aa	bb	bb	aa	bb	bb	bb	aa	aa	bb	bb	bb	aa	bb	aa	bb	aa	bb	aa	aa	aa	aa	bb	aa	aa	bb	bb	aa	aa	aa	bb	aa	bb	aa	bb	aa	bb	bb	bb	aa	aa	aa	bb	bb	aa	bb	bb
Block2638	Chr.2	aaxbb	aa	bb	bb	aa	bb	bb	bb	aa	aa	bb	bb	bb	aa	bb	aa	bb	aa	bb	aa	aa	aa	aa	bb	aa	aa	bb	bb	aa	aa	aa	bb	aa	bb	aa	bb	aa	bb	bb	bb	aa	aa	aa	bb	bb	aa	bb	bb
Block2641	Chr.2	aaxbb	aa	bb	bb	aa	aa	bb	bb	aa	aa	bb	bb	bb	aa	bb	aa	bb	aa	bb	aa	aa	aa	aa	bb	aa	aa	bb	bb	aa	aa	aa	bb	aa	bb	aa	bb	aa	bb	bb	ab	aa	aa	aa	bb	bb	aa	bb	bb
Block2642	Chr.2	aaxbb	aa	bb	bb	aa	aa	bb	bb	aa	aa	bb	bb	bb	aa	bb	aa	bb	aa	bb	aa	aa	aa	aa	bb	aa	aa	bb	bb	aa	aa	aa	bb	aa	bb	aa	bb	aa	bb	bb	ab	aa	aa	aa	bb	bb	aa	bb	bb
Block2643	Chr.2	aaxbb	aa	bb	bb	aa	aa	bb	bb	aa	aa	bb	bb	bb	aa	bb	aa	bb	aa	bb	aa	aa	aa	aa	bb	aa	aa	bb	bb	aa	aa	aa	bb	aa	bb	aa	bb	aa	bb	bb	ab	aa	aa	aa	bb	bb	aa	bb	bb
Block2645	Chr.2	aaxbb	aa	bb	bb	aa	aa	bb	bb	bb	aa	bb	bb	bb	aa	bb	aa	bb	aa	bb	aa	aa	aa	aa	bb	aa	aa	bb	bb	aa	aa	aa	bb	aa	bb	aa	bb	aa	bb	bb	ab	aa	aa	aa	bb	bb	aa	bb	bb
Block2658	Chr.2	aaxbb	aa	bb	bb	aa	aa	bb	bb	bb	aa	bb	bb	bb	aa	bb	aa	bb	aa	bb	aa	aa	aa	aa	bb	ab	bb	bb	bb	aa	aa	aa	bb	aa	bb	aa	bb	aa	bb	bb	aa	aa	aa	aa	aa	bb	aa	bb	bb
Block2659	Chr.2	aaxbb	aa	bb	bb	aa	aa	bb	bb	bb	aa	bb	bb	bb	aa	bb	aa	bb	aa	bb	aa	aa	aa	aa	bb	ab	bb	bb	bb	aa	aa	aa	bb	aa	bb	aa	bb	aa	bb	bb	aa	aa	aa	aa	aa	bb	aa	bb	bb
Block2660	Chr.2	aaxbb	aa	bb	bb	aa	aa	bb	bb	bb	aa	bb	bb	bb	aa	bb	aa	bb	aa	bb	aa	aa	aa	aa	bb	ab	bb	bb	bb	aa	aa	aa	bb	aa	bb	aa	bb	aa	bb	bb	aa	aa	aa	aa	aa	bb	aa	bb	bb
Block2665	Chr.2	aaxbb	aa	bb	bb	aa	aa	bb	bb	bb	aa	bb	bb	bb	aa	bb	aa	bb	aa	bb	aa	aa	aa	aa	bb	ab	bb	bb	bb	aa	aa	aa	bb	aa	bb	aa	bb	aa	bb	bb	aa	aa	aa	aa	aa	bb	aa	bb	bb
Block2668	Chr.2	aaxbb	aa	bb	bb	aa	aa	bb	bb	bb	aa	bb	bb	bb	aa	bb	aa	bb	aa	bb	aa	aa	aa	aa	bb	ab	bb	bb	bb	aa	aa	aa	bb	aa	bb	aa	bb	aa	bb	bb	aa	aa	aa	aa	aa	bb	aa	bb	bb
Block2671	Chr.2	aaxbb	aa	bb	bb	aa	aa	bb	bb	bb	aa	bb	bb	bb	aa	bb	aa	bb	aa	bb	aa	aa	aa	aa	bb	ab	bb	bb	bb	aa	aa	aa	bb	aa	bb	aa	bb	aa	bb	bb	aa	aa	aa	aa	aa	bb	aa	bb	bb
Block2673	Chr.2	aaxbb	aa	bb	bb	aa	aa	bb	bb	bb	aa	bb	bb	bb	aa	bb	aa	bb	aa	bb	aa	aa	aa	aa	bb	ab	bb	bb	bb	aa	aa	aa	bb	aa	bb	aa	bb	aa	bb	bb	aa	aa	aa	aa	aa	bb	aa	bb	bb
Block2675	Chr.2	aaxbb	aa	bb	bb	aa	aa	bb	bb	bb	aa	bb	bb	bb	aa	bb	aa	bb	aa	bb	aa	aa	aa	aa	bb	ab	bb	bb	bb	aa	aa	aa	bb	aa	bb	aa	bb	aa	bb	bb	ab	aa	aa	aa	aa	bb	aa	bb	bb
Block2678	Chr.2	aaxbb	aa	bb	bb	aa	aa	bb	bb	bb	aa	bb	bb	bb	aa	bb	aa	bb	aa	bb	aa	aa	aa	aa	bb	ab	bb	bb	bb	aa	aa	aa	bb	aa	bb	aa	bb	aa	bb	bb	ab	aa	aa	aa	aa	aa	aa	bb	bb
Block2690	Chr.2	aaxbb	aa	bb	bb	aa	aa	bb	bb	bb	aa	bb	bb	bb	aa	bb	aa	bb	aa	bb	aa	aa	aa	aa	bb	ab	bb	bb	bb	aa	aa	aa	bb	aa	bb	aa	bb	aa	bb	bb	bb	aa	aa	aa	aa	aa	aa	bb	bb
Block2693	Chr.2	aaxbb	aa	bb	bb	aa	aa	bb	bb	bb	aa	bb	bb	bb	aa	bb	aa	bb	aa	bb	aa	aa	aa	aa	bb	ab	bb	bb	bb	aa	aa	aa	bb	aa	bb	aa	bb	aa	bb	bb	bb	aa	aa	aa	aa	aa	aa	bb	bb
Block2697	Chr.2	aaxbb	aa	bb	bb	aa	aa	bb	bb	bb	aa	aa	bb	bb	aa	bb	aa	bb	aa	bb	aa	aa	aa	aa	bb	ab	bb	bb	bb	aa	aa	aa	bb	aa	bb	aa	bb	aa	bb	bb	bb	aa	aa	aa	aa	aa	aa	bb	bb
Block2699	Chr.2	aaxbb	aa	bb	bb	aa	aa	bb	bb	bb	aa	aa	bb	bb	aa	bb	aa	bb	aa	bb	aa	aa	aa	aa	bb	ab	bb	bb	aa	aa	aa	aa	bb	aa	bb	aa	bb	aa	bb	bb	ab	aa	aa	aa	aa	aa	aa	bb	bb
Block2700	Chr.2	aaxbb	aa	bb	bb	aa	aa	bb	bb	bb	aa	aa	bb	bb	aa	bb	aa	bb	aa	bb	aa	aa	aa	aa	bb	ab	bb	bb	aa	aa	aa	aa	bb	aa	bb	aa	bb	aa	bb	bb	ab	aa	aa	aa	aa	aa	aa	bb	bb
Block2701	Chr.2	aaxbb	aa	bb	bb	aa	aa	bb	bb	bb	aa	aa	bb	bb	aa	bb	aa	bb	aa	bb	aa	aa	aa	aa	bb	ab	bb	bb	aa	aa	aa	aa	bb	aa	bb	aa	bb	aa	bb	bb	ab	aa	aa	aa	aa	aa	aa	bb	bb
Block2702	Chr.2	aaxbb	aa	bb	bb	aa	aa	bb	bb	bb	aa	aa	bb	bb	aa	bb	aa	bb	aa	bb	aa	aa	aa	aa	bb	aa	bb	bb	aa	aa	aa	aa	bb	aa	bb	aa	bb	aa	bb	bb	ab	aa	aa	aa	aa	aa	aa	bb	bb
Block2703	Chr.2	aaxbb	aa	bb	bb	aa	aa	bb	bb	bb	aa	aa	bb	bb	aa	bb	aa	bb	aa	bb	aa	aa	aa	aa	bb	aa	bb	bb	aa	aa	aa	aa	bb	aa	bb	aa	bb	aa	bb	bb	ab	aa	aa	aa	aa	aa	aa	bb	bb
Block2704	Chr.2	aaxbb	aa	bb	bb	aa	aa	bb	bb	bb	aa	aa	bb	bb	aa	bb	aa	bb	aa	bb	aa	aa	aa	aa	bb	aa	bb	bb	aa	aa	aa	aa	bb	aa	bb	aa	bb	aa	bb	bb	ab	aa	aa	aa	aa	aa	aa	bb	bb
Block2706	Chr.2	aaxbb	aa	bb	bb	aa	aa	bb	bb	bb	aa	aa	bb	bb	aa	bb	aa	bb	aa	bb	aa	aa	aa	aa	bb	aa	bb	bb	aa	aa	aa	aa	bb	aa	bb	aa	bb	aa	bb	bb	ab	aa	aa	aa	aa	aa	aa	bb	aa
Block2709	Chr.2	aaxbb	aa	bb	bb	aa	aa	bb	bb	bb	aa	aa	bb	bb	aa	bb	aa	bb	aa	bb	aa	aa	aa	aa	bb	aa	bb	bb	aa	aa	aa	aa	bb	aa	bb	aa	bb	aa	bb	bb	ab	aa	aa	aa	aa	aa	aa	bb	aa
Block2713	Chr.2	aaxbb	aa	bb	bb	aa	aa	bb	bb	bb	aa	aa	bb	bb	aa	bb	aa	bb	aa	bb	aa	aa	aa	aa	bb	aa	bb	bb	aa	aa	aa	bb	bb	aa	bb	aa	bb	aa	bb	bb	ab	aa	aa	aa	aa	aa	aa	bb	aa
Block2718	Chr.2	aaxbb	aa	bb	bb	aa	aa	bb	bb	bb	aa	aa	bb	bb	aa	bb	aa	bb	aa	bb	aa	aa	aa	aa	bb	aa	bb	bb	aa	aa	aa	bb	bb	aa	bb	aa	bb	aa	bb	bb	aa	aa	aa	aa	aa	aa	aa	bb	aa
Block2719	Chr.2	aaxbb	aa	bb	bb	aa	aa	bb	bb	bb	aa	aa	bb	bb	aa	bb	aa	bb	aa	bb	aa	aa	ab	aa	bb	aa	bb	bb	aa	aa	aa	bb	bb	aa	bb	aa	bb	aa	bb	bb	aa	aa	aa	aa	aa	aa	aa	bb	aa
Block2720	Chr.2	aaxbb	aa	bb	bb	aa	aa	bb	bb	bb	aa	aa	bb	bb	aa	bb	aa	bb	aa	bb	aa	aa	ab	aa	bb	aa	bb	bb	aa	aa	aa	bb	bb	aa	bb	aa	bb	aa	bb	bb	aa	aa	aa	aa	aa	aa	aa	bb	aa
Block2721	Chr.2	aaxbb	aa	bb	bb	aa	aa	bb	bb	bb	aa	aa	bb	bb	aa	bb	aa	bb	aa	bb	aa	aa	ab	aa	bb	aa	bb	bb	aa	aa	aa	bb	bb	aa	bb	aa	bb	aa	bb	bb	ab	aa	aa	aa	aa	aa	aa	bb	aa
Block2722	Chr.2	aaxbb	aa	bb	bb	aa	aa	bb	bb	bb	aa	aa	bb	bb	aa	bb	aa	bb	aa	bb	aa	aa	ab	aa	bb	aa	bb	bb	aa	aa	aa	aa	bb	aa	bb	aa	bb	aa	bb	bb	aa	aa	aa	aa	aa	aa	aa	bb	aa
Block2725	Chr.2	aaxbb	aa	bb	bb	aa	aa	bb	bb	bb	aa	aa	bb	bb	aa	bb	aa	bb	aa	bb	aa	aa	ab	aa	bb	aa	bb	bb	aa	aa	aa	aa	bb	aa	bb	aa	bb	aa	bb	bb	aa	aa	aa	aa	aa	aa	aa	bb	aa
Block2730	Chr.2	aaxbb	aa	bb	bb	aa	aa	bb	bb	bb	aa	aa	bb	bb	aa	bb	aa	bb	aa	bb	aa	aa	ab	ab	bb	aa	bb	bb	aa	aa	aa	aa	bb	aa	bb	aa	bb	aa	bb	bb	aa	aa	aa	aa	aa	aa	aa	bb	aa
Block2738	Chr.2	aaxbb	aa	bb	bb	aa	aa	bb	bb	bb	aa	aa	bb	bb	aa	bb	bb	bb	ab	bb	aa	aa	ab	ab	bb	aa	bb	bb	aa	aa	aa	aa	bb	aa	bb	aa	bb	aa	bb	bb	aa	aa	aa	aa	aa	aa	aa	bb	aa
Block2739	Chr.2	aaxbb	aa	bb	bb	aa	aa	bb	bb	bb	aa	aa	bb	bb	aa	bb	bb	bb	ab	bb	aa	aa	ab	ab	bb	aa	bb	bb	aa	aa	aa	aa	bb	aa	bb	aa	bb	aa	bb	bb	aa	aa	aa	aa	aa	aa	aa	bb	aa
Block2742	Chr.2	aaxbb	aa	bb	bb	aa	aa	bb	bb	bb	aa	aa	bb	bb	aa	bb	bb	bb	ab	bb	aa	aa	ab	ab	bb	aa	bb	bb	aa	aa	aa	aa	bb	aa	bb	aa	bb	aa	bb	bb	aa	aa	aa	aa	aa	aa	aa	bb	aa
Block2743	Chr.2	aaxbb	aa	bb	bb	aa	aa	bb	bb	bb	aa	aa	bb	bb	aa	bb	bb	bb	ab	bb	aa	aa	ab	ab	bb	aa	bb	bb	aa	aa	aa	aa	bb	aa	bb	aa	bb	aa	bb	bb	aa	aa	aa	aa	aa	aa	aa	bb	aa
Block2755	Chr.2	aaxbb	aa	bb	bb	aa	bb	bb	bb	bb	aa	aa	bb	bb	aa	bb	bb	bb	bb	bb	aa	bb	bb	bb	bb	aa	bb	bb	aa	aa	aa	aa	bb	aa	bb	aa	aa	aa	bb	bb	aa	aa	aa	aa	bb	aa	aa	bb	aa
Block2757	Chr.2	aaxbb	aa	bb	bb	aa	bb	bb	bb	bb	aa	aa	bb	bb	aa	bb	bb	bb	bb	bb	aa	bb	bb	bb	bb	aa	bb	bb	aa	aa	aa	aa	bb	aa	bb	aa	aa	aa	bb	bb	aa	aa	aa	aa	bb	aa	aa	bb	aa
Block2770	Chr.2	aaxbb	aa	bb	bb	aa	bb	aa	bb	bb	aa	bb	aa	aa	aa	bb	bb	bb	bb	bb	aa	bb	bb	bb	bb	aa	aa	bb	aa	bb	aa	aa	aa	aa	bb	aa	aa	aa	bb	bb	ab	bb	aa	aa	bb	aa	bb	bb	aa
Block2771	Chr.2	aaxbb	aa	bb	bb	aa	bb	aa	bb	bb	aa	bb	aa	aa	aa	bb	bb	bb	bb	bb	aa	bb	ab	bb	bb	aa	aa	bb	aa	bb	aa	aa	aa	aa	bb	aa	aa	aa	bb	bb	ab	bb	aa	aa	bb	aa	bb	bb	aa
Block2772	Chr.2	aaxbb	aa	bb	bb	aa	bb	aa	bb	bb	aa	bb	aa	aa	aa	bb	bb	bb	bb	bb	aa	bb	ab	bb	bb	aa	aa	bb	aa	bb	aa	aa	aa	aa	bb	aa	aa	aa	bb	bb	ab	bb	aa	ab	bb	aa	bb	bb	aa
Block2773	Chr.2	aaxbb	aa	bb	bb	aa	bb	aa	bb	bb	aa	bb	aa	aa	aa	bb	bb	bb	bb	bb	aa	bb	ab	bb	bb	aa	aa	bb	aa	bb	aa	aa	aa	aa	bb	aa	aa	bb	bb	bb	ab	bb	aa	ab	bb	aa	bb	bb	aa
Block2777	Chr.2	aaxbb	aa	bb	bb	aa	bb	aa	bb	bb	aa	bb	aa	aa	aa	bb	bb	bb	bb	bb	aa	bb	ab	bb	bb	aa	aa	bb	aa	bb	aa	aa	aa	aa	bb	aa	aa	bb	bb	bb	ab	bb	aa	ab	bb	aa	bb	bb	aa
Block2782	Chr.2	aaxbb	aa	bb	bb	aa	bb	aa	bb	bb	aa	bb	aa	aa	aa	bb	bb	bb	bb	bb	aa	bb	ab	bb	bb	aa	aa	bb	aa	bb	aa	aa	aa	aa	bb	aa	aa	bb	bb	bb	ab	bb	aa	ab	bb	aa	bb	bb	aa
Block2784	Chr.2	aaxbb	aa	bb	bb	aa	bb	aa	bb	bb	aa	bb	aa	aa	aa	bb	bb	bb	bb	bb	aa	bb	ab	bb	bb	aa	aa	bb	aa	bb	aa	aa	aa	aa	bb	aa	aa	bb	bb	bb	aa	bb	aa	ab	bb	aa	bb	bb	aa
Block2785	Chr.2	aaxbb	aa	bb	bb	aa	bb	aa	bb	bb	aa	bb	aa	aa	aa	bb	bb	bb	bb	bb	aa	bb	ab	bb	bb	aa	aa	bb	aa	bb	aa	aa	aa	aa	bb	aa	aa	bb	bb	bb	aa	bb	aa	ab	bb	aa	bb	bb	aa
Block2788	Chr.2	aaxbb	aa	bb	bb	aa	bb	aa	bb	bb	aa	bb	aa	aa	aa	bb	bb	bb	bb	bb	aa	bb	ab	bb	bb	aa	aa	bb	aa	bb	aa	aa	aa	aa	bb	aa	aa	bb	bb	bb	aa	bb	aa	ab	bb	aa	bb	bb	aa
Block2789	Chr.2	aaxbb	aa	bb	bb	aa	bb	aa	bb	bb	aa	bb	aa	aa	aa	bb	bb	bb	bb	bb	aa	bb	ab	bb	bb	aa	aa	bb	aa	bb	bb	aa	aa	aa	bb	aa	aa	bb	bb	bb	aa	bb	aa	ab	bb	aa	bb	bb	aa
Block2790	Chr.2	aaxbb	aa	bb	bb	aa	bb	aa	bb	bb	aa	bb	aa	aa	aa	bb	bb	bb	bb	bb	aa	bb	ab	bb	bb	aa	aa	bb	aa	bb	bb	aa	aa	aa	bb	aa	aa	bb	bb	bb	aa	bb	aa	ab	bb	aa	bb	bb	ab
Block2791	Chr.2	aaxbb	aa	bb	bb	aa	bb	aa	bb	bb	aa	bb	aa	aa	aa	bb	bb	bb	bb	bb	aa	bb	ab	bb	bb	aa	aa	bb	aa	bb	bb	aa	aa	aa	bb	aa	aa	bb	bb	bb	aa	bb	aa	ab	bb	aa	bb	bb	ab
Block2794	Chr.2	aaxbb	aa	bb	bb	aa	bb	aa	bb	bb	aa	bb	ab	aa	aa	bb	bb	bb	bb	bb	aa	bb	ab	bb	bb	aa	aa	bb	aa	bb	bb	aa	aa	aa	bb	aa	aa	bb	bb	bb	aa	bb	aa	ab	bb	aa	bb	bb	ab
Block2795	Chr.2	aaxbb	aa	bb	bb	aa	bb	aa	bb	bb	aa	bb	ab	aa	aa	bb	bb	bb	bb	bb	aa	bb	ab	bb	bb	aa	aa	bb	aa	bb	bb	aa	aa	aa	bb	aa	aa	bb	bb	bb	aa	bb	aa	ab	bb	aa	bb	bb	ab
Block2799	Chr.2	aaxbb	aa	bb	bb	aa	bb	aa	bb	bb	aa	bb	ab	aa	aa	bb	bb	bb	bb	bb	aa	bb	ab	bb	bb	aa	aa	bb	aa	bb	bb	aa	aa	aa	bb	aa	aa	bb	bb	bb	aa	bb	aa	ab	bb	aa	bb	bb	bb
Block2802	Chr.2	aaxbb	aa	bb	bb	aa	bb	aa	bb	bb	aa	bb	aa	aa	aa	bb	bb	bb	bb	bb	aa	bb	ab	bb	bb	aa	aa	bb	aa	bb	bb	aa	aa	aa	bb	aa	aa	bb	bb	bb	aa	bb	aa	ab	bb	aa	bb	bb	bb
Block2804	Chr.2	aaxbb	aa	bb	bb	aa	bb	aa	bb	bb	aa	bb	aa	aa	aa	bb	bb	bb	bb	bb	aa	bb	aa	bb	bb	aa	aa	bb	aa	bb	bb	aa	aa	aa	bb	aa	aa	bb	bb	bb	aa	bb	aa	ab	bb	aa	bb	bb	bb
Block2806	Chr.2	aaxbb	aa	bb	bb	aa	bb	aa	bb	bb	aa	bb	aa	aa	aa	bb	bb	bb	bb	bb	aa	bb	aa	bb	bb	aa	aa	bb	aa	bb	bb	aa	aa	aa	bb	aa	aa	bb	bb	bb	aa	bb	aa	ab	bb	aa	bb	bb	bb
Block2809	Chr.2	aaxbb	aa	bb	bb	aa	bb	aa	bb	bb	aa	bb	aa	aa	aa	bb	bb	bb	bb	bb	aa	bb	ab	bb	bb	aa	aa	bb	aa	bb	bb	aa	aa	aa	bb	aa	aa	bb	bb	bb	aa	bb	aa	aa	bb	aa	bb	bb	bb
Block2812	Chr.2	aaxbb	aa	bb	bb	aa	bb	aa	bb	bb	aa	bb	aa	aa	aa	bb	bb	bb	bb	bb	aa	bb	ab	bb	bb	aa	aa	bb	aa	bb	bb	aa	aa	aa	bb	aa	aa	bb	bb	bb	aa	bb	aa	ab	bb	aa	bb	bb	bb
Block2816	Chr.2	aaxbb	aa	bb	bb	aa	bb	aa	bb	bb	aa	bb	aa	aa	aa	bb	bb	bb	bb	bb	aa	bb	ab	bb	bb	aa	aa	bb	aa	bb	bb	aa	aa	aa	bb	aa	aa	bb	bb	bb	aa	bb	aa	ab	bb	aa	bb	bb	bb
Block2818	Chr.2	aaxbb	aa	bb	bb	aa	bb	aa	bb	bb	aa	bb	aa	aa	aa	bb	bb	bb	bb	bb	aa	bb	ab	bb	bb	aa	aa	bb	aa	bb	bb	aa	aa	aa	bb	aa	aa	bb	bb	bb	aa	bb	aa	aa	bb	aa	bb	bb	bb
Block2819	Chr.2	aaxbb	aa	bb	bb	aa	bb	aa	bb	bb	aa	bb	aa	aa	aa	bb	bb	bb	bb	bb	aa	bb	ab	bb	bb	aa	aa	bb	aa	bb	bb	aa	aa	aa	bb	aa	aa	bb	bb	bb	aa	bb	aa	ab	bb	aa	bb	bb	bb
Block2820	Chr.2	aaxbb	aa	bb	bb	aa	bb	aa	bb	bb	aa	aa	aa	aa	aa	bb	bb	bb	bb	bb	aa	aa	ab	bb	bb	aa	aa	bb	aa	bb	bb	aa	aa	aa	bb	aa	aa	bb	bb	bb	aa	bb	aa	ab	bb	aa	bb	bb	bb
Block2821	Chr.2	aaxbb	aa	bb	bb	aa	bb	aa	bb	bb	aa	aa	aa	aa	aa	bb	bb	bb	bb	bb	aa	aa	ab	bb	bb	aa	aa	bb	aa	bb	bb	aa	aa	aa	bb	aa	aa	bb	bb	bb	aa	bb	aa	ab	bb	aa	bb	bb	bb
Block2836	Chr.2	aaxbb	aa	bb	bb	aa	bb	aa	bb	bb	aa	aa	aa	aa	aa	bb	bb	bb	bb	bb	aa	aa	ab	bb	bb	aa	aa	bb	bb	bb	bb	aa	aa	aa	bb	aa	aa	bb	bb	bb	aa	bb	aa	ab	bb	aa	aa	bb	bb
Block2837	Chr.2	aaxbb	aa	bb	bb	aa	bb	aa	bb	bb	aa	aa	aa	aa	aa	bb	bb	bb	bb	bb	aa	aa	ab	bb	bb	aa	aa	bb	bb	bb	bb	aa	aa	aa	bb	aa	aa	bb	bb	bb	aa	bb	aa	ab	bb	aa	aa	bb	bb
Block2840	Chr.2	aaxbb	aa	bb	bb	aa	bb	aa	bb	bb	aa	aa	aa	aa	aa	bb	bb	bb	bb	bb	aa	aa	ab	bb	bb	aa	aa	bb	bb	bb	bb	aa	aa	aa	bb	aa	aa	bb	bb	bb	bb	bb	aa	ab	bb	aa	aa	bb	bb
Block2857	Chr.2	aaxbb	aa	bb	bb	aa	bb	aa	bb	bb	aa	aa	aa	aa	aa	bb	bb	bb	bb	bb	aa	aa	ab	bb	bb	aa	aa	bb	bb	bb	bb	aa	aa	aa	bb	aa	aa	bb	bb	bb	bb	bb	aa	ab	bb	aa	aa	bb	bb
Block2859	Chr.2	aaxbb	aa	bb	bb	aa	bb	aa	bb	bb	aa	aa	aa	aa	aa	bb	bb	bb	bb	bb	aa	aa	ab	bb	bb	aa	aa	bb	bb	bb	bb	aa	aa	aa	bb	aa	aa	bb	bb	bb	bb	bb	aa	ab	bb	aa	aa	bb	bb
Block2863	Chr.2	aaxbb	aa	bb	bb	aa	bb	aa	bb	bb	aa	aa	aa	aa	aa	bb	bb	bb	bb	bb	aa	aa	ab	bb	bb	aa	aa	bb	bb	bb	bb	aa	aa	aa	bb	aa	aa	bb	bb	bb	bb	bb	aa	ab	bb	aa	aa	bb	bb
Block2865	Chr.2	aaxbb	aa	bb	bb	aa	bb	aa	bb	bb	aa	aa	aa	aa	aa	bb	bb	bb	bb	bb	aa	aa	ab	bb	bb	aa	aa	bb	bb	bb	bb	aa	aa	aa	bb	aa	aa	bb	bb	bb	bb	bb	aa	ab	bb	aa	aa	bb	bb
Block2867	Chr.2	aaxbb	aa	bb	bb	aa	bb	aa	bb	bb	aa	aa	aa	aa	aa	bb	bb	bb	bb	bb	aa	aa	ab	bb	bb	aa	aa	bb	bb	bb	bb	aa	aa	aa	bb	aa	aa	bb	bb	bb	bb	bb	aa	ab	bb	aa	aa	bb	bb
Block2870	Chr.2	aaxbb	aa	bb	bb	aa	bb	aa	bb	bb	aa	aa	aa	aa	aa	bb	bb	bb	bb	bb	aa	aa	ab	bb	bb	aa	aa	bb	bb	bb	bb	aa	aa	aa	bb	aa	aa	bb	bb	bb	bb	bb	aa	bb	bb	aa	aa	bb	bb
Block2872	Chr.2	aaxbb	aa	bb	bb	aa	bb	aa	bb	bb	aa	aa	aa	aa	aa	bb	bb	bb	bb	bb	aa	aa	bb	bb	bb	aa	aa	bb	bb	bb	bb	aa	aa	aa	bb	aa	aa	bb	bb	bb	bb	bb	aa	bb	bb	aa	aa	bb	bb
Block2873	Chr.2	aaxbb	aa	bb	bb	aa	bb	aa	bb	bb	aa	aa	aa	aa	aa	bb	bb	bb	bb	bb	aa	aa	bb	bb	bb	aa	aa	bb	bb	bb	bb	aa	aa	aa	bb	aa	aa	bb	bb	bb	bb	bb	aa	ab	bb	aa	aa	bb	bb
Block2878	Chr.2	aaxbb	aa	bb	bb	aa	bb	aa	bb	bb	aa	aa	aa	aa	aa	bb	bb	bb	bb	bb	aa	aa	bb	bb	bb	aa	aa	bb	bb	bb	bb	aa	aa	aa	bb	aa	aa	bb	bb	bb	bb	bb	aa	bb	bb	aa	aa	bb	bb
Block2879	Chr.2	aaxbb	aa	bb	bb	aa	bb	aa	bb	bb	aa	aa	aa	aa	aa	bb	bb	bb	bb	bb	aa	aa	ab	bb	bb	aa	aa	bb	bb	bb	bb	aa	aa	aa	bb	aa	aa	bb	bb	bb	bb	bb	aa	bb	bb	aa	aa	bb	bb
Block2881	Chr.2	aaxbb	aa	bb	bb	aa	bb	aa	bb	bb	aa	aa	aa	aa	aa	bb	bb	bb	bb	bb	aa	aa	ab	bb	bb	aa	aa	bb	bb	bb	bb	aa	aa	aa	bb	aa	aa	bb	bb	bb	bb	bb	aa	ab	bb	aa	aa	bb	bb
Block2883	Chr.2	aaxbb	aa	bb	bb	aa	bb	aa	bb	bb	aa	aa	aa	aa	aa	bb	bb	bb	bb	bb	aa	aa	ab	bb	bb	aa	aa	bb	bb	bb	bb	aa	aa	aa	bb	aa	aa	bb	bb	bb	bb	bb	aa	ab	bb	aa	aa	bb	bb
Block2888	Chr.2	aaxbb	aa	bb	bb	aa	bb	aa	bb	bb	aa	aa	aa	aa	aa	bb	bb	bb	bb	bb	aa	aa	ab	bb	bb	aa	aa	bb	bb	bb	bb	aa	aa	aa	bb	aa	aa	bb	bb	bb	aa	bb	aa	bb	bb	aa	aa	bb	bb
Block2890	Chr.2	aaxbb	aa	bb	bb	aa	bb	aa	bb	bb	aa	aa	aa	aa	aa	bb	bb	bb	bb	bb	aa	aa	ab	bb	bb	aa	aa	bb	bb	bb	bb	aa	aa	aa	bb	aa	aa	bb	bb	bb	aa	bb	aa	bb	bb	aa	aa	bb	bb
Block2901	Chr.2	aaxbb	aa	bb	bb	aa	bb	aa	bb	bb	aa	aa	bb	bb	aa	bb	bb	bb	bb	bb	aa	aa	ab	bb	bb	aa	aa	bb	bb	bb	bb	aa	aa	aa	bb	aa	aa	bb	bb	bb	bb	bb	aa	ab	bb	aa	aa	bb	bb
Block2908	Chr.2	aaxbb	aa	bb	bb	aa	bb	aa	bb	bb	aa	aa	bb	bb	aa	bb	bb	bb	bb	bb	aa	aa	ab	bb	bb	aa	aa	bb	bb	bb	bb	aa	aa	aa	bb	aa	aa	bb	bb	bb	bb	bb	aa	ab	bb	aa	aa	bb	bb
Block2912	Chr.2	aaxbb	aa	bb	bb	aa	bb	aa	bb	bb	aa	bb	bb	bb	aa	bb	bb	bb	bb	bb	aa	aa	ab	bb	bb	aa	aa	bb	bb	bb	bb	aa	aa	aa	bb	aa	aa	bb	bb	bb	bb	bb	aa	bb	bb	aa	aa	bb	bb
Block2915	Chr.2	aaxbb	aa	bb	bb	aa	bb	aa	bb	bb	aa	bb	bb	bb	aa	bb	bb	bb	bb	bb	aa	aa	ab	bb	bb	aa	aa	bb	bb	bb	bb	aa	aa	aa	bb	aa	aa	bb	bb	bb	bb	bb	aa	ab	bb	aa	aa	bb	bb
Block2921	Chr.2	aaxbb	aa	bb	bb	aa	bb	aa	bb	bb	aa	bb	bb	bb	aa	bb	bb	bb	bb	bb	aa	aa	ab	bb	bb	aa	aa	bb	bb	bb	bb	aa	aa	aa	bb	aa	aa	bb	bb	bb	bb	bb	aa	ab	bb	aa	aa	bb	bb
Block2930	Chr.2	aaxbb	aa	bb	bb	aa	bb	aa	bb	bb	aa	bb	bb	bb	aa	bb	bb	bb	bb	bb	aa	aa	bb	bb	bb	aa	aa	bb	bb	bb	bb	aa	aa	aa	bb	aa	aa	bb	bb	bb	bb	bb	aa	ab	bb	aa	aa	bb	bb
Block2953	Chr.2	aaxbb	aa	bb	bb	aa	bb	aa	bb	bb	aa	bb	bb	bb	aa	bb	bb	bb	bb	bb	aa	aa	ab	bb	bb	aa	aa	bb	bb	bb	bb	aa	bb	aa	bb	aa	aa	bb	bb	bb	aa	bb	aa	ab	bb	aa	aa	bb	bb
Block2957	Chr.2	aaxbb	aa	bb	bb	aa	bb	aa	bb	bb	aa	bb	bb	bb	aa	bb	bb	bb	bb	bb	aa	aa	ab	bb	bb	aa	aa	bb	bb	bb	bb	aa	bb	aa	bb	aa	aa	bb	bb	bb	aa	bb	aa	ab	bb	aa	aa	bb	bb
Block2958	Chr.2	aaxbb	aa	bb	bb	aa	bb	aa	bb	bb	aa	bb	bb	bb	aa	bb	bb	bb	bb	bb	aa	aa	ab	bb	bb	aa	aa	bb	bb	bb	bb	aa	bb	aa	bb	aa	aa	bb	bb	bb	aa	bb	aa	ab	bb	aa	aa	bb	bb
Block2959	Chr.2	aaxbb	aa	bb	bb	aa	bb	aa	bb	bb	aa	bb	bb	bb	aa	bb	bb	bb	bb	bb	aa	aa	ab	bb	bb	aa	aa	bb	bb	bb	bb	aa	bb	aa	bb	aa	aa	bb	bb	bb	aa	bb	aa	ab	bb	aa	aa	bb	bb
Block2960	Chr.2	aaxbb	aa	bb	bb	aa	bb	aa	bb	bb	aa	bb	bb	bb	aa	bb	bb	bb	bb	bb	aa	aa	ab	bb	bb	aa	aa	bb	bb	bb	bb	aa	bb	aa	bb	aa	aa	bb	bb	bb	aa	bb	aa	aa	bb	aa	aa	bb	bb
Block2974	Chr.2	aaxbb	aa	bb	bb	aa	bb	aa	bb	bb	aa	bb	bb	bb	aa	bb	bb	bb	bb	bb	aa	aa	aa	bb	bb	aa	aa	bb	bb	bb	bb	aa	bb	aa	bb	aa	aa	bb	bb	bb	aa	bb	aa	ab	bb	aa	aa	bb	bb
Block2979	Chr.2	aaxbb	aa	bb	bb	aa	bb	aa	bb	bb	aa	aa	bb	bb	aa	bb	bb	bb	bb	bb	aa	aa	ab	bb	bb	aa	aa	bb	bb	bb	bb	aa	bb	aa	bb	aa	aa	bb	bb	bb	aa	bb	aa	aa	bb	aa	aa	bb	ab
Block2980	Chr.2	aaxbb	aa	bb	bb	aa	bb	aa	bb	bb	aa	aa	bb	bb	aa	bb	bb	bb	bb	bb	aa	aa	ab	bb	bb	aa	aa	bb	bb	bb	bb	aa	bb	aa	bb	aa	aa	bb	bb	bb	ab	bb	aa	aa	bb	aa	aa	bb	ab
Block2981	Chr.2	aaxbb	aa	bb	bb	aa	bb	aa	bb	bb	aa	aa	bb	bb	aa	bb	bb	bb	bb	bb	aa	aa	ab	bb	bb	aa	aa	bb	aa	bb	bb	aa	bb	aa	bb	aa	aa	bb	bb	bb	ab	bb	aa	aa	bb	aa	aa	bb	ab
Block2988	Chr.2	aaxbb	aa	bb	bb	aa	aa	bb	bb	bb	aa	aa	bb	bb	aa	bb	bb	bb	bb	bb	aa	aa	ab	bb	bb	aa	aa	bb	aa	bb	aa	aa	bb	aa	bb	aa	aa	bb	bb	bb	ab	bb	aa	aa	bb	aa	aa	bb	aa
Block2991	Chr.2	aaxbb	aa	bb	bb	aa	aa	bb	bb	bb	aa	aa	bb	bb	aa	bb	bb	bb	bb	bb	aa	aa	ab	bb	bb	aa	aa	bb	aa	bb	aa	aa	bb	aa	bb	aa	aa	bb	bb	bb	ab	bb	aa	aa	bb	aa	aa	bb	aa
Block2992	Chr.2	aaxbb	aa	bb	bb	aa	aa	bb	bb	bb	aa	aa	bb	bb	aa	bb	bb	bb	bb	bb	aa	aa	ab	bb	bb	aa	aa	bb	aa	bb	aa	aa	bb	aa	bb	aa	aa	bb	bb	bb	ab	bb	aa	aa	bb	aa	aa	bb	aa
Block2993	Chr.2	aaxbb	aa	bb	bb	aa	aa	bb	bb	bb	aa	aa	bb	bb	aa	bb	bb	bb	bb	bb	aa	aa	ab	bb	bb	aa	aa	bb	aa	bb	aa	aa	bb	aa	bb	aa	aa	bb	bb	bb	ab	bb	aa	aa	bb	aa	aa	bb	aa
Block2994	Chr.2	aaxbb	aa	bb	bb	aa	aa	bb	bb	bb	aa	aa	bb	bb	aa	bb	bb	bb	bb	bb	aa	aa	ab	bb	bb	aa	aa	bb	aa	bb	aa	aa	bb	aa	bb	aa	aa	bb	bb	bb	ab	bb	aa	aa	bb	aa	aa	bb	aa
Block2995	Chr.2	aaxbb	aa	bb	bb	aa	aa	bb	bb	bb	aa	aa	bb	bb	aa	bb	bb	bb	bb	bb	aa	aa	ab	bb	bb	aa	aa	bb	aa	bb	aa	aa	bb	aa	bb	aa	aa	bb	bb	bb	ab	bb	aa	aa	bb	aa	aa	bb	aa
Block2996	Chr.2	aaxbb	aa	bb	bb	aa	aa	bb	bb	bb	aa	aa	bb	bb	aa	bb	bb	bb	bb	bb	aa	aa	ab	bb	bb	aa	ab	bb	aa	bb	aa	aa	bb	aa	bb	aa	aa	bb	bb	bb	aa	bb	aa	aa	bb	aa	aa	bb	aa
Block2997	Chr.2	aaxbb	aa	bb	bb	aa	aa	bb	bb	bb	aa	aa	bb	bb	aa	bb	bb	bb	bb	bb	aa	aa	ab	bb	bb	aa	ab	bb	aa	bb	aa	aa	bb	aa	bb	aa	aa	bb	bb	bb	aa	bb	aa	aa	bb	aa	aa	bb	aa
Block3007	Chr.2	aaxbb	aa	bb	bb	aa	aa	bb	bb	bb	aa	aa	bb	bb	aa	bb	bb	bb	bb	bb	aa	aa	ab	bb	ab	ab	ab	ab	aa	bb	aa	aa	bb	aa	bb	ab	aa	bb	bb	bb	aa	bb	ab	ab	bb	aa	aa	bb	aa
Block3008	Chr.2	aaxbb	aa	bb	bb	aa	aa	bb	bb	bb	aa	aa	bb	bb	aa	bb	bb	bb	bb	bb	aa	aa	ab	bb	ab	ab	ab	ab	aa	bb	aa	aa	bb	aa	bb	ab	aa	bb	bb	bb	aa	bb	ab	ab	bb	aa	aa	bb	aa
Block3013	Chr.2	aaxbb	aa	bb	bb	aa	aa	bb	bb	bb	aa	aa	bb	bb	aa	bb	bb	bb	bb	bb	aa	aa	ab	bb	ab	aa	aa	ab	aa	bb	aa	aa	bb	aa	bb	aa	aa	bb	bb	bb	aa	bb	aa	ab	bb	aa	aa	bb	aa
Block3016	Chr.2	aaxbb	aa	bb	bb	aa	aa	bb	bb	bb	aa	aa	bb	bb	aa	bb	bb	bb	bb	bb	aa	aa	aa	bb	ab	aa	aa	ab	aa	bb	aa	aa	bb	aa	bb	aa	aa	bb	bb	bb	aa	bb	aa	ab	bb	aa	aa	bb	aa
Block3017	Chr.2	aaxbb	aa	bb	bb	aa	aa	bb	bb	bb	aa	aa	bb	bb	aa	bb	bb	bb	bb	bb	aa	aa	aa	bb	ab	aa	aa	bb	aa	bb	aa	aa	bb	aa	bb	aa	aa	bb	bb	bb	aa	bb	aa	ab	bb	aa	aa	bb	aa
Block3030	Chr.2	aaxbb	aa	bb	bb	aa	bb	aa	bb	bb	aa	bb	aa	aa	aa	bb	bb	bb	bb	bb	aa	bb	aa	bb	bb	aa	aa	bb	aa	bb	aa	aa	aa	aa	bb	aa	aa	bb	bb	bb	aa	bb	aa	bb	bb	aa	bb	bb	aa
Block3035	Chr.2	aaxbb	aa	bb	bb	aa	bb	aa	bb	bb	aa	bb	aa	aa	aa	bb	bb	bb	bb	bb	aa	bb	aa	bb	bb	aa	aa	bb	aa	bb	aa	aa	aa	aa	bb	aa	ab	bb	bb	bb	aa	bb	aa	ab	bb	aa	bb	bb	aa
Block3039	Chr.2	aaxbb	aa	bb	bb	aa	bb	aa	bb	bb	aa	bb	aa	aa	aa	bb	bb	bb	bb	bb	aa	bb	aa	bb	bb	aa	aa	bb	aa	bb	aa	aa	aa	aa	bb	aa	ab	bb	bb	bb	bb	bb	aa	aa	bb	aa	bb	bb	aa
Block3040	Chr.2	aaxbb	aa	bb	bb	aa	bb	aa	bb	bb	aa	bb	aa	aa	aa	bb	bb	bb	bb	bb	aa	bb	aa	bb	bb	aa	aa	bb	aa	bb	aa	aa	aa	aa	bb	aa	ab	bb	bb	bb	bb	bb	aa	aa	bb	aa	bb	bb	aa
Block3041	Chr.2	aaxbb	aa	bb	bb	aa	bb	aa	bb	bb	aa	bb	aa	aa	aa	bb	bb	bb	bb	bb	aa	bb	aa	bb	bb	aa	aa	bb	aa	bb	aa	aa	aa	aa	bb	aa	ab	bb	bb	bb	bb	bb	aa	aa	bb	aa	bb	bb	aa
Block3042	Chr.2	aaxbb	aa	bb	bb	aa	bb	aa	bb	bb	aa	bb	aa	aa	aa	bb	bb	bb	bb	bb	aa	bb	aa	bb	bb	aa	aa	bb	aa	bb	aa	aa	aa	aa	bb	aa	ab	bb	bb	bb	bb	bb	aa	aa	bb	aa	bb	bb	aa
Block3043	Chr.2	aaxbb	aa	bb	bb	aa	bb	aa	bb	bb	aa	bb	aa	aa	aa	bb	bb	bb	bb	bb	aa	bb	aa	bb	bb	aa	aa	bb	aa	bb	aa	aa	aa	aa	bb	aa	ab	bb	bb	bb	bb	bb	aa	aa	bb	aa	bb	bb	aa
Block3044	Chr.2	aaxbb	aa	bb	bb	aa	bb	aa	bb	bb	aa	bb	aa	aa	aa	bb	bb	bb	bb	bb	aa	bb	aa	bb	bb	aa	aa	bb	aa	bb	aa	aa	aa	aa	bb	aa	aa	bb	bb	bb	bb	bb	aa	aa	bb	aa	bb	bb	aa
Block3045	Chr.2	aaxbb	aa	bb	bb	aa	bb	aa	bb	bb	aa	bb	aa	aa	aa	bb	bb	bb	bb	bb	aa	bb	aa	bb	bb	aa	aa	bb	aa	bb	aa	aa	aa	aa	bb	aa	aa	bb	bb	bb	bb	bb	aa	aa	bb	aa	bb	bb	aa
Block3046	Chr.2	aaxbb	aa	bb	bb	aa	bb	aa	bb	bb	aa	bb	aa	aa	aa	bb	bb	bb	bb	bb	aa	bb	aa	bb	bb	aa	aa	bb	aa	bb	aa	aa	aa	aa	bb	aa	aa	bb	bb	bb	bb	bb	aa	aa	bb	aa	bb	bb	aa
Block3051	Chr.2	aaxbb	aa	bb	bb	aa	bb	aa	bb	bb	aa	bb	aa	aa	aa	bb	bb	bb	bb	bb	aa	bb	aa	bb	bb	aa	aa	bb	aa	bb	aa	aa	aa	aa	bb	aa	aa	bb	bb	bb	bb	bb	aa	ab	bb	aa	bb	bb	aa
Block3057	Chr.2	aaxbb	aa	bb	bb	aa	bb	aa	bb	bb	aa	bb	aa	aa	aa	bb	bb	bb	bb	bb	aa	bb	aa	bb	bb	aa	aa	bb	aa	bb	aa	aa	aa	aa	bb	aa	aa	bb	bb	bb	aa	bb	aa	ab	bb	aa	bb	bb	aa
Block3082	Chr.2	aaxbb	aa	bb	bb	aa	bb	aa	bb	bb	aa	bb	aa	aa	aa	ab	ab	bb	bb	bb	aa	ab	aa	bb	ab	aa	ab	ab	aa	bb	bb	aa	bb	aa	bb	aa	aa	bb	bb	bb	aa	bb	aa	ab	bb	aa	ab	bb	aa
Block3085	Chr.2	aaxbb	aa	bb	bb	aa	bb	aa	bb	bb	aa	bb	aa	aa	aa	ab	ab	bb	bb	bb	aa	ab	aa	bb	ab	aa	ab	ab	aa	bb	bb	aa	bb	aa	bb	aa	aa	bb	bb	bb	aa	bb	aa	ab	bb	aa	ab	bb	aa
Block3112	Chr.2	aaxbb	aa	bb	bb	bb	bb	aa	bb	aa	bb	bb	aa	aa	bb	aa	bb	bb	bb	bb	bb	aa	aa	bb	bb	aa	bb	aa	aa	bb	bb	bb	aa	aa	bb	bb	aa	bb	bb	aa	bb	bb	aa	aa	aa	bb	aa	bb	aa
Block3138	Chr.2	aaxbb	aa	bb	bb	aa	bb	aa	bb	bb	aa	bb	aa	aa	aa	bb	bb	bb	bb	bb	aa	bb	aa	bb	bb	aa	aa	bb	aa	bb	aa	aa	aa	aa	bb	aa	aa	bb	bb	bb	aa	bb	aa	aa	bb	aa	aa	bb	aa
Block3142	Chr.2	aaxbb	aa	bb	bb	aa	bb	aa	bb	bb	aa	bb	aa	aa	aa	bb	bb	bb	bb	bb	aa	bb	aa	bb	bb	aa	aa	bb	aa	bb	aa	aa	aa	aa	bb	aa	aa	bb	bb	bb	aa	bb	aa	aa	bb	aa	bb	bb	aa
Block3150	Chr.2	aaxbb	aa	bb	bb	aa	bb	aa	bb	bb	aa	bb	aa	aa	aa	bb	bb	bb	bb	bb	aa	bb	aa	bb	bb	aa	aa	bb	aa	bb	aa	aa	aa	aa	bb	aa	aa	bb	bb	bb	aa	bb	aa	ab	bb	aa	bb	bb	aa
Block3151	Chr.2	aaxbb	aa	bb	bb	aa	bb	aa	bb	bb	aa	bb	aa	aa	aa	bb	bb	bb	bb	bb	aa	bb	aa	bb	bb	aa	aa	bb	aa	bb	aa	aa	aa	aa	bb	aa	aa	bb	bb	bb	aa	bb	aa	ab	bb	aa	bb	bb	aa
Block3153	Chr.2	aaxbb	aa	bb	bb	aa	bb	aa	bb	bb	aa	bb	aa	aa	aa	bb	bb	bb	bb	bb	aa	bb	aa	bb	bb	aa	aa	bb	aa	bb	aa	aa	aa	aa	bb	aa	aa	bb	bb	bb	aa	bb	aa	ab	bb	aa	bb	bb	aa
Block3154	Chr.2	aaxbb	aa	bb	bb	aa	bb	aa	bb	bb	aa	bb	aa	aa	aa	bb	bb	bb	bb	bb	aa	bb	aa	bb	bb	aa	aa	bb	aa	bb	aa	aa	aa	aa	bb	aa	aa	bb	bb	bb	bb	bb	aa	ab	bb	aa	bb	bb	aa
Block3167	Chr.2	aaxbb	aa	bb	bb	aa	bb	aa	bb	bb	aa	bb	aa	aa	aa	bb	bb	bb	bb	bb	aa	bb	aa	bb	bb	aa	aa	bb	aa	bb	aa	aa	aa	aa	bb	aa	aa	bb	bb	bb	bb	bb	aa	ab	bb	aa	bb	bb	aa
Block3170	Chr.2	aaxbb	aa	bb	bb	aa	bb	aa	bb	bb	aa	bb	aa	aa	aa	bb	bb	bb	bb	bb	aa	bb	aa	bb	bb	aa	aa	bb	aa	bb	aa	aa	aa	aa	bb	aa	aa	bb	bb	bb	bb	bb	aa	ab	bb	aa	bb	bb	aa
Block3171	Chr.2	aaxbb	aa	bb	bb	aa	bb	aa	bb	bb	aa	bb	aa	aa	aa	bb	bb	bb	bb	bb	aa	bb	aa	bb	bb	aa	aa	bb	aa	bb	aa	aa	aa	aa	bb	aa	aa	bb	bb	bb	bb	bb	aa	bb	bb	aa	bb	bb	aa
Block3172	Chr.2	aaxbb	aa	bb	bb	aa	bb	aa	bb	bb	aa	bb	aa	aa	aa	bb	bb	bb	bb	bb	aa	bb	aa	bb	bb	aa	aa	bb	aa	bb	aa	aa	aa	aa	bb	aa	aa	bb	bb	bb	bb	bb	aa	bb	bb	aa	bb	bb	aa
Block3176	Chr.2	aaxbb	aa	bb	bb	aa	bb	aa	bb	bb	aa	bb	aa	aa	aa	bb	bb	bb	bb	bb	aa	bb	aa	bb	bb	aa	aa	bb	aa	bb	aa	aa	aa	aa	bb	aa	aa	bb	bb	bb	bb	bb	aa	ab	bb	aa	bb	bb	aa
Block3183	Chr.2	aaxbb	aa	bb	bb	aa	bb	aa	bb	bb	aa	bb	aa	aa	aa	bb	bb	bb	bb	bb	aa	bb	aa	bb	bb	aa	aa	bb	aa	bb	aa	aa	aa	aa	bb	aa	aa	bb	bb	bb	aa	bb	aa	ab	bb	aa	bb	bb	aa
Block3185	Chr.2	aaxbb	aa	bb	bb	aa	bb	aa	bb	bb	aa	bb	aa	aa	aa	bb	bb	bb	bb	bb	aa	bb	aa	bb	bb	aa	aa	bb	aa	bb	aa	aa	aa	aa	bb	aa	aa	bb	bb	bb	aa	bb	aa	ab	bb	aa	bb	bb	aa
Block3195	Chr.2	aaxbb	aa	bb	bb	aa	bb	aa	bb	bb	aa	bb	aa	aa	aa	bb	bb	bb	bb	bb	aa	bb	aa	bb	bb	aa	aa	bb	aa	bb	aa	aa	aa	aa	bb	aa	aa	bb	bb	bb	aa	bb	aa	ab	bb	aa	bb	bb	aa
Block3205	Chr.2	aaxbb	aa	bb	bb	aa	bb	aa	bb	bb	aa	bb	aa	aa	aa	bb	bb	bb	bb	bb	aa	bb	aa	bb	bb	aa	aa	bb	aa	bb	aa	aa	aa	aa	bb	aa	aa	bb	bb	bb	aa	bb	aa	ab	bb	aa	bb	bb	aa
Block3206	Chr.2	aaxbb	aa	bb	bb	aa	bb	aa	bb	bb	aa	bb	aa	aa	aa	bb	bb	bb	bb	bb	aa	bb	aa	bb	bb	aa	aa	bb	aa	bb	aa	aa	aa	aa	bb	aa	aa	bb	bb	bb	aa	bb	aa	ab	bb	aa	bb	bb	aa
Block3209	Chr.2	aaxbb	aa	bb	bb	aa	bb	aa	bb	bb	aa	bb	aa	aa	aa	bb	bb	bb	bb	bb	aa	bb	aa	bb	bb	aa	aa	bb	aa	bb	aa	aa	aa	aa	bb	aa	aa	bb	bb	bb	aa	bb	aa	ab	bb	aa	bb	bb	aa
Block3215	Chr.2	aaxbb	aa	bb	bb	aa	bb	aa	bb	bb	aa	bb	aa	aa	aa	bb	bb	bb	bb	bb	aa	bb	aa	bb	bb	aa	aa	bb	aa	bb	aa	aa	aa	aa	bb	aa	aa	bb	bb	bb	aa	bb	aa	bb	bb	aa	bb	bb	aa
Block3217	Chr.2	aaxbb	aa	bb	bb	aa	bb	aa	bb	bb	aa	bb	aa	aa	aa	bb	bb	bb	bb	bb	aa	bb	aa	bb	bb	aa	aa	bb	aa	bb	aa	aa	aa	aa	bb	aa	aa	bb	bb	bb	aa	bb	aa	bb	bb	aa	bb	bb	aa
Block3231	Chr.2	aaxbb	aa	bb	bb	aa	bb	aa	bb	bb	aa	bb	aa	aa	aa	bb	bb	bb	bb	bb	aa	bb	aa	bb	bb	aa	aa	bb	aa	bb	aa	aa	aa	aa	bb	aa	aa	bb	bb	bb	aa	bb	aa	ab	bb	aa	bb	bb	aa
Block3234	Chr.2	aaxbb	aa	bb	bb	aa	bb	aa	bb	bb	aa	bb	aa	aa	aa	bb	bb	bb	bb	bb	aa	bb	aa	bb	bb	aa	aa	bb	aa	bb	aa	aa	aa	aa	bb	aa	aa	bb	bb	bb	aa	bb	aa	bb	bb	aa	bb	bb	aa
Block3248	Chr.2	aaxbb	aa	bb	bb	aa	bb	aa	bb	bb	aa	bb	aa	aa	aa	bb	bb	bb	bb	bb	aa	bb	aa	bb	bb	aa	aa	bb	aa	bb	aa	aa	aa	aa	bb	aa	aa	bb	bb	bb	aa	bb	aa	ab	bb	aa	bb	bb	aa
Block3256	Chr.2	aaxbb	aa	bb	bb	aa	bb	aa	bb	bb	aa	bb	aa	aa	aa	bb	bb	bb	bb	bb	aa	bb	aa	bb	bb	aa	aa	bb	aa	bb	aa	aa	aa	aa	bb	aa	aa	bb	bb	bb	aa	bb	aa	ab	bb	aa	bb	bb	aa
Block3258	Chr.2	aaxbb	aa	bb	bb	aa	bb	aa	bb	bb	aa	bb	aa	aa	aa	bb	bb	bb	bb	bb	aa	bb	aa	bb	bb	aa	aa	bb	aa	bb	aa	aa	aa	aa	bb	aa	aa	bb	bb	bb	bb	bb	aa	ab	bb	aa	bb	bb	aa
Block3279	Chr.2	aaxbb	aa	bb	bb	aa	bb	aa	bb	bb	aa	bb	aa	aa	aa	bb	bb	bb	bb	bb	aa	bb	aa	bb	bb	aa	aa	bb	aa	bb	aa	aa	aa	aa	bb	aa	aa	bb	bb	bb	bb	bb	aa	ab	bb	aa	bb	bb	aa
Block3280	Chr.2	aaxbb	aa	bb	bb	aa	bb	aa	bb	bb	aa	bb	aa	aa	aa	bb	bb	bb	bb	bb	aa	bb	aa	bb	bb	aa	aa	bb	aa	bb	aa	aa	aa	aa	bb	aa	aa	bb	bb	bb	bb	bb	aa	ab	bb	aa	bb	bb	aa
Block3286	Chr.2	aaxbb	aa	bb	bb	aa	bb	aa	bb	bb	aa	bb	aa	aa	aa	bb	bb	bb	bb	bb	aa	bb	aa	bb	bb	aa	aa	bb	aa	bb	aa	aa	aa	aa	bb	aa	aa	bb	bb	bb	bb	bb	aa	ab	bb	aa	bb	bb	aa
Block3292	Chr.2	aaxbb	aa	bb	bb	aa	bb	aa	bb	bb	aa	bb	aa	aa	aa	bb	bb	bb	bb	bb	aa	bb	aa	bb	bb	aa	aa	bb	aa	bb	aa	aa	aa	aa	bb	aa	aa	bb	bb	bb	bb	bb	aa	ab	bb	aa	bb	bb	aa
Block3296	Chr.2	aaxbb	aa	bb	bb	aa	bb	aa	bb	bb	aa	bb	aa	aa	aa	bb	bb	bb	bb	bb	aa	bb	aa	bb	bb	aa	aa	bb	aa	bb	aa	aa	aa	aa	bb	aa	aa	bb	bb	bb	bb	bb	aa	ab	bb	aa	bb	bb	aa
Block3301	Chr.2	aaxbb	aa	bb	bb	aa	bb	aa	bb	bb	aa	bb	aa	aa	aa	bb	bb	bb	bb	bb	aa	bb	aa	bb	bb	aa	aa	bb	aa	bb	aa	aa	aa	aa	bb	aa	aa	bb	bb	bb	bb	bb	aa	ab	bb	aa	bb	bb	aa
Block3304	Chr.2	aaxbb	aa	bb	bb	aa	bb	aa	bb	bb	aa	bb	aa	aa	aa	bb	bb	bb	bb	bb	aa	bb	aa	bb	bb	aa	aa	bb	aa	bb	aa	aa	aa	aa	bb	aa	aa	bb	bb	bb	bb	bb	aa	ab	bb	aa	bb	bb	aa
Block3305	Chr.2	aaxbb	aa	bb	bb	aa	bb	aa	bb	bb	aa	bb	aa	aa	aa	bb	bb	bb	bb	bb	aa	bb	aa	bb	bb	aa	aa	bb	aa	bb	aa	aa	aa	aa	bb	aa	aa	bb	bb	bb	bb	bb	aa	ab	bb	aa	bb	bb	aa
Block3306	Chr.2	aaxbb	aa	bb	bb	aa	bb	aa	bb	bb	aa	bb	aa	aa	aa	bb	bb	bb	bb	bb	aa	bb	aa	bb	bb	aa	aa	bb	aa	bb	aa	aa	aa	aa	bb	aa	aa	aa	bb	bb	bb	bb	aa	ab	bb	aa	bb	bb	aa
Block3307	Chr.2	aaxbb	aa	bb	bb	aa	bb	aa	bb	bb	aa	bb	aa	aa	aa	bb	bb	bb	bb	bb	aa	bb	aa	bb	bb	aa	aa	bb	aa	bb	aa	aa	aa	aa	bb	aa	aa	aa	bb	bb	ab	bb	aa	ab	bb	aa	bb	bb	aa
Block3308	Chr.2	aaxbb	aa	bb	bb	aa	bb	aa	bb	bb	aa	bb	aa	aa	aa	bb	bb	bb	bb	bb	aa	bb	aa	bb	bb	aa	aa	bb	aa	bb	aa	aa	aa	aa	bb	aa	aa	aa	bb	bb	ab	bb	aa	ab	bb	aa	bb	bb	aa
Block3309	Chr.2	aaxbb	aa	bb	bb	aa	bb	aa	bb	bb	aa	bb	aa	aa	aa	bb	bb	bb	bb	bb	aa	bb	aa	bb	bb	aa	aa	bb	aa	bb	aa	aa	aa	aa	bb	aa	aa	aa	bb	bb	bb	bb	aa	ab	bb	aa	bb	bb	aa
Block3310	Chr.2	aaxbb	aa	bb	bb	aa	bb	aa	bb	bb	aa	bb	aa	aa	aa	bb	bb	bb	bb	bb	aa	bb	aa	bb	bb	aa	aa	bb	aa	bb	aa	aa	aa	aa	bb	aa	aa	bb	bb	bb	bb	bb	aa	ab	bb	aa	bb	bb	aa
Block3311	Chr.2	aaxbb	aa	bb	bb	aa	bb	aa	bb	bb	aa	bb	aa	aa	aa	bb	bb	bb	bb	bb	aa	bb	aa	bb	bb	aa	aa	bb	aa	bb	aa	aa	aa	aa	bb	aa	aa	bb	bb	bb	bb	bb	aa	ab	bb	aa	bb	bb	aa
Block3312	Chr.2	aaxbb	aa	bb	bb	aa	bb	aa	bb	bb	aa	bb	aa	aa	aa	bb	bb	bb	bb	bb	aa	bb	aa	bb	bb	aa	aa	bb	aa	bb	aa	aa	aa	aa	bb	aa	aa	bb	bb	bb	bb	bb	aa	ab	bb	aa	bb	bb	aa
Block3314	Chr.2	aaxbb	aa	bb	bb	aa	bb	aa	bb	bb	aa	bb	aa	aa	aa	bb	bb	bb	bb	bb	aa	bb	aa	bb	bb	aa	aa	bb	aa	bb	aa	aa	aa	aa	bb	aa	aa	bb	bb	bb	bb	bb	aa	aa	bb	aa	ab	bb	aa
Block3319	Chr.2	aaxbb	aa	bb	aa	aa	bb	aa	bb	bb	aa	bb	aa	aa	aa	aa	bb	bb	aa	aa	aa	aa	aa	aa	bb	aa	aa	bb	aa	bb	aa	aa	aa	aa	bb	bb	aa	bb	bb	aa	bb	aa	bb	aa	bb	aa	ab	bb	bb
Block3322	Chr.2	aaxbb	aa	bb	aa	aa	bb	aa	bb	bb	aa	bb	aa	aa	aa	aa	bb	bb	aa	aa	aa	aa	aa	aa	bb	aa	aa	bb	aa	bb	aa	aa	aa	aa	bb	bb	aa	bb	bb	aa	bb	aa	bb	aa	bb	aa	ab	bb	bb
Block3323	Chr.2	aaxbb	aa	bb	aa	aa	bb	aa	bb	bb	aa	bb	aa	aa	aa	aa	bb	bb	aa	aa	aa	aa	aa	aa	bb	aa	aa	bb	aa	bb	aa	aa	aa	aa	bb	bb	aa	bb	bb	aa	bb	aa	bb	aa	bb	aa	ab	bb	bb
Block3326	Chr.2	aaxbb	aa	bb	aa	aa	bb	aa	bb	bb	bb	bb	aa	aa	aa	aa	bb	bb	aa	aa	aa	aa	aa	aa	bb	aa	aa	bb	aa	bb	aa	aa	aa	aa	bb	bb	aa	bb	bb	aa	bb	aa	bb	aa	bb	aa	ab	bb	bb
Block3327	Chr.2	aaxbb	aa	bb	aa	aa	bb	aa	bb	bb	bb	bb	aa	aa	aa	aa	bb	bb	aa	aa	aa	aa	aa	aa	bb	aa	aa	bb	aa	bb	aa	aa	aa	aa	bb	bb	aa	bb	bb	aa	bb	aa	bb	aa	bb	aa	ab	bb	bb
Block3329	Chr.2	aaxbb	aa	bb	aa	aa	bb	aa	bb	bb	bb	bb	aa	aa	aa	aa	bb	bb	aa	aa	aa	aa	aa	aa	bb	aa	aa	bb	aa	bb	aa	aa	aa	aa	bb	bb	aa	bb	bb	aa	bb	aa	bb	aa	bb	aa	ab	bb	bb
Block3337	Chr.2	aaxbb	aa	bb	aa	aa	aa	bb	bb	bb	bb	bb	aa	aa	aa	aa	aa	aa	aa	aa	aa	aa	aa	aa	bb	bb	aa	bb	aa	bb	bb	aa	aa	bb	bb	bb	aa	bb	aa	aa	bb	aa	bb	aa	bb	aa	aa	bb	bb
Block3338	Chr.2	aaxbb	aa	bb	aa	aa	aa	bb	bb	bb	bb	bb	aa	aa	aa	aa	aa	aa	aa	aa	aa	aa	aa	aa	bb	bb	aa	bb	aa	bb	bb	aa	aa	bb	bb	bb	aa	bb	aa	aa	bb	aa	bb	aa	bb	aa	aa	bb	bb
Block3343	Chr.2	aaxbb	aa	bb	aa	aa	aa	bb	bb	bb	bb	bb	aa	aa	aa	aa	aa	aa	aa	aa	aa	aa	aa	aa	bb	bb	aa	bb	aa	bb	bb	aa	aa	bb	bb	bb	aa	bb	aa	aa	bb	aa	bb	aa	bb	aa	aa	bb	bb
Block3347	Chr.2	aaxbb	aa	bb	aa	aa	aa	bb	bb	bb	bb	bb	aa	aa	aa	aa	bb	aa	aa	aa	aa	aa	aa	aa	bb	bb	aa	bb	aa	bb	bb	bb	aa	bb	bb	bb	aa	bb	aa	aa	bb	aa	bb	aa	bb	aa	aa	bb	bb
Block3351	Chr.2	aaxbb	aa	bb	aa	aa	aa	bb	bb	bb	bb	bb	aa	aa	aa	aa	bb	aa	aa	aa	aa	aa	aa	aa	bb	bb	bb	bb	aa	bb	bb	bb	aa	bb	bb	bb	aa	bb	aa	aa	bb	aa	bb	aa	bb	aa	aa	bb	bb
Block3355	Chr.2	aaxbb	aa	bb	aa	aa	aa	bb	bb	bb	bb	bb	aa	aa	aa	aa	bb	bb	aa	aa	aa	aa	aa	aa	bb	bb	bb	bb	aa	bb	bb	bb	aa	bb	bb	bb	aa	bb	aa	aa	bb	aa	bb	aa	bb	aa	aa	bb	aa
Block3358	Chr.2	aaxbb	aa	bb	aa	aa	aa	bb	bb	bb	bb	bb	aa	aa	aa	aa	bb	bb	aa	aa	aa	aa	aa	aa	bb	bb	bb	bb	aa	bb	bb	bb	aa	bb	bb	bb	aa	bb	aa	aa	bb	aa	bb	aa	bb	aa	bb	bb	aa
Block3359	Chr.2	aaxbb	aa	bb	aa	aa	aa	bb	bb	bb	bb	bb	aa	aa	aa	aa	bb	bb	aa	aa	aa	aa	aa	aa	bb	bb	bb	bb	aa	bb	bb	bb	aa	bb	bb	bb	aa	bb	aa	aa	bb	aa	bb	aa	bb	aa	bb	bb	aa
Block3377	Chr.2	aaxbb	aa	bb	aa	aa	aa	bb	bb	bb	bb	bb	aa	aa	aa	aa	bb	bb	aa	aa	aa	aa	aa	aa	bb	bb	bb	bb	aa	bb	aa	bb	aa	bb	bb	bb	aa	bb	aa	aa	bb	aa	bb	aa	bb	aa	bb	bb	aa
Block3387	Chr.2	aaxbb	aa	bb	aa	aa	aa	bb	bb	bb	bb	bb	aa	aa	aa	aa	bb	bb	aa	aa	aa	aa	aa	aa	bb	bb	bb	bb	aa	bb	aa	bb	aa	bb	bb	bb	aa	bb	aa	aa	bb	aa	bb	aa	bb	aa	bb	bb	aa
Block3420	Chr.2	aaxbb	aa	bb	bb	bb	bb	aa	aa	bb	aa	bb	aa	aa	bb	aa	aa	aa	aa	bb	aa	aa	bb	ab	bb	bb	aa	aa	aa	bb	aa	bb	bb	aa	bb	aa	bb	aa	bb	bb	aa	bb	aa	ab	aa	aa	aa	bb	aa
Block3421	Chr.2	aaxbb	aa	bb	bb	bb	bb	aa	aa	bb	aa	bb	aa	aa	bb	aa	aa	aa	aa	bb	aa	aa	bb	ab	bb	bb	aa	aa	aa	bb	aa	bb	bb	aa	bb	aa	bb	aa	bb	bb	aa	bb	aa	ab	aa	aa	aa	bb	aa
Block3422	Chr.2	aaxbb	aa	bb	bb	bb	bb	aa	aa	bb	aa	bb	aa	aa	bb	aa	aa	aa	aa	bb	aa	aa	bb	ab	bb	bb	aa	aa	aa	bb	aa	bb	bb	aa	bb	aa	bb	aa	bb	bb	aa	bb	aa	ab	aa	aa	aa	bb	aa
Block3424	Chr.2	aaxbb	aa	bb	bb	bb	bb	aa	aa	bb	aa	bb	aa	aa	bb	aa	aa	aa	ab	bb	aa	aa	bb	ab	bb	bb	aa	aa	aa	bb	aa	bb	bb	aa	bb	aa	bb	aa	bb	bb	aa	bb	aa	ab	aa	aa	aa	bb	aa
Block3425	Chr.2	aaxbb	aa	bb	bb	bb	bb	aa	aa	bb	aa	bb	aa	aa	bb	aa	aa	aa	ab	bb	aa	aa	bb	ab	bb	bb	aa	aa	aa	bb	aa	bb	bb	aa	bb	aa	bb	aa	bb	bb	aa	bb	aa	ab	aa	aa	aa	bb	aa
Block3426	Chr.2	aaxbb	aa	bb	bb	bb	bb	aa	aa	bb	aa	bb	aa	aa	bb	aa	aa	aa	ab	bb	aa	aa	bb	ab	bb	bb	aa	aa	aa	bb	aa	bb	bb	aa	bb	aa	bb	aa	bb	bb	aa	bb	aa	ab	aa	aa	aa	bb	aa
Block3430	Chr.2	aaxbb	aa	bb	bb	bb	bb	aa	aa	bb	aa	bb	aa	aa	bb	aa	aa	aa	ab	bb	aa	aa	bb	ab	bb	bb	aa	aa	aa	bb	aa	bb	bb	aa	bb	aa	bb	aa	bb	bb	aa	bb	aa	ab	aa	aa	aa	bb	aa
Block3438	Chr.2	aaxbb	aa	bb	bb	bb	bb	aa	aa	bb	aa	bb	aa	aa	bb	aa	aa	aa	ab	bb	aa	aa	bb	ab	bb	bb	aa	aa	aa	bb	aa	bb	bb	aa	bb	aa	ab	aa	bb	bb	aa	bb	aa	ab	aa	aa	aa	bb	aa
Block3442	Chr.2	aaxbb	aa	bb	bb	bb	bb	aa	aa	bb	aa	bb	aa	aa	bb	aa	aa	aa	ab	bb	aa	aa	bb	ab	bb	bb	aa	aa	aa	bb	aa	bb	bb	aa	bb	aa	ab	aa	bb	bb	aa	bb	aa	ab	aa	aa	aa	bb	aa
Block3444	Chr.2	aaxbb	aa	bb	bb	bb	bb	aa	aa	bb	aa	bb	aa	aa	bb	aa	aa	aa	ab	bb	aa	aa	bb	ab	bb	bb	aa	aa	aa	bb	aa	bb	bb	aa	bb	aa	ab	aa	bb	bb	aa	bb	aa	ab	aa	aa	aa	bb	aa
Block3468	Chr.2	aaxbb	aa	bb	bb	aa	bb	aa	bb	bb	aa	bb	aa	aa	aa	bb	bb	bb	bb	bb	aa	bb	aa	bb	bb	aa	aa	bb	aa	bb	aa	aa	aa	aa	bb	aa	aa	bb	bb	bb	aa	bb	aa	ab	bb	aa	bb	bb	aa
Block3469	Chr.2	aaxbb	aa	bb	bb	aa	bb	aa	bb	bb	aa	bb	aa	aa	aa	bb	bb	bb	bb	bb	aa	bb	aa	bb	bb	aa	aa	bb	aa	bb	aa	aa	aa	aa	bb	aa	aa	bb	bb	bb	aa	bb	aa	ab	bb	aa	bb	bb	aa
Block3473	Chr.2	aaxbb	aa	bb	bb	aa	bb	aa	bb	bb	aa	bb	aa	aa	aa	bb	bb	bb	bb	bb	aa	bb	aa	bb	bb	aa	aa	bb	aa	bb	aa	aa	aa	aa	bb	aa	aa	bb	bb	bb	aa	bb	aa	ab	bb	aa	bb	bb	aa
Block3478	Chr.2	aaxbb	aa	bb	bb	aa	bb	aa	bb	bb	aa	bb	aa	aa	aa	bb	bb	bb	bb	bb	aa	bb	aa	bb	bb	aa	aa	bb	aa	bb	aa	aa	aa	aa	bb	aa	aa	bb	bb	bb	aa	bb	aa	ab	bb	aa	bb	bb	aa
Block3481	Chr.2	aaxbb	aa	bb	bb	aa	bb	aa	bb	bb	aa	bb	aa	aa	aa	bb	bb	bb	bb	bb	aa	bb	aa	bb	bb	aa	aa	bb	aa	bb	aa	aa	aa	aa	bb	aa	aa	bb	bb	bb	aa	bb	aa	ab	bb	aa	bb	bb	aa
Block3492	Chr.2	aaxbb	aa	bb	bb	aa	bb	aa	bb	bb	aa	bb	aa	aa	aa	bb	bb	bb	bb	bb	aa	bb	aa	bb	bb	aa	aa	bb	aa	bb	aa	aa	aa	aa	bb	aa	aa	bb	bb	bb	aa	bb	aa	bb	bb	aa	bb	bb	aa
Block3497	Chr.2	aaxbb	aa	bb	bb	aa	bb	aa	bb	bb	aa	bb	aa	aa	aa	bb	bb	bb	bb	bb	aa	bb	aa	bb	bb	aa	aa	bb	aa	bb	aa	aa	aa	aa	bb	aa	aa	bb	bb	bb	aa	bb	aa	ab	bb	aa	bb	bb	aa
Block3504	Chr.2	aaxbb	aa	bb	bb	aa	bb	aa	bb	bb	aa	bb	aa	aa	aa	bb	bb	bb	bb	bb	aa	bb	aa	bb	bb	aa	aa	bb	aa	bb	aa	aa	aa	aa	bb	aa	aa	bb	bb	bb	aa	bb	aa	ab	bb	aa	bb	bb	aa
Block3521	Chr.2	aaxbb	aa	bb	bb	aa	bb	aa	bb	bb	aa	bb	aa	aa	aa	bb	bb	bb	bb	bb	aa	bb	aa	bb	bb	aa	aa	bb	aa	bb	aa	aa	aa	aa	bb	aa	aa	bb	bb	bb	aa	bb	aa	ab	bb	aa	bb	bb	aa
Block3523	Chr.2	aaxbb	aa	bb	bb	aa	bb	aa	bb	bb	aa	bb	aa	aa	aa	bb	bb	bb	bb	bb	aa	bb	aa	bb	bb	aa	aa	bb	aa	bb	aa	aa	aa	aa	bb	aa	aa	bb	bb	bb	aa	bb	aa	ab	bb	aa	bb	bb	aa
Block3526	Chr.2	aaxbb	aa	bb	bb	aa	bb	aa	bb	bb	aa	bb	aa	aa	aa	bb	bb	bb	bb	bb	aa	bb	aa	bb	bb	aa	aa	bb	aa	bb	aa	aa	aa	aa	bb	aa	aa	bb	bb	bb	aa	bb	aa	bb	bb	aa	bb	bb	aa
Block3528	Chr.2	aaxbb	aa	bb	bb	aa	bb	aa	bb	bb	aa	bb	aa	aa	aa	bb	bb	bb	bb	bb	aa	bb	aa	bb	bb	aa	aa	bb	aa	bb	aa	aa	aa	aa	bb	aa	aa	bb	bb	bb	aa	bb	aa	bb	bb	aa	bb	bb	aa
Block3548	Chr.2	aaxbb	aa	bb	bb	aa	bb	aa	bb	bb	aa	bb	aa	aa	aa	bb	bb	bb	bb	bb	aa	bb	aa	bb	bb	aa	aa	bb	aa	bb	aa	aa	aa	aa	bb	aa	aa	bb	bb	bb	aa	bb	aa	bb	bb	aa	bb	bb	aa
Block3549	Chr.2	aaxbb	aa	bb	bb	aa	bb	aa	bb	bb	aa	bb	aa	aa	aa	bb	bb	bb	bb	bb	aa	bb	aa	bb	bb	aa	aa	bb	aa	bb	aa	aa	aa	aa	bb	aa	aa	bb	bb	bb	aa	bb	aa	bb	bb	aa	bb	bb	aa
Block3551	Chr.2	aaxbb	aa	bb	bb	aa	bb	aa	bb	bb	aa	bb	aa	aa	aa	bb	bb	bb	bb	bb	aa	bb	aa	bb	bb	aa	aa	bb	aa	bb	aa	aa	aa	aa	bb	aa	aa	bb	bb	bb	aa	bb	aa	ab	bb	aa	bb	bb	aa
Block3576	Chr.2	aaxbb	aa	bb	bb	aa	bb	aa	bb	bb	aa	bb	aa	aa	aa	bb	bb	bb	bb	bb	aa	bb	aa	bb	bb	aa	aa	bb	aa	bb	aa	aa	aa	aa	bb	aa	aa	bb	bb	bb	aa	bb	aa	ab	bb	aa	bb	ab	aa
Block3597	Chr.2	aaxbb	aa	bb	bb	aa	bb	aa	bb	bb	aa	bb	aa	aa	aa	bb	bb	bb	bb	bb	aa	bb	aa	bb	bb	aa	aa	bb	aa	bb	aa	aa	aa	aa	bb	aa	aa	bb	bb	bb	aa	bb	aa	ab	bb	aa	bb	ab	aa
Block3599	Chr.2	aaxbb	aa	bb	bb	aa	bb	aa	bb	bb	aa	bb	aa	aa	aa	bb	bb	bb	bb	bb	aa	bb	aa	bb	bb	aa	aa	bb	aa	bb	aa	aa	aa	aa	bb	aa	aa	bb	bb	bb	aa	bb	aa	ab	bb	aa	bb	ab	aa
Block3600	Chr.2	aaxbb	aa	bb	bb	aa	bb	aa	bb	bb	aa	bb	aa	aa	aa	bb	bb	bb	bb	bb	aa	bb	aa	bb	bb	aa	aa	bb	aa	bb	aa	aa	aa	aa	bb	aa	aa	bb	bb	bb	aa	bb	aa	ab	bb	aa	bb	ab	aa
Block3609	Chr.2	aaxbb	aa	bb	bb	aa	bb	aa	bb	bb	aa	bb	aa	aa	aa	bb	bb	bb	bb	bb	aa	bb	aa	bb	bb	aa	aa	bb	aa	bb	aa	aa	aa	aa	bb	aa	aa	bb	bb	bb	aa	bb	aa	bb	bb	aa	bb	ab	aa
Block3610	Chr.2	aaxbb	aa	bb	bb	aa	bb	aa	bb	bb	aa	bb	aa	aa	aa	bb	bb	bb	bb	bb	aa	bb	aa	bb	bb	aa	aa	bb	aa	bb	aa	aa	aa	aa	bb	aa	aa	bb	bb	bb	aa	bb	aa	ab	bb	aa	bb	ab	aa
Block3613	Chr.2	aaxbb	aa	bb	bb	aa	bb	aa	bb	bb	aa	bb	aa	aa	aa	bb	bb	bb	bb	bb	aa	bb	aa	bb	bb	aa	aa	bb	aa	bb	aa	aa	aa	aa	bb	aa	aa	bb	bb	bb	aa	bb	aa	ab	bb	aa	bb	ab	aa
Block3615	Chr.2	aaxbb	aa	bb	bb	aa	bb	aa	bb	bb	aa	bb	aa	aa	aa	bb	bb	bb	bb	bb	aa	bb	aa	bb	bb	aa	aa	bb	aa	bb	aa	aa	aa	aa	bb	aa	aa	bb	bb	bb	aa	bb	aa	bb	bb	aa	bb	ab	aa
Block3617	Chr.2	aaxbb	aa	bb	bb	aa	bb	aa	bb	bb	aa	bb	aa	aa	aa	bb	bb	bb	bb	bb	aa	bb	aa	bb	bb	aa	aa	bb	aa	bb	aa	aa	aa	aa	bb	aa	aa	bb	bb	bb	aa	bb	aa	ab	bb	aa	bb	ab	aa
Block3620	Chr.2	aaxbb	aa	bb	bb	aa	bb	aa	bb	bb	aa	bb	aa	aa	aa	bb	bb	bb	bb	bb	aa	bb	aa	bb	bb	aa	aa	bb	aa	bb	aa	aa	aa	aa	bb	aa	aa	bb	bb	bb	aa	bb	aa	ab	bb	aa	bb	ab	aa
Block3635	Chr.2	aaxbb	aa	bb	bb	aa	bb	aa	bb	bb	aa	bb	bb	bb	aa	bb	bb	bb	bb	bb	aa	bb	aa	bb	bb	aa	aa	bb	aa	bb	aa	aa	aa	aa	bb	aa	aa	bb	bb	bb	aa	bb	aa	bb	bb	aa	bb	bb	aa
Block3645	Chr.2	aaxbb	aa	bb	bb	aa	bb	aa	bb	bb	aa	bb	bb	bb	aa	bb	bb	bb	bb	bb	aa	bb	aa	bb	bb	aa	aa	bb	aa	bb	aa	aa	aa	aa	bb	aa	aa	bb	bb	bb	aa	bb	aa	bb	bb	aa	bb	bb	aa
Block3650	Chr.2	aaxbb	aa	bb	bb	aa	bb	aa	bb	bb	aa	bb	bb	bb	aa	bb	bb	bb	bb	bb	aa	bb	aa	bb	bb	aa	aa	bb	aa	bb	aa	aa	aa	aa	bb	aa	aa	bb	bb	bb	aa	bb	aa	ab	bb	aa	bb	ab	aa
Block3651	Chr.2	aaxbb	aa	bb	bb	aa	bb	aa	bb	bb	aa	bb	bb	bb	aa	bb	bb	bb	bb	bb	aa	bb	aa	bb	bb	aa	aa	bb	aa	bb	aa	aa	aa	aa	bb	aa	aa	bb	bb	bb	aa	bb	aa	ab	bb	aa	bb	ab	aa
Block3658	Chr.2	aaxbb	aa	bb	bb	aa	bb	aa	bb	bb	aa	bb	bb	bb	aa	bb	bb	bb	bb	bb	aa	bb	aa	bb	bb	aa	aa	bb	aa	bb	aa	aa	aa	aa	bb	aa	aa	bb	bb	bb	aa	bb	aa	bb	bb	aa	bb	bb	aa
Block3660	Chr.2	aaxbb	aa	bb	bb	aa	bb	aa	bb	bb	aa	bb	bb	bb	aa	bb	bb	bb	bb	bb	aa	bb	aa	bb	bb	aa	aa	bb	aa	bb	aa	aa	aa	aa	bb	aa	aa	bb	bb	bb	aa	bb	aa	ab	bb	aa	bb	ab	aa
Block3669	Chr.2	aaxbb	aa	bb	bb	aa	bb	aa	bb	bb	aa	bb	bb	bb	aa	bb	bb	bb	bb	bb	aa	bb	aa	bb	bb	aa	aa	bb	aa	bb	aa	aa	aa	aa	bb	aa	aa	bb	bb	bb	aa	bb	aa	bb	bb	aa	bb	ab	aa
Block3673	Chr.2	aaxbb	aa	bb	bb	aa	bb	aa	bb	bb	aa	bb	bb	bb	aa	bb	bb	bb	bb	bb	aa	bb	aa	bb	bb	aa	aa	bb	aa	bb	aa	aa	aa	aa	bb	aa	aa	bb	bb	bb	aa	bb	aa	ab	bb	aa	bb	ab	aa
Block3677	Chr.2	aaxbb	aa	bb	bb	aa	bb	aa	bb	bb	aa	bb	bb	bb	aa	bb	bb	bb	bb	bb	aa	bb	aa	bb	bb	aa	aa	bb	aa	bb	aa	aa	aa	aa	bb	aa	aa	bb	bb	bb	aa	bb	aa	ab	bb	aa	bb	ab	aa
Block3680	Chr.2	aaxbb	aa	bb	bb	aa	bb	aa	bb	bb	aa	bb	bb	bb	aa	bb	bb	bb	bb	bb	aa	bb	aa	bb	bb	aa	aa	bb	aa	bb	aa	aa	aa	aa	bb	aa	aa	bb	bb	bb	aa	bb	aa	bb	bb	aa	bb	ab	aa
Block3685	Chr.2	aaxbb	aa	bb	bb	aa	bb	aa	bb	bb	aa	bb	bb	bb	aa	bb	bb	bb	bb	bb	aa	bb	aa	bb	bb	aa	aa	bb	aa	bb	aa	aa	aa	aa	bb	aa	aa	bb	bb	bb	aa	bb	aa	ab	bb	aa	bb	bb	aa
Block3691	Chr.2	aaxbb	aa	bb	bb	aa	bb	aa	bb	bb	aa	bb	bb	bb	aa	bb	bb	bb	bb	bb	aa	bb	aa	bb	bb	aa	aa	bb	aa	bb	aa	aa	aa	aa	bb	aa	aa	bb	bb	bb	aa	bb	aa	ab	bb	aa	bb	ab	aa
Block3700	Chr.2	aaxbb	aa	bb	bb	aa	bb	aa	bb	bb	aa	bb	bb	bb	aa	bb	bb	bb	bb	bb	aa	bb	aa	bb	bb	aa	aa	bb	aa	bb	aa	aa	aa	aa	bb	aa	aa	bb	bb	bb	aa	bb	aa	bb	bb	aa	aa	ab	aa
Block3702	Chr.2	aaxbb	aa	bb	bb	aa	bb	aa	bb	bb	aa	bb	bb	bb	aa	bb	bb	bb	bb	bb	aa	bb	aa	bb	bb	aa	aa	bb	aa	bb	aa	aa	aa	aa	bb	aa	aa	bb	bb	bb	aa	bb	aa	bb	bb	aa	aa	ab	aa
Block3704	Chr.2	aaxbb	aa	bb	bb	aa	bb	aa	bb	bb	aa	bb	bb	bb	aa	bb	bb	bb	bb	bb	aa	bb	aa	bb	bb	aa	aa	bb	aa	bb	aa	aa	aa	aa	bb	aa	aa	bb	bb	bb	aa	bb	aa	ab	bb	aa	aa	ab	aa
Block3706	Chr.2	aaxbb	aa	bb	bb	aa	bb	aa	bb	bb	aa	bb	bb	bb	aa	bb	bb	bb	bb	bb	aa	bb	aa	bb	bb	aa	aa	bb	aa	bb	aa	aa	aa	aa	bb	aa	aa	bb	bb	bb	aa	bb	aa	ab	bb	aa	aa	bb	aa
Block3708	Chr.2	aaxbb	aa	bb	bb	aa	bb	aa	bb	bb	aa	bb	bb	bb	aa	bb	bb	bb	bb	bb	aa	bb	aa	bb	bb	aa	aa	bb	aa	bb	aa	aa	aa	aa	bb	aa	aa	bb	bb	bb	aa	bb	aa	bb	bb	aa	aa	bb	aa
Block3709	Chr.2	aaxbb	aa	bb	bb	aa	bb	aa	bb	bb	aa	bb	bb	bb	aa	bb	bb	bb	bb	bb	aa	bb	aa	bb	bb	aa	aa	bb	aa	bb	aa	aa	aa	aa	bb	aa	aa	bb	bb	bb	aa	bb	aa	bb	bb	aa	aa	bb	aa
Block3712	Chr.2	aaxbb	aa	bb	bb	aa	bb	aa	bb	bb	aa	bb	bb	bb	aa	bb	bb	bb	bb	bb	aa	bb	aa	bb	bb	aa	aa	bb	aa	bb	aa	aa	aa	aa	bb	aa	aa	bb	bb	bb	aa	bb	aa	ab	bb	aa	aa	ab	aa
Block3714	Chr.2	aaxbb	aa	bb	bb	aa	bb	aa	bb	bb	aa	bb	bb	bb	aa	bb	bb	bb	bb	bb	aa	bb	aa	bb	bb	aa	aa	bb	aa	bb	aa	aa	aa	aa	bb	aa	aa	bb	bb	bb	aa	bb	aa	ab	bb	aa	aa	ab	aa
Block3715	Chr.2	aaxbb	aa	bb	bb	aa	bb	aa	bb	bb	aa	bb	bb	bb	aa	bb	bb	bb	bb	bb	aa	bb	aa	bb	bb	aa	aa	bb	aa	bb	aa	aa	aa	aa	bb	aa	aa	bb	bb	bb	aa	bb	aa	bb	bb	aa	aa	ab	aa
Block3716	Chr.2	aaxbb	aa	bb	bb	aa	bb	aa	bb	bb	aa	bb	bb	bb	aa	bb	bb	bb	bb	bb	aa	bb	aa	bb	bb	aa	aa	bb	aa	bb	aa	aa	aa	aa	bb	aa	aa	bb	bb	bb	aa	bb	aa	bb	bb	aa	aa	bb	aa
Block3722	Chr.2	aaxbb	aa	bb	bb	aa	bb	aa	bb	bb	aa	bb	bb	bb	aa	bb	bb	bb	bb	bb	aa	bb	aa	bb	bb	aa	aa	bb	aa	bb	aa	aa	aa	aa	bb	aa	aa	bb	bb	bb	aa	bb	aa	bb	bb	aa	aa	ab	aa
Block3725	Chr.2	aaxbb	aa	bb	bb	aa	bb	aa	bb	bb	aa	bb	bb	bb	aa	bb	bb	bb	bb	bb	aa	bb	aa	bb	bb	aa	aa	bb	aa	bb	aa	aa	aa	aa	bb	aa	aa	bb	bb	bb	aa	bb	aa	bb	bb	aa	aa	ab	aa
Block3726	Chr.2	aaxbb	aa	bb	bb	aa	bb	aa	bb	bb	aa	bb	bb	bb	aa	bb	bb	bb	bb	bb	aa	bb	aa	bb	bb	aa	aa	bb	aa	bb	aa	aa	aa	aa	bb	aa	aa	bb	bb	bb	aa	bb	aa	ab	bb	aa	aa	ab	aa
Block3727	Chr.2	aaxbb	aa	bb	bb	aa	bb	aa	bb	bb	aa	bb	bb	bb	aa	bb	bb	bb	bb	bb	aa	bb	aa	bb	bb	aa	aa	bb	aa	bb	aa	aa	aa	aa	bb	aa	aa	bb	bb	bb	aa	bb	aa	bb	bb	aa	aa	ab	aa
Block3728	Chr.2	aaxbb	aa	bb	bb	aa	bb	aa	bb	bb	aa	bb	bb	bb	aa	bb	bb	bb	bb	bb	aa	bb	aa	bb	bb	aa	aa	bb	aa	bb	aa	aa	aa	aa	bb	aa	aa	bb	bb	bb	aa	bb	aa	ab	bb	aa	aa	ab	aa
Block3729	Chr.2	aaxbb	aa	bb	bb	aa	bb	aa	bb	bb	aa	bb	bb	bb	aa	bb	bb	bb	bb	bb	aa	bb	aa	bb	bb	aa	aa	bb	aa	bb	aa	aa	aa	aa	bb	aa	aa	bb	bb	bb	aa	bb	aa	ab	bb	aa	aa	bb	aa
Block3734	Chr.2	aaxbb	aa	bb	bb	aa	bb	aa	bb	bb	aa	bb	bb	bb	aa	bb	bb	bb	bb	bb	aa	bb	aa	bb	bb	aa	aa	bb	aa	bb	aa	aa	aa	aa	bb	aa	aa	bb	bb	bb	aa	bb	aa	ab	bb	aa	aa	ab	aa
Block3735	Chr.2	aaxbb	aa	bb	bb	aa	bb	aa	bb	bb	aa	bb	bb	bb	aa	bb	bb	bb	bb	bb	aa	bb	aa	bb	bb	aa	aa	bb	aa	bb	aa	aa	aa	aa	bb	aa	aa	bb	bb	bb	aa	bb	aa	ab	bb	aa	aa	bb	aa
Block3737	Chr.2	aaxbb	aa	bb	bb	aa	bb	aa	bb	bb	aa	bb	bb	bb	aa	bb	bb	bb	bb	bb	aa	bb	aa	bb	bb	aa	aa	bb	aa	bb	aa	aa	aa	aa	bb	aa	aa	bb	bb	bb	aa	bb	aa	bb	bb	aa	aa	bb	aa
Block3738	Chr.2	aaxbb	aa	bb	bb	aa	bb	aa	bb	bb	aa	bb	bb	bb	aa	bb	bb	bb	bb	bb	aa	bb	aa	bb	bb	aa	aa	bb	aa	bb	aa	aa	aa	aa	bb	aa	aa	bb	bb	bb	aa	bb	aa	ab	bb	aa	aa	bb	aa
Block3739	Chr.2	aaxbb	aa	bb	bb	aa	bb	aa	bb	bb	aa	bb	bb	bb	aa	bb	bb	bb	bb	bb	aa	bb	aa	bb	bb	aa	aa	bb	aa	bb	aa	aa	aa	aa	bb	aa	aa	bb	bb	bb	aa	bb	aa	ab	bb	aa	aa	bb	aa
Block3740	Chr.2	aaxbb	aa	bb	bb	aa	bb	aa	bb	bb	aa	bb	bb	bb	aa	bb	bb	bb	bb	bb	aa	bb	aa	bb	bb	aa	aa	bb	aa	bb	aa	aa	aa	aa	bb	aa	aa	bb	bb	bb	aa	bb	aa	ab	bb	aa	aa	ab	aa
Block3741	Chr.2	aaxbb	aa	bb	bb	aa	bb	aa	bb	bb	aa	bb	bb	bb	aa	bb	bb	bb	bb	bb	aa	bb	ab	bb	bb	aa	aa	bb	aa	bb	aa	aa	aa	aa	bb	aa	aa	bb	bb	bb	aa	bb	aa	ab	bb	aa	aa	ab	aa
Block3742	Chr.2	aaxbb	aa	bb	bb	aa	bb	aa	bb	bb	aa	bb	bb	bb	aa	bb	bb	bb	bb	bb	aa	bb	ab	bb	bb	aa	aa	bb	aa	bb	aa	aa	aa	aa	bb	aa	aa	bb	bb	bb	aa	bb	aa	ab	bb	bb	aa	ab	aa
Block3743	Chr.2	aaxbb	aa	bb	bb	aa	bb	aa	bb	bb	aa	bb	bb	bb	aa	bb	bb	bb	bb	bb	aa	bb	ab	bb	bb	aa	aa	bb	aa	bb	aa	aa	aa	aa	bb	aa	aa	bb	bb	bb	aa	bb	aa	bb	bb	bb	aa	ab	aa
Block3746	Chr.2	aaxbb	aa	bb	bb	aa	bb	aa	bb	bb	aa	bb	bb	bb	aa	bb	bb	bb	bb	bb	aa	bb	ab	bb	bb	aa	aa	bb	aa	bb	aa	aa	aa	aa	bb	aa	aa	bb	bb	bb	aa	bb	aa	bb	bb	bb	aa	bb	aa
Block3755	Chr.2	aaxbb	aa	bb	bb	aa	bb	aa	bb	bb	aa	bb	aa	aa	aa	bb	bb	bb	bb	bb	aa	bb	aa	bb	bb	aa	aa	bb	aa	bb	aa	aa	aa	aa	bb	aa	aa	bb	bb	bb	aa	bb	aa	ab	bb	aa	bb	bb	aa
Block3775	Chr.2	aaxbb	aa	bb	bb	aa	bb	aa	aa	bb	aa	bb	bb	bb	aa	bb	aa	bb	bb	bb	aa	bb	bb	bb	bb	aa	aa	bb	aa	bb	aa	bb	aa	aa	bb	aa	aa	bb	bb	bb	aa	bb	aa	ab	bb	bb	aa	bb	aa
Block3777	Chr.2	aaxbb	aa	bb	bb	aa	bb	aa	aa	bb	aa	bb	bb	bb	aa	bb	aa	bb	bb	bb	aa	bb	bb	bb	bb	aa	aa	bb	aa	bb	aa	bb	aa	aa	bb	aa	aa	bb	bb	bb	aa	bb	aa	bb	bb	bb	aa	bb	aa
Block3783	Chr.2	aaxbb	aa	bb	bb	aa	bb	aa	aa	bb	aa	bb	bb	bb	aa	bb	aa	bb	bb	bb	aa	bb	bb	bb	bb	aa	aa	bb	aa	bb	aa	bb	aa	aa	bb	aa	aa	bb	bb	bb	aa	bb	aa	ab	bb	bb	aa	bb	aa
Block3787	Chr.2	aaxbb	aa	bb	bb	aa	bb	aa	aa	bb	aa	bb	bb	bb	aa	bb	aa	bb	bb	bb	aa	bb	bb	bb	bb	aa	aa	bb	aa	bb	aa	bb	aa	aa	bb	aa	aa	bb	bb	bb	aa	bb	aa	aa	bb	bb	aa	bb	aa
Block3798	Chr.2	aaxbb	aa	bb	bb	aa	bb	aa	aa	bb	aa	bb	bb	bb	aa	bb	aa	bb	bb	bb	aa	bb	bb	bb	bb	aa	aa	bb	aa	bb	aa	bb	aa	aa	bb	aa	aa	bb	bb	bb	aa	bb	aa	ab	bb	bb	aa	ab	aa
Block3806	Chr.2	aaxbb	aa	bb	bb	aa	bb	aa	aa	bb	aa	bb	bb	bb	aa	bb	aa	bb	bb	bb	aa	bb	bb	bb	bb	aa	aa	bb	aa	bb	aa	bb	aa	aa	bb	aa	aa	bb	bb	bb	aa	bb	aa	ab	bb	bb	aa	ab	aa
Block3812	Chr.2	aaxbb	aa	bb	bb	aa	bb	aa	aa	bb	aa	bb	bb	bb	aa	bb	aa	bb	bb	bb	aa	bb	bb	bb	bb	aa	aa	bb	aa	bb	aa	bb	aa	aa	bb	aa	aa	bb	bb	bb	aa	bb	aa	ab	bb	bb	aa	ab	aa
Block3815	Chr.2	aaxbb	aa	bb	bb	aa	bb	aa	aa	bb	aa	bb	bb	bb	aa	bb	aa	bb	bb	bb	aa	bb	bb	bb	bb	aa	aa	bb	aa	bb	aa	bb	aa	aa	bb	aa	aa	bb	bb	bb	aa	bb	aa	ab	bb	bb	aa	ab	aa
Block3820	Chr.2	aaxbb	aa	bb	bb	aa	bb	aa	aa	bb	aa	bb	bb	bb	aa	bb	aa	bb	bb	bb	aa	bb	bb	bb	bb	aa	aa	bb	aa	bb	aa	bb	aa	aa	bb	aa	aa	bb	bb	bb	aa	bb	aa	ab	bb	bb	aa	aa	aa
Block3822	Chr.2	aaxbb	aa	bb	bb	aa	bb	aa	aa	bb	aa	bb	bb	bb	aa	bb	aa	bb	bb	bb	aa	bb	bb	bb	bb	aa	aa	bb	aa	bb	aa	bb	aa	aa	bb	aa	aa	bb	bb	bb	aa	bb	aa	ab	bb	bb	aa	ab	aa
Block3823	Chr.2	aaxbb	aa	bb	bb	aa	bb	aa	aa	bb	aa	bb	bb	bb	aa	bb	aa	bb	bb	bb	aa	bb	bb	bb	bb	aa	aa	bb	aa	bb	aa	bb	aa	aa	bb	aa	aa	bb	bb	bb	aa	bb	aa	ab	bb	bb	aa	ab	aa
Block3839	Chr.2	aaxbb	aa	bb	bb	aa	bb	aa	bb	bb	aa	bb	bb	bb	aa	bb	bb	bb	bb	bb	aa	bb	bb	bb	bb	aa	aa	bb	aa	bb	aa	aa	aa	aa	bb	aa	aa	bb	bb	bb	aa	bb	aa	ab	bb	bb	aa	ab	aa
Block3850	Chr.2	aaxbb	aa	bb	bb	aa	bb	aa	bb	bb	aa	bb	bb	bb	aa	bb	aa	bb	bb	bb	aa	bb	bb	bb	bb	aa	aa	bb	aa	bb	aa	bb	aa	aa	bb	aa	aa	bb	bb	bb	aa	bb	aa	ab	bb	bb	aa	ab	aa
Block3851	Chr.2	aaxbb	aa	bb	bb	aa	bb	aa	bb	bb	aa	bb	bb	bb	aa	bb	aa	bb	bb	bb	aa	bb	bb	bb	bb	aa	aa	bb	aa	bb	aa	bb	aa	aa	bb	aa	aa	bb	bb	bb	aa	bb	aa	ab	bb	bb	aa	ab	aa
Block3852	Chr.2	aaxbb	aa	bb	bb	aa	bb	aa	bb	bb	aa	bb	bb	bb	aa	bb	aa	bb	bb	bb	aa	bb	bb	bb	bb	aa	aa	bb	aa	bb	aa	bb	aa	aa	bb	aa	aa	bb	bb	bb	aa	bb	aa	ab	bb	bb	aa	ab	aa
Block3869	Chr.2	aaxbb	aa	bb	bb	aa	bb	aa	bb	bb	aa	bb	bb	bb	aa	bb	aa	bb	bb	bb	aa	bb	bb	bb	bb	aa	aa	bb	aa	bb	aa	bb	aa	aa	bb	aa	aa	bb	bb	bb	aa	bb	aa	bb	bb	bb	aa	ab	aa
Block3870	Chr.2	aaxbb	aa	bb	bb	aa	bb	aa	bb	bb	aa	bb	bb	bb	aa	bb	aa	bb	bb	bb	aa	bb	bb	bb	bb	aa	aa	bb	aa	bb	aa	bb	aa	aa	bb	aa	aa	bb	bb	bb	aa	bb	aa	bb	bb	bb	aa	ab	aa
Block3873	Chr.2	aaxbb	aa	bb	bb	aa	bb	aa	bb	bb	aa	bb	bb	bb	aa	bb	aa	bb	bb	bb	aa	bb	bb	bb	bb	aa	aa	bb	aa	bb	aa	bb	aa	aa	bb	aa	aa	bb	bb	bb	aa	bb	aa	ab	bb	bb	aa	ab	aa
Block3875	Chr.2	aaxbb	aa	bb	bb	aa	bb	aa	bb	bb	aa	bb	bb	bb	aa	bb	aa	bb	bb	bb	aa	bb	bb	bb	bb	aa	aa	bb	aa	bb	aa	bb	aa	aa	bb	aa	aa	bb	bb	bb	aa	bb	aa	ab	bb	bb	aa	ab	aa
Block3879	Chr.2	aaxbb	aa	bb	bb	aa	bb	aa	bb	bb	aa	bb	bb	bb	aa	bb	aa	bb	bb	bb	aa	bb	bb	bb	bb	aa	aa	bb	aa	bb	aa	bb	aa	aa	bb	aa	aa	bb	bb	bb	aa	bb	aa	ab	bb	bb	aa	ab	aa
Block3881	Chr.2	aaxbb	aa	bb	bb	aa	bb	aa	bb	bb	aa	bb	bb	bb	aa	bb	aa	bb	bb	bb	aa	bb	bb	bb	bb	aa	aa	bb	aa	bb	aa	bb	aa	aa	bb	aa	aa	bb	bb	bb	aa	bb	aa	ab	bb	bb	aa	ab	aa
Block3887	Chr.2	aaxbb	aa	bb	bb	aa	bb	aa	bb	bb	aa	bb	bb	bb	aa	bb	bb	bb	bb	bb	aa	bb	bb	bb	bb	aa	aa	bb	aa	bb	aa	bb	aa	aa	bb	aa	aa	bb	bb	bb	aa	bb	aa	ab	bb	bb	aa	ab	aa
Block3900	Chr.2	aaxbb	aa	bb	bb	aa	bb	aa	bb	bb	aa	bb	bb	bb	aa	bb	bb	bb	bb	bb	aa	bb	bb	bb	bb	aa	aa	bb	aa	bb	aa	bb	aa	aa	bb	aa	aa	bb	bb	bb	aa	bb	aa	bb	bb	bb	aa	bb	aa
Block3903	Chr.2	aaxbb	aa	bb	bb	aa	bb	aa	bb	bb	aa	bb	bb	bb	aa	bb	bb	bb	bb	bb	aa	bb	bb	bb	bb	aa	aa	bb	aa	bb	aa	bb	aa	aa	bb	aa	aa	bb	bb	bb	aa	bb	aa	ab	bb	bb	aa	ab	aa
Block3927	Chr.2	aaxbb	aa	bb	bb	aa	bb	aa	bb	bb	aa	bb	bb	bb	aa	bb	bb	bb	bb	bb	aa	bb	ab	bb	bb	aa	aa	bb	aa	bb	aa	aa	aa	aa	bb	aa	aa	bb	bb	bb	aa	bb	aa	bb	bb	bb	aa	ab	aa
Block3930	Chr.2	aaxbb	aa	bb	bb	aa	bb	aa	bb	bb	aa	bb	bb	bb	aa	bb	bb	bb	bb	bb	aa	bb	bb	bb	bb	aa	aa	bb	aa	bb	aa	aa	aa	aa	bb	aa	aa	bb	bb	bb	aa	bb	aa	ab	bb	bb	aa	ab	aa
Block3931	Chr.2	aaxbb	aa	bb	bb	aa	bb	aa	bb	bb	aa	bb	bb	bb	aa	bb	bb	bb	bb	bb	aa	bb	bb	bb	bb	aa	aa	bb	aa	bb	aa	aa	aa	aa	bb	aa	aa	bb	bb	bb	aa	bb	aa	ab	bb	bb	aa	ab	aa
Block3933	Chr.2	aaxbb	aa	bb	bb	aa	bb	aa	bb	bb	aa	bb	bb	bb	aa	bb	bb	bb	bb	bb	aa	bb	bb	bb	bb	aa	aa	bb	aa	bb	aa	aa	aa	aa	bb	aa	aa	bb	bb	bb	aa	bb	aa	bb	bb	bb	aa	bb	aa
Block3935	Chr.2	aaxbb	aa	bb	bb	aa	bb	aa	bb	bb	aa	bb	bb	bb	aa	bb	bb	bb	bb	bb	aa	bb	bb	bb	bb	aa	aa	bb	aa	bb	aa	aa	aa	aa	bb	aa	aa	bb	bb	bb	aa	bb	aa	ab	bb	bb	aa	ab	aa
Block3949	Chr.2	aaxbb	aa	bb	bb	aa	bb	aa	bb	bb	aa	bb	bb	bb	aa	bb	bb	bb	bb	bb	aa	bb	bb	bb	bb	aa	aa	bb	aa	bb	aa	bb	aa	aa	bb	aa	aa	bb	bb	bb	aa	bb	aa	ab	bb	bb	aa	ab	aa
Block3954	Chr.2	aaxbb	aa	bb	bb	aa	bb	aa	bb	bb	aa	bb	bb	bb	aa	bb	bb	bb	bb	bb	aa	bb	bb	bb	bb	aa	aa	bb	aa	bb	aa	bb	aa	aa	bb	aa	aa	bb	bb	bb	aa	bb	aa	bb	bb	bb	aa	ab	aa
Block3955	Chr.2	aaxbb	aa	bb	bb	aa	bb	aa	bb	bb	aa	bb	bb	bb	aa	bb	bb	bb	bb	bb	aa	bb	bb	bb	bb	aa	aa	bb	aa	bb	aa	bb	aa	aa	bb	aa	aa	bb	bb	bb	aa	bb	aa	bb	bb	bb	aa	ab	aa
Block3966	Chr.2	aaxbb	aa	bb	bb	aa	bb	aa	bb	bb	aa	bb	bb	bb	aa	bb	bb	bb	bb	bb	aa	bb	bb	bb	bb	aa	aa	bb	aa	bb	aa	bb	aa	aa	bb	aa	aa	bb	bb	bb	aa	bb	aa	bb	bb	bb	aa	ab	aa
Block3974	Chr.2	aaxbb	aa	bb	bb	aa	bb	aa	bb	bb	aa	bb	bb	bb	aa	bb	bb	bb	bb	bb	aa	bb	ab	bb	bb	aa	aa	bb	aa	bb	aa	aa	aa	aa	bb	aa	aa	bb	bb	bb	aa	bb	aa	ab	bb	bb	aa	ab	aa
Block3979	Chr.2	aaxbb	aa	bb	bb	aa	bb	aa	bb	bb	aa	bb	bb	bb	aa	bb	bb	bb	bb	bb	aa	bb	ab	bb	bb	aa	aa	bb	aa	bb	aa	aa	aa	aa	bb	aa	aa	bb	bb	bb	aa	bb	aa	bb	bb	bb	aa	bb	aa
Block3980	Chr.2	aaxbb	aa	bb	bb	aa	bb	aa	bb	bb	aa	bb	bb	bb	aa	bb	bb	bb	bb	bb	aa	bb	ab	bb	bb	aa	aa	bb	aa	bb	aa	aa	aa	aa	bb	aa	aa	bb	bb	bb	aa	bb	aa	ab	bb	bb	aa	bb	aa
Block3983	Chr.2	aaxbb	aa	bb	bb	aa	bb	aa	bb	bb	aa	bb	bb	bb	aa	bb	bb	bb	bb	bb	aa	bb	bb	bb	bb	aa	aa	bb	aa	bb	aa	aa	aa	aa	bb	aa	aa	bb	bb	bb	aa	bb	aa	ab	bb	bb	aa	ab	aa
Block3984	Chr.2	aaxbb	aa	bb	bb	aa	bb	aa	bb	bb	aa	bb	bb	bb	aa	bb	bb	bb	bb	bb	aa	bb	bb	bb	bb	aa	aa	bb	aa	bb	aa	aa	aa	aa	bb	aa	aa	bb	bb	bb	aa	bb	aa	ab	bb	bb	aa	ab	aa
Block3987	Chr.2	aaxbb	aa	bb	bb	aa	bb	aa	bb	bb	aa	bb	bb	bb	aa	bb	bb	bb	bb	bb	aa	bb	ab	bb	bb	aa	aa	bb	aa	bb	aa	aa	aa	aa	bb	aa	aa	bb	bb	bb	aa	bb	aa	ab	bb	bb	aa	bb	aa
Block3995	Chr.2	aaxbb	aa	bb	bb	aa	bb	aa	bb	bb	aa	bb	bb	bb	aa	bb	bb	bb	ab	bb	aa	bb	ab	bb	bb	aa	aa	ab	aa	bb	aa	aa	aa	aa	bb	aa	ab	bb	bb	bb	aa	bb	aa	ab	bb	bb	aa	bb	aa
Block4008	Chr.2	aaxbb	aa	bb	bb	aa	bb	aa	bb	bb	aa	bb	aa	aa	aa	bb	bb	bb	bb	bb	aa	bb	aa	bb	bb	aa	aa	bb	aa	bb	aa	aa	aa	aa	bb	aa	aa	bb	bb	bb	aa	bb	aa	ab	bb	aa	bb	bb	aa
Block4012	Chr.2	aaxbb	aa	bb	bb	aa	bb	aa	bb	bb	aa	bb	aa	aa	aa	bb	bb	bb	bb	bb	aa	bb	aa	bb	bb	aa	aa	bb	aa	bb	aa	aa	aa	aa	bb	aa	aa	bb	bb	bb	aa	bb	aa	ab	bb	aa	bb	ab	aa
Block4013	Chr.2	aaxbb	aa	bb	bb	aa	bb	aa	bb	bb	aa	bb	aa	aa	aa	bb	bb	bb	bb	bb	aa	bb	aa	bb	bb	aa	aa	bb	aa	bb	aa	aa	aa	aa	bb	aa	aa	bb	bb	bb	aa	bb	aa	ab	bb	aa	bb	bb	aa
Block4014	Chr.2	aaxbb	aa	bb	bb	aa	bb	aa	bb	bb	aa	bb	aa	aa	aa	bb	bb	bb	bb	bb	aa	bb	aa	bb	bb	aa	aa	bb	aa	bb	aa	aa	aa	aa	bb	aa	aa	bb	bb	bb	aa	bb	aa	ab	bb	aa	bb	bb	aa
Block4018	Chr.2	aaxbb	aa	bb	bb	aa	bb	aa	bb	bb	aa	bb	aa	aa	aa	bb	bb	bb	bb	bb	aa	bb	aa	bb	bb	aa	aa	bb	aa	bb	aa	aa	aa	aa	bb	aa	aa	bb	bb	bb	aa	bb	aa	ab	bb	aa	bb	bb	aa
Block4020	Chr.2	aaxbb	aa	bb	bb	aa	bb	aa	bb	bb	aa	bb	aa	aa	aa	bb	bb	bb	bb	bb	aa	bb	aa	bb	bb	aa	aa	bb	aa	bb	aa	aa	aa	aa	bb	aa	aa	bb	bb	bb	aa	bb	aa	ab	bb	aa	bb	bb	aa
Block4022	Chr.2	aaxbb	aa	bb	bb	aa	bb	aa	bb	bb	aa	bb	aa	aa	aa	bb	bb	bb	bb	bb	aa	bb	aa	bb	bb	aa	aa	bb	aa	bb	aa	aa	aa	aa	bb	aa	aa	bb	bb	bb	aa	bb	aa	ab	bb	aa	bb	bb	aa
Block4025	Chr.2	aaxbb	aa	bb	bb	aa	bb	aa	bb	bb	aa	bb	aa	aa	aa	bb	bb	bb	bb	bb	aa	bb	aa	bb	bb	aa	aa	bb	aa	bb	aa	aa	aa	aa	bb	aa	aa	bb	bb	bb	aa	bb	aa	ab	bb	aa	bb	bb	aa
Block4026	Chr.2	aaxbb	aa	bb	bb	aa	bb	aa	bb	bb	aa	bb	aa	aa	aa	bb	bb	bb	bb	bb	aa	bb	aa	bb	bb	aa	aa	bb	aa	bb	aa	aa	aa	aa	bb	aa	aa	bb	bb	bb	aa	bb	aa	aa	bb	aa	bb	bb	aa
Block4029	Chr.2	aaxbb	aa	bb	bb	aa	bb	aa	bb	bb	aa	bb	aa	aa	aa	bb	bb	bb	bb	bb	aa	bb	aa	bb	bb	aa	aa	bb	aa	bb	aa	aa	aa	aa	bb	aa	aa	bb	bb	bb	aa	bb	aa	ab	bb	aa	bb	bb	aa
Block4031	Chr.2	aaxbb	aa	bb	bb	aa	bb	aa	bb	bb	aa	bb	aa	aa	aa	bb	bb	bb	bb	bb	aa	bb	aa	bb	bb	aa	aa	bb	aa	bb	aa	aa	aa	aa	bb	aa	aa	bb	bb	bb	aa	bb	aa	bb	bb	aa	bb	bb	aa
Block4032	Chr.2	aaxbb	aa	bb	bb	aa	bb	aa	bb	bb	aa	bb	aa	aa	aa	bb	bb	bb	bb	bb	aa	bb	aa	bb	bb	aa	aa	bb	aa	bb	aa	aa	aa	aa	bb	aa	aa	bb	bb	bb	aa	bb	aa	bb	bb	aa	bb	bb	aa
Block4037	Chr.2	aaxbb	aa	bb	bb	aa	bb	aa	bb	bb	aa	bb	aa	aa	aa	bb	bb	bb	bb	bb	aa	bb	aa	bb	bb	aa	aa	bb	aa	bb	aa	aa	aa	aa	bb	aa	aa	bb	bb	bb	aa	bb	aa	bb	bb	aa	bb	bb	aa
Block4038	Chr.2	aaxbb	aa	bb	bb	aa	bb	aa	bb	bb	aa	bb	aa	aa	aa	bb	bb	bb	bb	bb	aa	bb	aa	bb	bb	aa	aa	bb	aa	bb	aa	aa	aa	aa	bb	aa	aa	bb	bb	bb	aa	bb	aa	bb	bb	aa	bb	bb	aa
Block4043	Chr.2	aaxbb	aa	bb	bb	aa	bb	aa	bb	bb	aa	bb	aa	aa	aa	bb	bb	bb	bb	bb	aa	bb	aa	bb	bb	aa	aa	bb	aa	bb	aa	aa	aa	aa	bb	aa	aa	bb	bb	bb	aa	bb	aa	ab	bb	aa	bb	bb	aa
Block4054	Chr.2	aaxbb	aa	bb	bb	aa	bb	aa	bb	bb	aa	bb	aa	aa	aa	bb	bb	bb	bb	bb	aa	bb	aa	bb	bb	aa	aa	bb	aa	bb	aa	aa	aa	aa	bb	aa	aa	bb	bb	bb	aa	bb	aa	ab	bb	aa	bb	bb	aa
Block4056	Chr.2	aaxbb	aa	bb	bb	aa	bb	aa	bb	bb	aa	bb	aa	aa	aa	bb	bb	bb	bb	bb	aa	bb	aa	bb	bb	aa	aa	bb	aa	bb	aa	aa	aa	aa	bb	aa	aa	bb	bb	bb	aa	bb	aa	ab	bb	aa	bb	bb	aa
Block4070	Chr.2	aaxbb	aa	bb	bb	aa	bb	aa	aa	bb	aa	bb	bb	bb	aa	bb	aa	bb	bb	bb	aa	bb	bb	bb	bb	aa	aa	bb	aa	bb	aa	bb	aa	aa	bb	aa	aa	bb	bb	bb	aa	bb	aa	ab	bb	bb	aa	ab	aa
Block4071	Chr.2	aaxbb	aa	bb	bb	aa	bb	aa	aa	bb	aa	bb	bb	bb	aa	bb	aa	bb	bb	bb	aa	bb	bb	bb	bb	aa	aa	bb	aa	bb	aa	bb	aa	aa	bb	aa	aa	bb	bb	bb	aa	bb	aa	ab	bb	bb	aa	ab	aa
Block4074	Chr.2	aaxbb	aa	bb	bb	aa	bb	aa	aa	bb	aa	bb	bb	bb	aa	bb	aa	bb	bb	bb	aa	bb	bb	bb	bb	aa	aa	bb	aa	bb	aa	bb	aa	aa	bb	aa	aa	bb	bb	bb	aa	bb	aa	ab	bb	bb	aa	ab	aa
Block4076	Chr.2	aaxbb	aa	bb	bb	aa	bb	aa	aa	bb	aa	bb	bb	bb	aa	bb	aa	bb	bb	bb	aa	bb	bb	bb	bb	aa	aa	bb	aa	bb	aa	bb	aa	aa	bb	aa	aa	bb	bb	bb	aa	bb	aa	ab	bb	bb	aa	ab	aa
Block4082	Chr.2	aaxbb	aa	bb	bb	aa	bb	aa	aa	bb	aa	bb	bb	bb	aa	bb	aa	bb	bb	bb	aa	bb	bb	bb	bb	aa	aa	bb	aa	bb	aa	bb	aa	aa	bb	aa	aa	bb	bb	bb	aa	bb	aa	bb	bb	bb	aa	ab	aa
Block4087	Chr.2	aaxbb	aa	bb	bb	aa	bb	aa	aa	bb	aa	bb	bb	bb	aa	bb	aa	bb	bb	bb	aa	bb	bb	bb	bb	aa	aa	bb	aa	bb	aa	bb	aa	aa	bb	aa	aa	bb	bb	bb	aa	bb	aa	ab	bb	bb	aa	ab	aa
Block4092	Chr.2	aaxbb	aa	bb	bb	aa	bb	aa	aa	bb	aa	bb	bb	bb	aa	bb	aa	bb	bb	bb	aa	bb	bb	bb	bb	aa	aa	bb	aa	bb	aa	bb	aa	aa	bb	aa	aa	bb	bb	bb	aa	bb	aa	ab	bb	bb	aa	ab	aa
Block4093	Chr.2	aaxbb	aa	bb	bb	aa	bb	aa	aa	bb	aa	bb	bb	bb	aa	bb	aa	bb	bb	bb	aa	bb	bb	bb	bb	aa	aa	bb	aa	bb	aa	bb	aa	aa	bb	aa	aa	bb	bb	bb	aa	bb	aa	ab	bb	bb	aa	ab	aa
Block4094	Chr.2	aaxbb	aa	bb	bb	aa	bb	aa	aa	bb	aa	bb	bb	bb	aa	bb	aa	bb	bb	bb	aa	bb	bb	bb	bb	aa	aa	bb	aa	bb	aa	bb	aa	aa	bb	aa	aa	bb	bb	bb	aa	bb	aa	ab	bb	bb	aa	ab	aa
Block4102	Chr.2	aaxbb	aa	bb	bb	aa	bb	aa	aa	bb	aa	bb	bb	bb	aa	bb	aa	bb	bb	bb	aa	bb	bb	bb	bb	aa	aa	bb	aa	bb	aa	bb	aa	aa	bb	aa	aa	bb	bb	bb	aa	bb	aa	ab	bb	bb	aa	ab	aa
Block4104	Chr.2	aaxbb	aa	bb	bb	aa	bb	aa	aa	bb	aa	bb	bb	bb	aa	bb	aa	bb	bb	bb	aa	bb	bb	bb	bb	aa	aa	bb	aa	bb	aa	bb	aa	aa	bb	aa	aa	bb	bb	bb	aa	bb	aa	ab	bb	bb	aa	ab	aa
Block4108	Chr.2	aaxbb	aa	bb	bb	aa	bb	aa	aa	bb	aa	bb	bb	bb	aa	bb	aa	bb	bb	bb	aa	bb	bb	bb	bb	aa	aa	bb	aa	bb	aa	bb	aa	aa	bb	aa	aa	bb	bb	bb	aa	bb	aa	ab	bb	bb	aa	bb	aa
Block4110	Chr.2	aaxbb	aa	bb	bb	aa	bb	aa	aa	bb	aa	bb	bb	bb	aa	bb	aa	bb	bb	bb	aa	bb	bb	bb	bb	aa	aa	bb	aa	bb	aa	bb	aa	aa	bb	aa	aa	bb	bb	bb	aa	bb	aa	ab	bb	bb	aa	ab	aa
Block4111	Chr.2	aaxbb	aa	bb	bb	aa	bb	aa	aa	bb	aa	bb	bb	bb	aa	bb	aa	bb	bb	bb	aa	bb	bb	bb	bb	aa	aa	bb	aa	bb	aa	bb	aa	aa	bb	aa	aa	bb	bb	bb	aa	bb	aa	ab	bb	bb	aa	ab	aa
Block4112	Chr.2	aaxbb	aa	bb	bb	aa	bb	aa	aa	bb	aa	bb	bb	bb	aa	bb	aa	bb	bb	bb	aa	bb	bb	bb	bb	aa	aa	bb	aa	bb	aa	bb	aa	aa	bb	aa	aa	bb	bb	bb	aa	bb	aa	ab	bb	bb	aa	ab	aa
Block4116	Chr.2	aaxbb	aa	bb	bb	aa	bb	aa	aa	bb	aa	bb	bb	bb	aa	bb	aa	bb	bb	bb	aa	bb	bb	bb	bb	aa	aa	bb	aa	bb	aa	bb	aa	aa	bb	aa	aa	bb	bb	bb	aa	bb	aa	bb	bb	bb	aa	bb	aa
Block4128	Chr.2	aaxbb	aa	bb	bb	aa	bb	aa	aa	bb	aa	bb	bb	bb	aa	bb	aa	bb	bb	bb	aa	bb	bb	bb	bb	aa	aa	bb	aa	bb	aa	bb	aa	aa	bb	aa	aa	bb	bb	bb	aa	bb	aa	bb	bb	bb	aa	ab	aa
Block4133	Chr.2	aaxbb	aa	bb	bb	aa	bb	aa	aa	bb	aa	bb	bb	bb	aa	bb	aa	bb	bb	bb	aa	bb	bb	bb	bb	aa	aa	bb	aa	bb	aa	bb	aa	aa	bb	aa	aa	bb	bb	bb	aa	bb	aa	bb	bb	bb	aa	bb	aa
Block4134	Chr.2	aaxbb	aa	bb	bb	aa	bb	aa	aa	bb	aa	bb	bb	bb	aa	bb	aa	bb	bb	bb	aa	bb	bb	bb	bb	aa	aa	bb	aa	bb	aa	bb	aa	aa	bb	aa	aa	bb	bb	bb	aa	bb	aa	bb	bb	bb	aa	bb	aa
Block4137	Chr.2	aaxbb	aa	bb	bb	aa	bb	aa	aa	bb	aa	bb	bb	bb	aa	bb	aa	bb	bb	bb	aa	bb	bb	bb	bb	aa	aa	bb	aa	bb	aa	bb	aa	aa	bb	aa	aa	bb	bb	bb	aa	bb	aa	ab	bb	bb	aa	ab	aa
Block4141	Chr.2	aaxbb	aa	bb	bb	aa	bb	aa	aa	bb	aa	bb	bb	bb	aa	bb	aa	bb	bb	bb	aa	bb	bb	bb	bb	aa	aa	bb	aa	bb	aa	bb	aa	aa	bb	aa	aa	bb	bb	bb	aa	bb	aa	ab	bb	bb	aa	ab	aa
Block4182	Chr.2	aaxbb	aa	bb	bb	aa	bb	aa	aa	bb	aa	bb	bb	bb	aa	bb	aa	bb	bb	bb	aa	bb	bb	bb	bb	aa	aa	bb	aa	bb	aa	bb	aa	aa	bb	aa	aa	bb	bb	bb	aa	bb	aa	ab	bb	bb	aa	ab	aa
Block4183	Chr.2	aaxbb	aa	bb	bb	aa	bb	aa	aa	bb	aa	bb	bb	bb	aa	bb	aa	bb	bb	bb	aa	bb	bb	bb	bb	aa	aa	bb	aa	bb	aa	bb	aa	aa	bb	aa	aa	bb	bb	bb	aa	bb	aa	ab	bb	bb	aa	ab	aa
Block4188	Chr.2	aaxbb	aa	bb	bb	aa	bb	aa	aa	bb	aa	bb	bb	bb	aa	bb	aa	bb	bb	bb	aa	bb	bb	bb	bb	aa	aa	bb	aa	bb	aa	bb	aa	aa	bb	aa	aa	bb	bb	bb	aa	bb	aa	ab	bb	bb	aa	ab	aa
Block4202	Chr.2	aaxbb	aa	bb	bb	aa	bb	aa	aa	bb	aa	bb	bb	bb	aa	bb	aa	bb	bb	bb	ab	bb	bb	bb	bb	aa	aa	bb	aa	bb	bb	bb	aa	aa	bb	aa	aa	bb	bb	bb	aa	bb	aa	ab	bb	bb	aa	ab	aa
Block4213	Chr.2	aaxbb	aa	bb	bb	aa	bb	aa	aa	bb	aa	bb	bb	bb	aa	bb	aa	bb	bb	bb	aa	bb	bb	bb	bb	aa	aa	bb	aa	bb	bb	bb	aa	aa	bb	aa	aa	bb	bb	bb	aa	bb	aa	ab	bb	bb	aa	bb	aa
Block4218	Chr.2	aaxbb	aa	bb	bb	aa	bb	aa	aa	bb	aa	bb	bb	bb	aa	bb	aa	bb	bb	bb	aa	bb	bb	bb	bb	aa	aa	bb	aa	bb	bb	bb	aa	aa	bb	aa	aa	bb	bb	bb	aa	bb	aa	bb	bb	bb	aa	bb	aa
Block4219	Chr.2	aaxbb	aa	bb	bb	aa	bb	aa	aa	bb	aa	bb	bb	bb	aa	bb	aa	bb	bb	bb	aa	bb	bb	bb	bb	aa	aa	bb	aa	bb	bb	bb	aa	aa	bb	aa	aa	bb	bb	bb	aa	bb	aa	bb	bb	bb	aa	ab	aa
Block4228	Chr.2	aaxbb	aa	bb	bb	aa	bb	aa	aa	bb	aa	bb	bb	bb	aa	bb	aa	bb	bb	bb	aa	bb	bb	bb	bb	aa	aa	bb	aa	bb	bb	bb	aa	aa	bb	aa	aa	bb	bb	bb	aa	bb	aa	bb	bb	bb	aa	ab	aa
Block4229	Chr.2	aaxbb	aa	bb	bb	aa	bb	aa	aa	bb	aa	bb	bb	bb	aa	bb	aa	bb	bb	bb	aa	bb	bb	bb	bb	aa	aa	bb	aa	bb	bb	bb	aa	aa	bb	aa	aa	bb	bb	bb	aa	bb	aa	bb	bb	bb	aa	ab	aa
Block4230	Chr.2	aaxbb	aa	bb	bb	aa	bb	aa	aa	bb	aa	bb	bb	bb	aa	bb	aa	bb	bb	bb	aa	bb	bb	bb	bb	aa	aa	bb	aa	bb	bb	bb	aa	aa	bb	aa	aa	bb	bb	bb	aa	bb	aa	bb	bb	bb	aa	ab	aa
Block4233	Chr.2	aaxbb	aa	bb	bb	aa	bb	aa	aa	bb	aa	bb	bb	bb	aa	bb	aa	bb	bb	bb	aa	bb	bb	bb	bb	aa	aa	bb	aa	bb	bb	bb	aa	aa	bb	aa	aa	bb	bb	bb	aa	bb	aa	ab	bb	bb	aa	ab	aa
Block4235	Chr.2	aaxbb	aa	bb	bb	aa	bb	aa	aa	bb	aa	bb	bb	bb	aa	bb	aa	bb	bb	bb	aa	bb	bb	bb	bb	aa	aa	bb	aa	bb	bb	bb	aa	aa	bb	aa	aa	bb	bb	bb	aa	bb	aa	aa	bb	bb	aa	ab	aa
Block4241	Chr.2	aaxbb	aa	bb	bb	aa	bb	aa	aa	bb	aa	bb	bb	bb	aa	bb	aa	bb	bb	bb	aa	bb	bb	bb	bb	aa	aa	bb	aa	bb	bb	bb	aa	aa	bb	aa	aa	bb	bb	bb	ab	bb	aa	ab	bb	bb	aa	ab	aa
Block4242	Chr.2	aaxbb	aa	bb	bb	aa	bb	aa	aa	bb	aa	bb	bb	bb	aa	bb	aa	bb	bb	bb	aa	bb	bb	bb	bb	aa	aa	bb	aa	bb	bb	bb	aa	aa	bb	aa	aa	bb	bb	bb	ab	bb	aa	ab	bb	bb	aa	ab	aa
Block4243	Chr.2	aaxbb	aa	bb	bb	aa	bb	aa	aa	bb	aa	bb	bb	bb	aa	bb	aa	bb	bb	bb	aa	bb	bb	bb	bb	aa	aa	bb	aa	bb	bb	bb	aa	aa	bb	aa	aa	bb	bb	bb	ab	bb	aa	ab	bb	bb	aa	ab	aa
Block4250	Chr.2	aaxbb	aa	bb	bb	aa	bb	aa	aa	bb	aa	bb	bb	bb	aa	bb	aa	bb	bb	bb	aa	bb	bb	bb	bb	aa	aa	bb	bb	bb	bb	bb	aa	aa	bb	aa	aa	bb	bb	bb	aa	bb	aa	ab	bb	bb	aa	ab	aa
Block4252	Chr.2	aaxbb	aa	bb	bb	aa	bb	aa	aa	bb	aa	bb	bb	bb	aa	bb	aa	bb	bb	bb	aa	bb	bb	bb	aa	aa	aa	bb	bb	bb	bb	bb	aa	aa	bb	aa	aa	bb	bb	bb	aa	bb	aa	bb	bb	bb	aa	ab	aa
Block4253	Chr.2	aaxbb	aa	bb	bb	aa	bb	aa	aa	bb	aa	bb	bb	bb	aa	bb	aa	bb	bb	bb	aa	bb	bb	bb	aa	aa	aa	bb	bb	bb	bb	bb	aa	aa	bb	aa	aa	bb	bb	bb	aa	bb	aa	ab	bb	bb	aa	ab	aa
Block4254	Chr.2	aaxbb	aa	bb	bb	aa	bb	aa	aa	bb	aa	bb	bb	bb	aa	bb	aa	bb	bb	bb	aa	bb	bb	bb	aa	aa	aa	bb	bb	bb	bb	bb	aa	aa	bb	aa	aa	bb	bb	bb	aa	bb	aa	ab	bb	bb	aa	ab	aa
Block4255	Chr.2	aaxbb	aa	bb	bb	aa	bb	aa	aa	bb	aa	bb	bb	bb	aa	bb	aa	bb	bb	bb	aa	bb	bb	bb	aa	aa	aa	bb	bb	bb	bb	bb	aa	aa	bb	aa	aa	bb	bb	bb	aa	bb	aa	ab	bb	bb	aa	ab	aa
Block4261	Chr.2	aaxbb	aa	bb	bb	aa	bb	aa	aa	bb	aa	bb	bb	bb	aa	bb	aa	bb	bb	bb	aa	bb	bb	bb	aa	aa	aa	bb	bb	bb	bb	bb	aa	aa	bb	aa	aa	bb	bb	bb	aa	bb	aa	ab	bb	aa	aa	ab	aa
Block4264	Chr.2	aaxbb	aa	bb	bb	aa	bb	aa	aa	bb	aa	bb	bb	bb	aa	bb	aa	bb	bb	bb	aa	bb	bb	bb	aa	aa	aa	bb	bb	bb	bb	bb	aa	aa	bb	aa	aa	bb	bb	bb	bb	bb	aa	ab	bb	aa	aa	ab	aa
Block4265	Chr.2	aaxbb	aa	bb	bb	aa	bb	aa	aa	bb	aa	bb	bb	bb	aa	bb	aa	bb	bb	bb	aa	bb	bb	bb	aa	aa	aa	bb	bb	bb	bb	bb	aa	aa	bb	aa	aa	bb	bb	bb	bb	bb	aa	ab	bb	aa	aa	ab	aa
Block4266	Chr.2	aaxbb	aa	bb	bb	aa	bb	aa	aa	bb	aa	bb	bb	bb	aa	bb	aa	bb	bb	bb	aa	bb	bb	bb	aa	aa	aa	bb	bb	bb	bb	bb	aa	aa	bb	aa	aa	bb	bb	bb	bb	bb	aa	aa	bb	aa	aa	ab	aa
Block4267	Chr.2	aaxbb	aa	bb	bb	aa	bb	aa	aa	bb	aa	bb	bb	bb	aa	bb	aa	bb	bb	bb	aa	bb	bb	bb	aa	aa	aa	bb	bb	bb	bb	bb	aa	aa	bb	aa	aa	bb	bb	bb	bb	bb	aa	aa	bb	aa	aa	aa	aa
Block4268	Chr.2	aaxbb	aa	bb	bb	aa	bb	aa	aa	bb	aa	bb	bb	bb	aa	bb	aa	bb	bb	bb	aa	bb	bb	bb	aa	aa	aa	bb	bb	bb	bb	bb	aa	aa	bb	aa	aa	bb	bb	bb	bb	bb	aa	aa	bb	aa	aa	ab	aa
Block4270	Chr.2	aaxbb	aa	bb	bb	aa	bb	aa	aa	bb	aa	bb	bb	bb	aa	bb	aa	bb	bb	bb	aa	bb	bb	bb	aa	aa	aa	bb	bb	bb	bb	bb	aa	aa	bb	aa	aa	bb	bb	bb	bb	bb	aa	ab	bb	aa	aa	aa	aa
Block4272	Chr.2	aaxbb	aa	bb	bb	aa	bb	aa	aa	bb	aa	bb	bb	bb	aa	bb	aa	bb	bb	bb	aa	bb	bb	bb	aa	aa	aa	bb	bb	bb	bb	bb	aa	aa	bb	aa	aa	bb	bb	bb	bb	bb	aa	ab	bb	aa	aa	ab	aa
Block4273	Chr.2	aaxbb	aa	bb	bb	aa	bb	aa	aa	bb	aa	bb	bb	bb	aa	bb	aa	bb	bb	bb	aa	bb	bb	bb	aa	aa	aa	bb	bb	bb	bb	bb	aa	aa	bb	aa	aa	bb	bb	bb	bb	bb	aa	ab	bb	aa	aa	ab	aa
Block4276	Chr.2	aaxbb	aa	bb	bb	aa	bb	aa	aa	bb	aa	bb	bb	bb	aa	bb	aa	bb	bb	bb	aa	bb	bb	bb	aa	aa	aa	bb	bb	bb	bb	bb	aa	aa	bb	aa	aa	bb	bb	bb	bb	bb	aa	aa	bb	aa	aa	ab	aa
Block4279	Chr.2	aaxbb	aa	bb	bb	aa	bb	aa	aa	bb	aa	bb	bb	bb	aa	bb	aa	bb	bb	bb	aa	bb	bb	bb	aa	aa	aa	bb	bb	bb	bb	bb	aa	aa	bb	aa	aa	bb	bb	bb	bb	bb	aa	ab	bb	aa	aa	aa	aa
Block4285	Chr.2	aaxbb	aa	bb	bb	aa	bb	aa	aa	bb	aa	bb	bb	bb	aa	bb	aa	bb	bb	bb	aa	bb	bb	bb	aa	aa	aa	bb	bb	bb	bb	bb	aa	aa	bb	aa	aa	bb	bb	bb	bb	bb	aa	ab	bb	aa	aa	ab	aa
Block4291	Chr.2	aaxbb	aa	bb	bb	aa	bb	aa	aa	bb	aa	bb	bb	bb	aa	bb	aa	bb	bb	bb	aa	bb	bb	bb	aa	aa	aa	bb	bb	bb	bb	bb	aa	aa	bb	aa	aa	bb	bb	bb	bb	bb	aa	aa	bb	aa	aa	aa	aa
Block4294	Chr.2	aaxbb	aa	bb	bb	aa	bb	aa	aa	bb	aa	bb	bb	bb	aa	bb	aa	bb	bb	bb	aa	bb	bb	bb	aa	aa	aa	bb	bb	bb	bb	bb	aa	aa	bb	aa	aa	bb	bb	bb	bb	bb	aa	aa	bb	aa	aa	aa	aa
Block4295	Chr.2	aaxbb	aa	bb	bb	aa	bb	aa	aa	bb	aa	bb	bb	bb	aa	bb	aa	bb	bb	bb	aa	bb	bb	bb	aa	aa	aa	bb	bb	bb	bb	bb	aa	aa	bb	aa	aa	bb	bb	bb	bb	bb	aa	aa	bb	aa	aa	ab	aa
Block4298	Chr.2	aaxbb	aa	bb	bb	aa	bb	aa	aa	bb	aa	bb	bb	bb	aa	bb	aa	bb	bb	bb	aa	bb	bb	bb	aa	aa	aa	bb	bb	bb	bb	bb	aa	aa	bb	aa	aa	bb	bb	bb	bb	bb	aa	ab	bb	aa	aa	ab	aa
Block4299	Chr.2	aaxbb	aa	bb	bb	aa	bb	aa	aa	bb	aa	bb	bb	bb	aa	bb	aa	bb	bb	bb	aa	bb	bb	bb	aa	aa	aa	bb	bb	bb	bb	bb	aa	aa	bb	aa	aa	bb	bb	bb	bb	bb	aa	ab	bb	aa	aa	ab	aa
Block4304	Chr.2	aaxbb	aa	bb	bb	aa	bb	aa	aa	bb	aa	bb	bb	bb	aa	bb	aa	bb	bb	bb	aa	bb	bb	bb	aa	aa	aa	bb	bb	bb	bb	bb	aa	aa	bb	aa	aa	bb	bb	bb	bb	bb	aa	ab	bb	aa	aa	aa	aa
Block4305	Chr.2	aaxbb	aa	bb	bb	aa	bb	aa	aa	bb	aa	bb	bb	bb	aa	bb	aa	bb	bb	bb	aa	bb	bb	bb	aa	aa	aa	bb	bb	bb	bb	bb	aa	aa	bb	aa	aa	bb	bb	bb	bb	bb	aa	aa	bb	aa	aa	aa	aa
Block4307	Chr.2	aaxbb	aa	bb	bb	aa	bb	aa	aa	bb	aa	bb	bb	bb	aa	bb	aa	bb	bb	bb	aa	bb	bb	bb	aa	aa	aa	bb	bb	bb	bb	bb	aa	aa	bb	aa	aa	bb	bb	bb	bb	bb	aa	aa	bb	aa	aa	ab	aa
Block4309	Chr.2	aaxbb	aa	bb	bb	aa	bb	aa	aa	bb	aa	bb	bb	bb	aa	bb	aa	bb	bb	bb	aa	bb	bb	bb	aa	aa	aa	bb	bb	bb	bb	bb	aa	aa	bb	aa	aa	bb	bb	bb	bb	bb	aa	aa	bb	aa	aa	ab	aa
Block4310	Chr.2	aaxbb	aa	bb	bb	aa	bb	aa	aa	bb	aa	bb	bb	bb	aa	bb	aa	bb	bb	bb	aa	bb	bb	bb	aa	aa	aa	bb	bb	bb	bb	bb	aa	aa	bb	aa	aa	bb	bb	bb	bb	bb	aa	aa	bb	aa	aa	ab	aa
Block4313	Chr.2	aaxbb	aa	bb	bb	aa	bb	aa	aa	bb	aa	bb	bb	bb	aa	bb	aa	bb	bb	bb	aa	bb	bb	bb	aa	aa	aa	bb	bb	bb	bb	bb	aa	aa	bb	aa	aa	bb	bb	bb	bb	bb	aa	aa	bb	aa	aa	aa	aa
Block4314	Chr.2	aaxbb	aa	bb	bb	aa	bb	aa	aa	bb	aa	bb	bb	bb	aa	bb	aa	bb	bb	bb	aa	bb	bb	bb	aa	aa	aa	bb	bb	bb	bb	bb	aa	aa	bb	aa	aa	bb	bb	bb	bb	bb	aa	aa	bb	aa	aa	aa	aa
Block4316	Chr.2	aaxbb	aa	bb	bb	aa	bb	bb	aa	bb	aa	bb	bb	bb	aa	bb	aa	bb	bb	bb	aa	bb	bb	bb	aa	aa	aa	bb	bb	bb	bb	bb	aa	aa	bb	aa	aa	bb	bb	bb	bb	bb	aa	aa	bb	aa	aa	aa	aa
Block4317	Chr.2	aaxbb	aa	bb	bb	aa	bb	bb	aa	bb	aa	bb	bb	bb	aa	bb	aa	bb	bb	bb	aa	bb	bb	bb	aa	aa	aa	bb	bb	bb	bb	bb	aa	aa	bb	aa	aa	bb	bb	bb	bb	bb	aa	aa	bb	aa	aa	aa	aa
Block4320	Chr.2	aaxbb	aa	bb	bb	aa	bb	bb	aa	bb	aa	bb	bb	bb	aa	bb	aa	bb	bb	bb	aa	bb	bb	bb	bb	bb	aa	bb	bb	bb	bb	bb	aa	aa	bb	aa	aa	bb	bb	bb	bb	bb	aa	aa	bb	aa	aa	aa	aa
Block4321	Chr.2	aaxbb	aa	bb	bb	aa	bb	bb	aa	bb	aa	bb	bb	bb	aa	bb	aa	bb	bb	bb	aa	bb	bb	bb	bb	bb	aa	bb	bb	bb	bb	bb	aa	aa	bb	aa	aa	bb	bb	bb	bb	bb	aa	aa	bb	aa	bb	aa	aa
Block4322	Chr.2	aaxbb	aa	bb	bb	aa	bb	bb	aa	bb	aa	bb	bb	bb	aa	bb	aa	bb	bb	bb	aa	bb	bb	bb	bb	bb	aa	bb	bb	bb	bb	bb	aa	aa	bb	aa	aa	bb	bb	bb	bb	bb	aa	aa	bb	aa	bb	aa	aa
Block4323	Chr.2	aaxbb	aa	bb	bb	aa	bb	bb	aa	bb	aa	bb	bb	bb	aa	bb	aa	bb	bb	bb	aa	bb	bb	bb	bb	bb	aa	bb	bb	bb	bb	bb	aa	aa	bb	aa	aa	bb	bb	bb	aa	bb	aa	aa	bb	aa	bb	aa	aa
Block4326	Chr.2	aaxbb	aa	bb	bb	aa	bb	bb	aa	bb	aa	bb	bb	bb	aa	bb	aa	bb	bb	bb	aa	bb	bb	bb	bb	bb	aa	bb	bb	bb	bb	bb	aa	aa	bb	aa	aa	bb	bb	bb	aa	bb	aa	aa	bb	aa	bb	aa	aa
Block4327	Chr.2	aaxbb	aa	bb	bb	aa	bb	bb	aa	bb	aa	bb	bb	bb	aa	bb	aa	bb	bb	bb	aa	bb	bb	bb	bb	bb	aa	bb	bb	bb	bb	bb	aa	aa	bb	aa	aa	bb	bb	bb	aa	bb	aa	aa	bb	aa	bb	bb	aa
Block4339	Chr.2	aaxbb	aa	bb	bb	aa	bb	aa	bb	bb	aa	bb	aa	aa	aa	bb	bb	bb	bb	bb	aa	bb	aa	bb	bb	aa	aa	bb	aa	bb	aa	aa	aa	aa	bb	aa	aa	bb	bb	bb	aa	bb	aa	ab	bb	aa	bb	bb	aa
Block4355	Chr.2	aaxbb	aa	bb	bb	bb	aa	bb	bb	aa	aa	bb	aa	aa	bb	bb	aa	bb	bb	aa	bb	aa	bb	bb	bb	bb	aa	bb	aa	bb	aa	aa	aa	aa	bb	bb	aa	bb	aa	aa	bb	bb	bb	bb	bb	aa	bb	bb	aa
Block4369	Chr.2	aaxbb	aa	bb	aa	aa	bb	bb	aa	bb	aa	bb	bb	bb	aa	bb	aa	bb	bb	bb	aa	bb	bb	bb	bb	bb	aa	bb	bb	bb	bb	bb	aa	aa	bb	aa	aa	bb	bb	bb	aa	bb	aa	aa	bb	aa	bb	ab	aa
Block4370	Chr.2	aaxbb	aa	bb	aa	aa	bb	bb	aa	bb	aa	bb	bb	bb	aa	bb	aa	bb	bb	bb	aa	bb	bb	bb	bb	bb	aa	bb	bb	bb	bb	bb	aa	aa	bb	aa	aa	bb	bb	bb	aa	bb	aa	aa	bb	aa	bb	ab	aa
Block4378	Chr.2	aaxbb	aa	bb	aa	aa	bb	bb	bb	bb	aa	bb	bb	bb	aa	bb	aa	bb	bb	bb	aa	bb	bb	bb	bb	bb	aa	bb	bb	bb	bb	bb	aa	aa	bb	aa	aa	bb	bb	bb	aa	bb	aa	aa	bb	aa	bb	ab	aa
Block4379	Chr.2	aaxbb	aa	bb	aa	aa	bb	bb	bb	bb	aa	bb	bb	bb	aa	bb	aa	bb	bb	bb	aa	bb	bb	bb	bb	bb	aa	bb	bb	bb	bb	bb	aa	aa	bb	aa	aa	bb	bb	bb	aa	bb	aa	aa	bb	aa	bb	ab	aa
Block4380	Chr.2	aaxbb	aa	bb	aa	aa	bb	bb	bb	bb	aa	bb	bb	bb	aa	bb	aa	bb	bb	bb	aa	bb	bb	bb	bb	bb	aa	bb	bb	bb	bb	bb	aa	aa	bb	aa	aa	bb	bb	bb	aa	bb	aa	aa	bb	aa	bb	ab	aa
Block4381	Chr.2	aaxbb	aa	bb	aa	aa	bb	bb	bb	bb	aa	bb	bb	bb	aa	bb	aa	bb	bb	bb	aa	bb	bb	bb	bb	bb	aa	bb	bb	bb	bb	bb	aa	aa	bb	aa	aa	bb	bb	bb	aa	bb	aa	aa	bb	aa	bb	ab	aa
Block4382	Chr.2	aaxbb	aa	bb	aa	aa	bb	bb	bb	bb	aa	bb	bb	bb	aa	bb	aa	bb	bb	bb	aa	bb	bb	bb	bb	bb	aa	bb	bb	bb	bb	bb	aa	aa	bb	aa	aa	bb	bb	bb	aa	bb	aa	aa	bb	aa	bb	ab	aa
Block4384	Chr.2	aaxbb	aa	bb	aa	aa	bb	bb	bb	bb	aa	bb	bb	bb	aa	bb	aa	bb	bb	bb	aa	bb	bb	bb	bb	bb	aa	bb	bb	bb	bb	bb	aa	aa	bb	aa	aa	bb	bb	bb	aa	bb	aa	aa	bb	aa	bb	ab	aa
Block4385	Chr.2	aaxbb	aa	bb	aa	aa	bb	bb	bb	bb	aa	bb	bb	bb	aa	bb	aa	bb	bb	bb	aa	bb	bb	bb	bb	bb	aa	bb	bb	bb	bb	bb	aa	aa	bb	aa	aa	bb	bb	bb	aa	bb	aa	aa	bb	aa	bb	ab	aa
Block4388	Chr.2	aaxbb	aa	bb	aa	aa	bb	bb	bb	bb	aa	bb	bb	bb	aa	bb	aa	bb	bb	bb	aa	bb	bb	bb	bb	bb	aa	bb	bb	bb	bb	bb	aa	aa	bb	aa	aa	bb	bb	bb	aa	bb	aa	aa	bb	aa	bb	aa	aa
Block4389	Chr.2	aaxbb	aa	bb	aa	aa	bb	bb	bb	bb	aa	bb	bb	bb	aa	bb	aa	bb	bb	bb	aa	bb	bb	bb	bb	bb	aa	bb	bb	bb	bb	bb	aa	aa	bb	aa	aa	bb	bb	bb	bb	bb	aa	aa	bb	aa	bb	aa	aa
Block4398	Chr.2	aaxbb	aa	bb	aa	aa	bb	bb	bb	bb	aa	bb	bb	bb	aa	bb	aa	bb	bb	bb	aa	bb	bb	bb	bb	bb	aa	bb	bb	aa	bb	bb	aa	aa	bb	aa	aa	bb	bb	bb	bb	bb	aa	aa	bb	aa	bb	ab	aa
Block4401	Chr.2	aaxbb	aa	bb	aa	aa	bb	bb	bb	bb	aa	bb	bb	bb	aa	bb	aa	bb	bb	bb	aa	bb	bb	bb	bb	bb	aa	bb	bb	aa	bb	bb	aa	aa	bb	aa	aa	bb	bb	bb	ab	bb	aa	aa	bb	aa	bb	ab	aa
Block4402	Chr.2	aaxbb	aa	bb	aa	aa	bb	bb	bb	bb	aa	bb	bb	bb	aa	bb	aa	bb	bb	bb	aa	bb	bb	bb	bb	bb	aa	bb	bb	aa	bb	bb	aa	aa	bb	aa	aa	bb	bb	bb	ab	bb	aa	aa	bb	aa	bb	ab	aa
Block4404	Chr.2	aaxbb	aa	bb	aa	aa	bb	bb	bb	bb	aa	bb	bb	bb	aa	bb	aa	bb	bb	bb	aa	bb	bb	bb	bb	bb	aa	bb	bb	ab	bb	bb	aa	aa	bb	aa	aa	bb	bb	bb	ab	bb	aa	aa	bb	aa	bb	ab	aa
Block4405	Chr.2	aaxbb	aa	bb	aa	aa	bb	bb	bb	bb	aa	bb	bb	bb	aa	bb	aa	bb	bb	bb	aa	bb	bb	bb	bb	bb	aa	bb	bb	ab	bb	bb	aa	aa	bb	aa	aa	bb	bb	bb	aa	bb	aa	aa	bb	aa	bb	ab	aa
Block4407	Chr.2	aaxbb	aa	bb	aa	aa	bb	bb	bb	bb	aa	bb	bb	bb	aa	bb	aa	bb	bb	bb	aa	bb	bb	bb	bb	bb	aa	bb	bb	bb	bb	bb	aa	aa	bb	aa	aa	bb	bb	bb	aa	bb	aa	ab	bb	aa	bb	ab	aa
Block4433	Chr.2	aaxbb	aa	bb	aa	aa	bb	bb	bb	bb	aa	bb	bb	bb	aa	bb	aa	bb	bb	bb	aa	bb	bb	bb	bb	bb	aa	bb	bb	ab	bb	bb	aa	aa	bb	aa	aa	bb	bb	bb	aa	bb	aa	aa	bb	aa	bb	ab	aa
Block4434	Chr.2	aaxbb	aa	bb	aa	aa	bb	bb	bb	bb	aa	bb	bb	bb	aa	bb	aa	bb	bb	bb	aa	bb	bb	bb	bb	bb	aa	bb	bb	ab	bb	bb	aa	aa	bb	aa	aa	bb	bb	bb	aa	bb	aa	aa	bb	aa	bb	ab	aa
Block4435	Chr.2	aaxbb	aa	bb	aa	aa	bb	bb	bb	bb	aa	bb	bb	bb	aa	bb	aa	bb	bb	bb	aa	bb	bb	bb	bb	bb	aa	bb	bb	ab	bb	bb	aa	aa	bb	bb	aa	bb	bb	bb	aa	bb	aa	aa	bb	aa	bb	ab	aa
Block4438	Chr.2	aaxbb	aa	bb	aa	aa	bb	bb	bb	bb	aa	bb	bb	bb	aa	bb	aa	bb	bb	bb	aa	bb	bb	bb	bb	bb	aa	bb	bb	ab	bb	bb	aa	aa	bb	bb	aa	bb	bb	bb	aa	bb	aa	aa	bb	aa	bb	ab	aa
Block4446	Chr.2	aaxbb	aa	bb	aa	aa	bb	bb	bb	bb	aa	bb	bb	bb	aa	bb	aa	bb	aa	bb	aa	bb	bb	aa	bb	bb	aa	bb	bb	aa	bb	bb	aa	aa	bb	bb	aa	bb	bb	bb	aa	bb	aa	aa	bb	aa	bb	ab	aa
Block4447	Chr.2	aaxbb	aa	bb	aa	aa	bb	bb	bb	bb	aa	bb	bb	bb	aa	bb	aa	bb	aa	bb	aa	bb	bb	aa	bb	bb	aa	bb	bb	aa	bb	bb	aa	aa	bb	bb	aa	bb	bb	bb	aa	bb	aa	aa	bb	aa	bb	ab	aa
Block4459	Chr.2	aaxbb	aa	bb	aa	aa	aa	bb	aa	bb	aa	ab	bb	bb	aa	aa	aa	aa	aa	aa	aa	aa	bb	aa	bb	aa	aa	bb	bb	aa	bb	bb	aa	bb	bb	aa	aa	bb	bb	bb	aa	bb	aa	ab	bb	bb	aa	ab	aa
Block4488	Chr.2	aaxbb	aa	bb	aa	aa	bb	bb	bb	bb	aa	bb	bb	bb	bb	bb	aa	bb	aa	bb	aa	bb	aa	aa	bb	aa	aa	bb	bb	bb	bb	bb	aa	aa	bb	bb	aa	bb	bb	bb	aa	bb	aa	aa	bb	aa	bb	ab	bb
Block4489	Chr.2	aaxbb	aa	bb	aa	aa	bb	bb	bb	bb	aa	bb	bb	bb	bb	bb	aa	bb	aa	bb	aa	bb	aa	aa	bb	aa	aa	bb	bb	bb	bb	bb	aa	aa	bb	bb	aa	bb	bb	bb	aa	bb	aa	aa	bb	aa	bb	ab	bb
Block4491	Chr.2	aaxbb	aa	bb	aa	aa	bb	bb	bb	bb	aa	bb	bb	bb	bb	bb	aa	bb	aa	bb	aa	bb	aa	aa	bb	aa	aa	bb	bb	aa	bb	bb	aa	aa	bb	bb	aa	bb	bb	bb	aa	bb	aa	aa	bb	aa	bb	ab	bb
Block4493	Chr.2	aaxbb	aa	bb	aa	aa	bb	bb	bb	bb	aa	bb	bb	bb	bb	bb	aa	bb	aa	bb	aa	bb	aa	aa	bb	aa	aa	bb	bb	aa	bb	bb	aa	aa	bb	bb	aa	bb	bb	bb	aa	bb	aa	aa	bb	aa	bb	ab	bb
Block4494	Chr.2	aaxbb	aa	bb	aa	aa	bb	bb	bb	bb	aa	bb	bb	bb	bb	bb	aa	bb	aa	bb	aa	bb	aa	aa	bb	aa	aa	bb	bb	aa	bb	bb	aa	aa	bb	bb	aa	bb	bb	bb	aa	bb	aa	aa	bb	aa	bb	ab	bb
Block4496	Chr.2	aaxbb	aa	bb	aa	aa	bb	bb	bb	bb	aa	bb	bb	bb	bb	bb	aa	bb	aa	bb	aa	bb	aa	aa	bb	aa	aa	bb	bb	aa	bb	bb	aa	aa	bb	bb	aa	bb	bb	bb	aa	bb	aa	aa	bb	aa	bb	ab	bb
Block4497	Chr.2	aaxbb	aa	bb	aa	aa	bb	bb	bb	bb	aa	bb	bb	bb	bb	bb	aa	bb	aa	bb	aa	bb	aa	aa	bb	aa	aa	bb	bb	aa	bb	bb	aa	aa	bb	bb	aa	bb	bb	bb	aa	bb	aa	aa	bb	aa	bb	ab	bb
Block4500	Chr.2	aaxbb	aa	bb	aa	aa	bb	bb	bb	bb	aa	bb	bb	bb	bb	bb	aa	bb	aa	bb	aa	bb	aa	aa	bb	aa	aa	bb	bb	aa	bb	bb	aa	aa	bb	bb	aa	bb	bb	bb	aa	bb	aa	aa	aa	aa	bb	ab	bb
Block4504	Chr.2	aaxbb	aa	bb	aa	aa	bb	bb	bb	bb	aa	bb	bb	bb	bb	bb	aa	bb	aa	aa	aa	bb	aa	aa	bb	aa	aa	bb	bb	aa	bb	bb	aa	aa	bb	bb	aa	bb	aa	bb	aa	bb	aa	aa	aa	aa	bb	ab	bb
Block4506	Chr.2	aaxbb	aa	bb	aa	aa	bb	bb	bb	bb	aa	bb	bb	bb	bb	bb	aa	bb	aa	aa	aa	bb	aa	aa	bb	aa	aa	bb	bb	aa	bb	bb	aa	aa	bb	bb	aa	bb	aa	bb	aa	bb	aa	aa	aa	aa	bb	ab	bb
Block4507	Chr.2	aaxbb	aa	bb	aa	aa	bb	bb	bb	bb	aa	bb	bb	bb	bb	bb	aa	bb	aa	aa	aa	bb	aa	aa	bb	aa	aa	bb	bb	aa	bb	bb	aa	aa	bb	bb	aa	bb	aa	bb	aa	bb	aa	aa	aa	aa	bb	ab	bb
Block4510	Chr.2	aaxbb	aa	bb	aa	aa	bb	bb	bb	bb	aa	bb	bb	bb	bb	bb	aa	bb	aa	aa	aa	bb	aa	aa	bb	aa	aa	bb	bb	aa	bb	bb	aa	aa	bb	bb	aa	bb	aa	bb	aa	aa	aa	aa	aa	aa	bb	ab	bb
Block4511	Chr.2	aaxbb	aa	bb	aa	aa	bb	bb	bb	bb	aa	bb	bb	bb	bb	bb	aa	bb	aa	aa	aa	bb	aa	aa	bb	aa	aa	bb	bb	aa	bb	bb	aa	aa	bb	bb	aa	bb	aa	bb	aa	aa	aa	aa	aa	aa	bb	ab	bb
Block4513	Chr.2	aaxbb	aa	bb	aa	aa	bb	bb	bb	bb	aa	bb	bb	bb	bb	bb	aa	bb	aa	aa	aa	bb	aa	aa	bb	aa	aa	bb	bb	aa	bb	bb	aa	aa	bb	bb	aa	bb	aa	bb	aa	aa	aa	aa	aa	aa	bb	ab	bb
Block4514	Chr.2	aaxbb	aa	bb	aa	aa	bb	bb	bb	bb	aa	bb	bb	bb	bb	bb	aa	bb	aa	aa	aa	bb	aa	aa	bb	aa	aa	bb	bb	aa	bb	bb	aa	aa	bb	bb	aa	bb	aa	bb	aa	aa	aa	aa	aa	aa	bb	ab	bb
Block4515	Chr.2	aaxbb	aa	bb	aa	aa	bb	bb	bb	bb	aa	bb	bb	bb	bb	bb	aa	bb	aa	aa	aa	bb	aa	aa	bb	aa	aa	bb	bb	aa	bb	bb	aa	aa	bb	bb	aa	bb	aa	bb	aa	aa	aa	aa	aa	aa	bb	ab	bb
Block4516	Chr.2	aaxbb	aa	bb	aa	aa	bb	bb	bb	bb	aa	bb	bb	bb	bb	bb	aa	bb	aa	aa	aa	bb	aa	aa	bb	aa	aa	bb	bb	aa	bb	bb	aa	aa	bb	bb	aa	bb	aa	bb	aa	aa	aa	aa	aa	aa	bb	ab	bb
Block4521	Chr.2	aaxbb	aa	bb	aa	aa	bb	bb	bb	bb	aa	bb	bb	bb	bb	bb	aa	bb	aa	aa	aa	bb	aa	aa	bb	aa	aa	bb	bb	aa	bb	bb	aa	aa	bb	bb	aa	bb	aa	bb	aa	aa	aa	aa	aa	aa	bb	aa	bb
Block4523	Chr.2	aaxbb	aa	bb	aa	aa	bb	bb	bb	bb	aa	bb	bb	bb	bb	bb	aa	bb	aa	aa	aa	bb	aa	aa	bb	aa	aa	bb	bb	aa	bb	bb	aa	aa	bb	bb	aa	bb	aa	bb	aa	aa	aa	aa	aa	aa	bb	ab	bb
Block4529	Chr.2	aaxbb	aa	bb	aa	aa	bb	bb	bb	bb	aa	bb	bb	bb	bb	bb	aa	bb	aa	aa	aa	bb	aa	aa	bb	aa	aa	bb	bb	aa	bb	bb	aa	aa	aa	bb	aa	bb	aa	bb	aa	aa	aa	aa	aa	aa	bb	ab	bb
Block4533	Chr.2	aaxbb	aa	bb	aa	aa	bb	bb	bb	bb	aa	bb	bb	bb	bb	bb	aa	bb	bb	aa	aa	bb	aa	bb	bb	aa	aa	bb	bb	bb	bb	bb	aa	aa	aa	bb	aa	bb	aa	bb	aa	aa	aa	aa	aa	aa	bb	ab	bb
Block4535	Chr.2	aaxbb	aa	bb	aa	aa	bb	bb	bb	bb	aa	bb	bb	bb	bb	bb	aa	bb	bb	aa	aa	bb	aa	bb	bb	aa	aa	bb	bb	bb	bb	bb	aa	aa	aa	bb	aa	bb	aa	bb	aa	aa	aa	aa	aa	aa	bb	ab	bb
Block4543	Chr.2	aaxbb	aa	bb	aa	aa	bb	bb	bb	bb	aa	bb	bb	bb	bb	bb	aa	bb	bb	aa	aa	bb	aa	bb	bb	aa	aa	bb	bb	bb	bb	bb	aa	aa	aa	bb	aa	bb	aa	bb	aa	aa	aa	ab	aa	aa	bb	ab	bb
Block4547	Chr.2	aaxbb	aa	bb	aa	aa	bb	bb	bb	bb	aa	bb	bb	bb	bb	bb	aa	bb	bb	aa	aa	bb	aa	bb	bb	aa	aa	bb	bb	bb	bb	bb	aa	aa	aa	bb	aa	bb	aa	bb	aa	aa	aa	ab	aa	aa	bb	ab	bb
Block4548	Chr.2	aaxbb	aa	bb	aa	aa	bb	bb	bb	bb	aa	bb	bb	bb	bb	bb	aa	bb	bb	aa	aa	bb	aa	bb	bb	aa	aa	bb	bb	bb	bb	bb	aa	aa	aa	bb	aa	bb	aa	bb	aa	aa	aa	ab	aa	aa	bb	ab	bb
Block4557	Chr.2	aaxbb	aa	bb	aa	aa	bb	bb	bb	bb	aa	bb	bb	bb	bb	bb	aa	bb	bb	aa	aa	bb	aa	bb	bb	aa	aa	bb	bb	bb	bb	bb	aa	aa	aa	bb	aa	bb	aa	bb	bb	aa	aa	bb	aa	aa	bb	ab	bb
Block4558	Chr.2	aaxbb	aa	bb	aa	aa	bb	bb	bb	bb	aa	bb	bb	bb	bb	bb	aa	bb	bb	aa	aa	bb	aa	bb	bb	aa	aa	bb	bb	bb	bb	bb	aa	aa	aa	bb	aa	bb	aa	bb	bb	aa	aa	bb	aa	aa	bb	ab	bb
Block4564	Chr.2	aaxbb	aa	bb	aa	aa	bb	bb	bb	bb	aa	bb	bb	bb	bb	bb	aa	bb	bb	aa	aa	bb	aa	bb	bb	aa	aa	bb	bb	bb	bb	bb	aa	aa	aa	bb	aa	bb	aa	bb	bb	aa	aa	ab	aa	aa	bb	bb	bb
Block4567	Chr.2	aaxbb	aa	bb	aa	aa	bb	bb	bb	bb	aa	bb	bb	bb	bb	bb	aa	bb	bb	aa	aa	bb	aa	bb	bb	aa	aa	bb	bb	bb	bb	bb	aa	aa	aa	bb	aa	aa	aa	bb	bb	aa	aa	ab	aa	aa	bb	ab	bb
Block4568	Chr.2	aaxbb	aa	bb	aa	aa	bb	bb	bb	bb	aa	bb	bb	bb	bb	bb	aa	bb	bb	aa	aa	bb	aa	bb	bb	aa	aa	bb	bb	bb	bb	bb	aa	aa	aa	bb	aa	aa	aa	bb	bb	aa	aa	ab	aa	aa	bb	ab	bb
Block4570	Chr.2	aaxbb	aa	bb	aa	aa	bb	bb	bb	bb	aa	bb	bb	bb	bb	bb	aa	bb	bb	aa	aa	bb	aa	bb	bb	aa	aa	bb	bb	bb	bb	bb	aa	aa	aa	bb	aa	aa	aa	bb	bb	aa	aa	ab	aa	aa	bb	ab	bb
Block4572	Chr.2	aaxbb	aa	bb	aa	aa	bb	bb	bb	bb	aa	bb	bb	bb	bb	bb	aa	bb	bb	aa	aa	bb	aa	bb	bb	aa	aa	bb	bb	bb	bb	bb	aa	aa	aa	bb	aa	aa	aa	bb	bb	aa	aa	ab	aa	aa	bb	ab	bb
Block4575	Chr.2	aaxbb	aa	bb	aa	aa	bb	bb	bb	bb	aa	bb	bb	bb	bb	bb	aa	bb	bb	aa	aa	bb	aa	bb	bb	aa	aa	bb	bb	bb	bb	bb	aa	aa	aa	bb	aa	aa	aa	bb	bb	aa	aa	ab	aa	aa	bb	ab	bb
Block4578	Chr.2	aaxbb	aa	bb	aa	aa	bb	bb	bb	bb	aa	bb	bb	bb	bb	bb	aa	bb	bb	aa	aa	bb	aa	bb	bb	aa	aa	bb	bb	bb	bb	bb	aa	aa	aa	bb	aa	aa	aa	bb	bb	bb	aa	bb	aa	aa	bb	ab	bb
Block4584	Chr.2	aaxbb	aa	bb	aa	bb	bb	bb	bb	bb	aa	bb	bb	bb	bb	bb	aa	bb	bb	bb	aa	bb	aa	bb	bb	aa	aa	bb	bb	bb	bb	bb	aa	aa	aa	bb	aa	aa	aa	bb	bb	bb	bb	bb	aa	aa	bb	aa	bb
Block4585	Chr.2	aaxbb	aa	bb	aa	bb	bb	bb	bb	bb	aa	bb	bb	bb	bb	bb	aa	bb	bb	bb	aa	bb	aa	bb	bb	aa	aa	bb	bb	bb	bb	bb	aa	aa	aa	bb	aa	aa	aa	bb	bb	bb	bb	bb	aa	aa	bb	aa	bb
Block4587	Chr.2	aaxbb	aa	bb	aa	bb	bb	bb	bb	bb	aa	bb	bb	bb	bb	bb	aa	bb	bb	bb	aa	bb	aa	bb	bb	aa	aa	bb	bb	aa	bb	bb	aa	aa	aa	bb	aa	aa	aa	bb	aa	bb	bb	bb	aa	aa	bb	aa	bb
Block4596	Chr.2	aaxbb	aa	bb	aa	bb	bb	bb	bb	bb	aa	bb	bb	bb	bb	bb	aa	bb	bb	bb	aa	bb	aa	bb	bb	aa	aa	bb	bb	aa	bb	bb	aa	aa	aa	bb	aa	aa	aa	bb	aa	bb	bb	bb	aa	aa	bb	aa	bb
Block4599	Chr.2	aaxbb	aa	bb	aa	bb	bb	bb	bb	bb	aa	bb	bb	bb	bb	bb	aa	bb	bb	bb	aa	bb	aa	bb	bb	aa	aa	bb	bb	aa	bb	bb	bb	aa	aa	bb	aa	aa	aa	bb	aa	bb	bb	bb	aa	aa	bb	aa	bb
Block4603	Chr.2	aaxbb	aa	bb	aa	bb	bb	bb	bb	bb	aa	bb	bb	bb	bb	bb	aa	bb	bb	bb	aa	bb	aa	bb	bb	aa	aa	bb	bb	aa	bb	bb	bb	aa	aa	bb	aa	aa	aa	bb	aa	bb	bb	bb	aa	aa	bb	aa	bb
Block4605	Chr.2	aaxbb	aa	bb	aa	bb	bb	bb	bb	bb	aa	bb	bb	bb	bb	bb	aa	bb	bb	bb	aa	bb	aa	bb	bb	aa	aa	bb	bb	aa	bb	bb	bb	aa	aa	bb	aa	aa	aa	bb	aa	bb	bb	bb	aa	aa	bb	aa	bb
Block4612	Chr.2	aaxbb	aa	bb	aa	bb	bb	bb	bb	bb	aa	bb	bb	bb	bb	bb	aa	bb	bb	bb	aa	bb	aa	bb	bb	aa	aa	bb	bb	aa	bb	bb	bb	aa	aa	bb	aa	aa	aa	bb	aa	bb	bb	bb	aa	aa	bb	aa	bb
Block4618	Chr.2	aaxbb	aa	bb	aa	bb	bb	bb	bb	bb	aa	bb	bb	bb	bb	bb	aa	bb	bb	bb	aa	bb	aa	bb	bb	aa	aa	bb	bb	aa	aa	bb	bb	aa	aa	bb	aa	aa	aa	bb	aa	bb	bb	bb	aa	aa	bb	aa	bb
Block4619	Chr.2	aaxbb	aa	bb	aa	bb	bb	bb	bb	bb	aa	bb	bb	bb	bb	bb	aa	bb	bb	bb	aa	bb	aa	bb	bb	aa	aa	bb	bb	aa	aa	bb	bb	aa	aa	bb	aa	aa	aa	bb	aa	bb	bb	bb	aa	aa	bb	aa	bb
Block4622	Chr.2	aaxbb	aa	bb	aa	bb	bb	bb	bb	bb	aa	bb	bb	bb	bb	bb	aa	bb	bb	bb	aa	bb	aa	bb	bb	aa	aa	bb	bb	aa	aa	bb	bb	aa	aa	bb	aa	aa	aa	bb	aa	bb	bb	bb	aa	aa	bb	aa	bb
Block4628	Chr.2	aaxbb	aa	bb	aa	bb	bb	bb	bb	bb	aa	bb	bb	bb	bb	bb	aa	bb	bb	bb	aa	bb	aa	bb	bb	aa	aa	bb	bb	aa	aa	bb	bb	aa	aa	bb	aa	aa	aa	bb	aa	bb	bb	bb	aa	aa	bb	aa	bb
Block4629	Chr.2	aaxbb	aa	bb	aa	bb	bb	bb	bb	bb	aa	bb	bb	bb	bb	bb	aa	bb	bb	bb	aa	bb	aa	bb	bb	aa	aa	bb	bb	aa	aa	bb	bb	aa	aa	bb	aa	aa	aa	bb	aa	bb	bb	bb	aa	aa	bb	aa	bb
Block4630	Chr.2	aaxbb	aa	bb	aa	bb	bb	bb	bb	bb	aa	bb	bb	bb	bb	bb	aa	bb	bb	bb	aa	bb	aa	bb	bb	aa	aa	bb	bb	aa	aa	bb	bb	aa	aa	bb	aa	aa	aa	bb	aa	bb	bb	bb	aa	aa	bb	aa	bb
Block4631	Chr.2	aaxbb	aa	bb	aa	bb	bb	bb	bb	bb	aa	bb	bb	bb	bb	bb	aa	bb	bb	bb	aa	bb	aa	bb	bb	aa	aa	bb	bb	aa	aa	bb	bb	aa	aa	bb	aa	aa	aa	bb	aa	bb	bb	bb	aa	aa	bb	aa	bb
Block4633	Chr.2	aaxbb	aa	bb	aa	bb	bb	bb	bb	bb	aa	bb	bb	bb	bb	bb	bb	bb	bb	bb	aa	bb	aa	bb	bb	aa	aa	bb	bb	aa	aa	bb	bb	aa	aa	bb	aa	aa	aa	bb	aa	bb	bb	bb	aa	aa	bb	aa	bb
Block4637	Chr.2	aaxbb	aa	bb	aa	bb	bb	bb	bb	bb	aa	bb	bb	bb	bb	bb	bb	bb	aa	bb	aa	bb	aa	aa	bb	aa	aa	bb	bb	aa	aa	bb	bb	aa	aa	bb	aa	aa	aa	bb	aa	bb	bb	bb	aa	aa	bb	aa	bb
Block4638	Chr.2	aaxbb	aa	bb	aa	bb	bb	bb	aa	bb	aa	bb	bb	bb	bb	bb	bb	bb	aa	bb	aa	bb	aa	aa	bb	aa	aa	bb	bb	aa	aa	bb	bb	aa	aa	bb	aa	aa	aa	bb	aa	bb	bb	bb	aa	aa	bb	aa	bb
Block4639	Chr.2	aaxbb	aa	bb	aa	bb	bb	bb	aa	bb	aa	bb	bb	bb	bb	bb	bb	bb	aa	bb	aa	bb	aa	aa	bb	aa	aa	bb	bb	aa	aa	bb	bb	aa	aa	bb	aa	aa	aa	bb	aa	bb	bb	bb	aa	aa	bb	aa	bb
Block4645	Chr.2	aaxbb	aa	bb	aa	bb	bb	bb	aa	bb	aa	bb	bb	bb	bb	bb	bb	bb	aa	bb	aa	bb	aa	aa	bb	aa	aa	bb	bb	aa	aa	bb	bb	aa	aa	bb	aa	aa	aa	bb	ab	bb	bb	bb	aa	aa	bb	aa	bb
Block4648	Chr.2	aaxbb	aa	bb	aa	bb	bb	bb	aa	bb	aa	bb	bb	bb	bb	bb	bb	bb	aa	bb	aa	bb	aa	aa	bb	aa	aa	bb	bb	aa	aa	bb	bb	aa	aa	bb	aa	aa	aa	bb	aa	bb	bb	bb	aa	aa	bb	aa	bb
Block4649	Chr.2	aaxbb	aa	bb	aa	bb	bb	bb	aa	bb	aa	bb	bb	bb	bb	bb	bb	bb	aa	bb	aa	bb	aa	aa	bb	aa	aa	bb	bb	aa	aa	bb	bb	aa	aa	bb	aa	aa	aa	bb	aa	bb	bb	bb	aa	aa	bb	aa	bb
Block4650	Chr.2	aaxbb	aa	bb	aa	bb	bb	bb	aa	bb	aa	bb	bb	bb	bb	bb	bb	bb	aa	bb	aa	bb	bb	aa	bb	aa	aa	bb	bb	aa	aa	bb	bb	aa	aa	bb	aa	aa	aa	bb	aa	bb	bb	bb	aa	aa	bb	aa	bb
Block4652	Chr.2	aaxbb	aa	bb	aa	bb	bb	bb	aa	bb	aa	bb	bb	bb	bb	bb	bb	bb	aa	bb	aa	bb	bb	aa	bb	aa	aa	bb	bb	aa	aa	bb	bb	aa	aa	bb	aa	aa	aa	bb	aa	bb	bb	bb	aa	aa	bb	aa	bb
Block4655	Chr.2	aaxbb	aa	bb	aa	bb	bb	bb	aa	bb	aa	bb	bb	bb	bb	bb	bb	bb	aa	bb	aa	bb	bb	aa	bb	aa	aa	bb	bb	aa	aa	bb	bb	aa	aa	bb	aa	aa	aa	bb	aa	bb	bb	bb	aa	aa	bb	aa	bb
Block4656	Chr.2	aaxbb	aa	bb	aa	bb	bb	bb	aa	bb	aa	bb	bb	bb	bb	bb	bb	bb	aa	bb	aa	bb	bb	aa	bb	aa	aa	bb	bb	aa	aa	bb	bb	aa	aa	bb	aa	aa	aa	bb	aa	bb	bb	bb	aa	aa	bb	aa	bb
Block4657	Chr.2	aaxbb	aa	bb	aa	bb	bb	bb	aa	bb	aa	bb	bb	bb	bb	bb	bb	bb	aa	bb	aa	bb	bb	aa	bb	aa	aa	bb	bb	aa	aa	bb	bb	aa	aa	bb	aa	aa	aa	bb	aa	bb	bb	bb	aa	aa	bb	aa	bb
Block4658	Chr.2	aaxbb	aa	bb	aa	bb	bb	bb	aa	bb	aa	bb	bb	bb	bb	bb	bb	bb	aa	bb	aa	bb	bb	aa	bb	aa	aa	bb	bb	aa	aa	bb	bb	aa	aa	bb	aa	aa	aa	bb	aa	bb	bb	bb	aa	aa	bb	aa	bb
Block4659	Chr.2	aaxbb	aa	bb	aa	bb	bb	bb	aa	bb	aa	bb	bb	bb	bb	bb	bb	bb	aa	bb	aa	bb	bb	aa	bb	aa	aa	bb	bb	aa	aa	bb	bb	aa	aa	bb	aa	aa	aa	bb	aa	bb	bb	bb	aa	aa	bb	aa	bb
Block4665	Chr.2	aaxbb	aa	bb	aa	bb	bb	bb	aa	bb	aa	bb	bb	bb	bb	bb	bb	bb	aa	bb	aa	bb	bb	aa	bb	aa	aa	bb	bb	aa	aa	bb	bb	aa	aa	bb	aa	aa	aa	bb	aa	bb	bb	bb	aa	aa	aa	aa	bb
Block4677	Chr.2	aaxbb	aa	bb	aa	bb	bb	aa	aa	bb	aa	bb	bb	bb	bb	bb	bb	bb	aa	bb	bb	bb	bb	aa	bb	aa	bb	bb	bb	aa	aa	bb	bb	aa	aa	bb	aa	aa	aa	bb	aa	bb	bb	bb	aa	aa	aa	aa	bb
Block4678	Chr.2	aaxbb	aa	bb	aa	bb	bb	aa	aa	bb	aa	bb	bb	bb	bb	bb	bb	bb	aa	bb	bb	bb	bb	aa	bb	aa	bb	bb	bb	aa	aa	bb	bb	aa	aa	bb	aa	aa	aa	bb	aa	bb	bb	bb	aa	aa	aa	aa	bb
Block4679	Chr.2	aaxbb	aa	bb	aa	bb	bb	aa	aa	bb	aa	bb	bb	bb	bb	bb	bb	bb	aa	bb	bb	bb	bb	aa	bb	aa	bb	bb	bb	aa	aa	bb	bb	aa	aa	bb	aa	aa	aa	bb	aa	bb	bb	bb	aa	aa	aa	aa	bb
Block4680	Chr.2	aaxbb	aa	bb	aa	bb	bb	aa	aa	bb	aa	bb	bb	bb	bb	bb	bb	bb	aa	bb	bb	bb	bb	aa	bb	aa	bb	bb	bb	aa	aa	bb	bb	aa	aa	bb	aa	aa	aa	bb	aa	bb	bb	bb	aa	aa	aa	aa	bb
Block4681	Chr.2	aaxbb	aa	bb	aa	bb	bb	aa	aa	bb	aa	bb	bb	bb	bb	bb	bb	bb	aa	bb	bb	bb	bb	aa	bb	aa	bb	bb	bb	aa	aa	bb	bb	aa	aa	bb	aa	aa	aa	bb	aa	bb	bb	bb	aa	aa	aa	aa	bb
Block4682	Chr.2	aaxbb	aa	bb	aa	bb	bb	aa	aa	bb	aa	bb	bb	bb	bb	bb	bb	bb	aa	bb	bb	bb	bb	aa	bb	aa	bb	bb	bb	aa	aa	bb	bb	aa	aa	bb	aa	aa	aa	bb	aa	bb	bb	bb	aa	aa	aa	aa	bb
Block4687	Chr.2	aaxbb	aa	bb	aa	bb	bb	aa	aa	bb	aa	bb	bb	bb	bb	bb	bb	bb	aa	bb	bb	bb	bb	aa	bb	aa	bb	bb	bb	aa	aa	bb	bb	aa	aa	bb	aa	aa	aa	bb	bb	bb	bb	bb	aa	aa	aa	aa	bb
Block4698	Chr.2	aaxbb	aa	bb	aa	bb	bb	aa	aa	bb	aa	bb	bb	bb	bb	bb	bb	bb	aa	bb	bb	bb	bb	aa	bb	aa	bb	bb	bb	aa	aa	bb	bb	aa	aa	bb	aa	aa	aa	bb	bb	bb	bb	bb	aa	aa	aa	aa	bb
Block4702	Chr.2	aaxbb	aa	bb	aa	bb	bb	aa	aa	bb	aa	bb	bb	bb	bb	bb	bb	bb	aa	bb	bb	bb	bb	aa	bb	aa	bb	ab	bb	aa	aa	bb	bb	aa	aa	bb	aa	aa	aa	bb	bb	bb	bb	bb	aa	aa	aa	aa	bb
Block4711	Chr.2	aaxbb	aa	bb	aa	bb	bb	aa	aa	bb	aa	bb	bb	bb	bb	bb	bb	bb	aa	bb	bb	bb	bb	aa	bb	aa	bb	ab	bb	aa	aa	bb	bb	aa	aa	bb	aa	aa	aa	bb	bb	bb	bb	bb	aa	aa	aa	aa	bb
Block4713	Chr.2	aaxbb	aa	bb	aa	bb	bb	aa	aa	bb	aa	bb	bb	bb	bb	bb	bb	bb	aa	bb	bb	bb	bb	aa	bb	aa	bb	ab	bb	aa	aa	bb	bb	aa	aa	bb	aa	aa	aa	bb	bb	bb	bb	bb	aa	aa	aa	aa	bb
Block4717	Chr.2	aaxbb	aa	bb	aa	bb	bb	aa	aa	bb	aa	bb	bb	bb	bb	bb	bb	bb	aa	bb	bb	bb	bb	aa	bb	aa	bb	ab	bb	aa	aa	bb	bb	aa	aa	bb	aa	aa	aa	bb	aa	bb	bb	bb	aa	aa	aa	aa	bb
Block4718	Chr.2	aaxbb	aa	bb	aa	bb	bb	aa	aa	bb	aa	bb	bb	bb	bb	bb	bb	bb	aa	bb	bb	bb	bb	aa	bb	aa	bb	ab	bb	aa	aa	aa	bb	aa	aa	bb	aa	aa	aa	bb	aa	bb	bb	bb	aa	aa	aa	aa	bb
Block4721	Chr.2	aaxbb	aa	bb	aa	bb	bb	aa	aa	bb	aa	bb	bb	bb	bb	bb	bb	bb	aa	bb	bb	bb	bb	aa	bb	aa	bb	ab	bb	aa	aa	aa	bb	aa	aa	bb	aa	aa	aa	bb	aa	bb	bb	bb	aa	aa	aa	aa	bb
Block4723	Chr.2	aaxbb	aa	bb	aa	bb	bb	aa	aa	bb	aa	bb	bb	aa	bb	bb	bb	bb	aa	bb	bb	bb	bb	aa	bb	aa	bb	ab	bb	aa	aa	aa	bb	aa	aa	bb	aa	aa	aa	bb	aa	bb	bb	bb	aa	bb	aa	aa	bb
Block4730	Chr.2	aaxbb	aa	bb	aa	bb	bb	aa	aa	bb	aa	bb	aa	aa	bb	bb	bb	bb	aa	bb	bb	bb	bb	aa	bb	aa	bb	ab	bb	aa	aa	aa	bb	aa	bb	bb	aa	aa	aa	bb	aa	bb	bb	bb	aa	bb	aa	aa	bb
Block4732	Chr.2	aaxbb	aa	bb	aa	bb	bb	aa	aa	bb	aa	bb	aa	aa	bb	bb	bb	bb	aa	bb	bb	bb	bb	aa	bb	aa	bb	ab	bb	aa	aa	aa	bb	aa	bb	bb	aa	aa	bb	bb	aa	bb	bb	bb	aa	bb	aa	bb	bb
Block4733	Chr.2	aaxbb	aa	bb	bb	bb	bb	aa	aa	bb	aa	bb	aa	aa	bb	bb	bb	bb	aa	bb	bb	bb	bb	aa	bb	aa	bb	ab	bb	aa	aa	aa	bb	aa	bb	bb	aa	aa	bb	bb	aa	bb	bb	bb	aa	bb	aa	bb	bb
Block4735	Chr.2	aaxbb	aa	bb	bb	bb	bb	ab	aa	bb	aa	bb	aa	aa	bb	bb	bb	bb	aa	bb	bb	bb	bb	aa	bb	aa	bb	ab	bb	aa	aa	aa	bb	aa	bb	bb	aa	aa	bb	bb	aa	bb	bb	bb	aa	bb	aa	bb	bb
Block4737	Chr.2	aaxbb	aa	bb	bb	bb	bb	ab	aa	bb	aa	bb	aa	aa	bb	bb	bb	bb	aa	bb	bb	bb	bb	aa	bb	aa	bb	ab	bb	aa	aa	aa	bb	aa	bb	bb	aa	aa	bb	bb	aa	bb	bb	ab	aa	bb	aa	bb	bb
Block4738	Chr.2	aaxbb	aa	bb	bb	bb	bb	ab	aa	bb	aa	bb	aa	aa	bb	bb	bb	bb	aa	bb	bb	bb	bb	aa	bb	aa	bb	ab	bb	aa	aa	aa	bb	aa	bb	bb	aa	aa	bb	bb	aa	bb	bb	ab	aa	bb	aa	bb	bb
Block4739	Chr.2	aaxbb	aa	bb	bb	bb	bb	ab	aa	bb	aa	bb	aa	aa	bb	bb	bb	bb	aa	bb	bb	bb	bb	aa	bb	aa	bb	ab	bb	aa	aa	aa	bb	aa	bb	bb	aa	aa	bb	bb	aa	bb	bb	ab	aa	bb	aa	bb	bb
Block4742	Chr.2	aaxbb	aa	bb	bb	bb	bb	ab	aa	bb	aa	bb	aa	aa	bb	bb	bb	bb	aa	bb	bb	bb	bb	aa	bb	aa	bb	ab	bb	aa	aa	aa	bb	aa	bb	bb	aa	aa	bb	bb	aa	bb	bb	ab	aa	bb	aa	bb	bb
Block4744	Chr.2	aaxbb	aa	bb	bb	bb	bb	ab	aa	aa	aa	bb	aa	aa	bb	bb	bb	bb	aa	bb	bb	bb	bb	aa	bb	aa	bb	ab	bb	aa	aa	aa	bb	aa	bb	bb	aa	aa	bb	bb	aa	bb	bb	ab	aa	bb	aa	bb	bb
Block4747	Chr.2	aaxbb	aa	bb	bb	bb	bb	ab	aa	aa	aa	bb	aa	aa	bb	bb	bb	bb	aa	bb	bb	bb	bb	aa	bb	aa	bb	ab	aa	aa	aa	aa	bb	aa	bb	bb	aa	aa	bb	bb	aa	bb	bb	ab	aa	bb	aa	bb	bb
Block4748	Chr.2	aaxbb	aa	bb	bb	bb	bb	ab	aa	aa	aa	bb	aa	aa	bb	bb	bb	bb	aa	bb	bb	bb	bb	aa	bb	aa	bb	ab	aa	aa	aa	aa	bb	aa	bb	bb	aa	aa	bb	bb	aa	bb	bb	ab	aa	bb	aa	bb	bb
Block4751	Chr.2	aaxbb	aa	bb	bb	bb	bb	ab	aa	aa	aa	bb	aa	aa	bb	bb	bb	bb	aa	bb	bb	bb	bb	aa	bb	aa	bb	ab	aa	aa	aa	ab	bb	aa	bb	bb	aa	aa	bb	bb	aa	bb	bb	ab	aa	bb	aa	bb	bb
Block4752	Chr.2	aaxbb	aa	bb	bb	bb	bb	ab	aa	aa	aa	bb	aa	aa	bb	bb	bb	bb	aa	bb	bb	bb	bb	aa	bb	aa	bb	ab	aa	aa	aa	ab	bb	aa	bb	bb	aa	aa	bb	bb	aa	bb	bb	ab	aa	bb	aa	bb	bb
Block4754	Chr.2	aaxbb	aa	bb	bb	bb	bb	ab	aa	aa	aa	bb	aa	aa	bb	bb	bb	bb	aa	bb	bb	bb	bb	aa	bb	aa	bb	bb	aa	aa	aa	ab	bb	aa	bb	bb	aa	aa	bb	bb	aa	bb	bb	ab	aa	bb	aa	bb	bb
Block4755	Chr.2	aaxbb	aa	bb	bb	bb	bb	ab	aa	aa	aa	bb	aa	aa	bb	bb	bb	bb	aa	bb	bb	bb	bb	aa	bb	aa	bb	bb	aa	aa	aa	aa	bb	aa	bb	bb	aa	aa	bb	bb	aa	bb	bb	ab	aa	bb	aa	bb	bb
Block4764	Chr.2	aaxbb	aa	bb	bb	aa	bb	aa	bb	bb	aa	aa	aa	aa	bb	bb	bb	bb	aa	bb	bb	bb	aa	aa	aa	bb	aa	bb	bb	ab	bb	aa	aa	aa	aa	bb	aa	bb	aa	bb	aa	aa	bb	bb	aa	bb	aa	bb	bb
Block4765	Chr.2	aaxbb	aa	bb	bb	aa	bb	aa	bb	bb	aa	aa	aa	aa	bb	bb	bb	bb	aa	bb	bb	bb	aa	aa	aa	bb	aa	bb	bb	ab	bb	aa	aa	aa	aa	bb	aa	bb	aa	bb	ab	aa	bb	bb	aa	bb	aa	bb	bb
Block4766	Chr.2	aaxbb	aa	bb	bb	aa	bb	aa	bb	bb	aa	aa	aa	aa	bb	bb	bb	bb	aa	bb	bb	bb	aa	aa	aa	bb	aa	bb	bb	ab	bb	aa	aa	aa	aa	bb	aa	bb	aa	bb	ab	aa	bb	bb	aa	bb	aa	bb	bb
Block4773	Chr.2	aaxbb	aa	bb	bb	aa	bb	aa	bb	bb	aa	aa	aa	aa	bb	bb	bb	bb	aa	bb	bb	bb	aa	aa	aa	bb	aa	bb	bb	ab	bb	aa	aa	aa	aa	bb	aa	bb	aa	bb	ab	aa	bb	bb	aa	bb	aa	bb	bb
Block4780	Chr.2	aaxbb	aa	bb	bb	aa	bb	aa	bb	bb	aa	aa	aa	aa	bb	bb	bb	bb	aa	bb	bb	bb	aa	aa	aa	bb	aa	bb	bb	ab	bb	aa	aa	aa	aa	bb	aa	bb	aa	bb	aa	aa	bb	bb	aa	bb	aa	bb	bb
Block4785	Chr.2	aaxbb	aa	bb	bb	aa	bb	aa	bb	bb	aa	aa	aa	aa	bb	bb	bb	bb	aa	bb	bb	bb	aa	aa	aa	bb	aa	bb	bb	ab	bb	aa	aa	aa	aa	bb	aa	bb	aa	bb	aa	aa	bb	bb	aa	bb	aa	bb	bb
Block4788	Chr.2	aaxbb	aa	bb	bb	aa	bb	aa	bb	bb	aa	aa	aa	aa	bb	bb	bb	bb	aa	bb	bb	bb	aa	aa	aa	bb	aa	bb	bb	ab	bb	aa	aa	aa	aa	bb	aa	bb	aa	bb	aa	aa	bb	bb	aa	bb	aa	bb	bb
Block4794	Chr.2	aaxbb	aa	bb	bb	aa	bb	aa	bb	bb	aa	aa	aa	aa	bb	bb	bb	bb	aa	bb	bb	bb	aa	aa	aa	bb	aa	bb	bb	ab	ab	aa	aa	aa	aa	bb	aa	bb	aa	bb	ab	aa	bb	bb	aa	bb	aa	bb	bb
Block4795	Chr.2	aaxbb	aa	bb	bb	aa	bb	aa	bb	bb	aa	aa	aa	aa	bb	bb	bb	bb	aa	bb	bb	bb	aa	aa	aa	bb	bb	bb	bb	ab	ab	aa	aa	aa	aa	bb	aa	bb	aa	bb	ab	aa	bb	bb	aa	bb	aa	bb	bb
Block4797	Chr.2	aaxbb	aa	bb	bb	aa	bb	aa	bb	bb	aa	aa	aa	aa	bb	bb	bb	bb	aa	bb	bb	bb	aa	aa	aa	bb	bb	bb	bb	ab	ab	aa	aa	aa	aa	bb	aa	bb	aa	bb	ab	aa	bb	bb	aa	bb	aa	bb	bb
Block4803	Chr.2	aaxbb	aa	bb	bb	aa	bb	aa	bb	bb	aa	aa	aa	aa	bb	bb	bb	bb	aa	bb	bb	bb	aa	aa	aa	bb	bb	bb	bb	ab	ab	aa	aa	aa	aa	bb	aa	bb	aa	bb	bb	aa	bb	bb	aa	bb	aa	bb	bb
Block4812	Chr.2	aaxbb	aa	bb	bb	aa	bb	aa	bb	bb	aa	aa	aa	aa	bb	bb	bb	bb	aa	bb	bb	bb	aa	aa	aa	bb	bb	bb	bb	ab	ab	aa	aa	aa	aa	bb	aa	bb	aa	bb	bb	aa	bb	bb	aa	bb	aa	bb	bb
Block4815	Chr.2	aaxbb	aa	bb	bb	aa	bb	aa	bb	bb	aa	aa	aa	aa	bb	bb	bb	bb	aa	bb	bb	bb	aa	aa	aa	bb	bb	bb	bb	ab	ab	aa	aa	aa	aa	bb	aa	bb	aa	bb	bb	aa	bb	bb	aa	bb	aa	bb	bb
Block4817	Chr.2	aaxbb	aa	bb	bb	aa	bb	aa	bb	bb	aa	aa	aa	aa	bb	bb	bb	bb	aa	bb	bb	bb	aa	aa	aa	bb	bb	bb	bb	ab	ab	aa	aa	aa	aa	bb	aa	bb	aa	bb	bb	aa	bb	bb	aa	bb	aa	bb	bb
Block4821	Chr.2	aaxbb	aa	bb	bb	aa	bb	aa	bb	bb	aa	aa	aa	aa	bb	bb	bb	bb	aa	bb	bb	bb	aa	aa	aa	bb	bb	bb	bb	ab	ab	aa	aa	aa	aa	bb	aa	bb	aa	bb	bb	aa	bb	bb	aa	bb	aa	bb	bb
Block4828	Chr.2	aaxbb	aa	bb	bb	aa	bb	aa	bb	bb	aa	aa	aa	aa	bb	bb	bb	bb	aa	bb	bb	bb	aa	aa	aa	bb	bb	bb	bb	ab	ab	aa	aa	aa	aa	bb	aa	bb	aa	bb	aa	aa	bb	bb	aa	bb	aa	bb	bb
Block4829	Chr.2	aaxbb	aa	bb	bb	aa	bb	aa	bb	bb	aa	aa	aa	aa	bb	bb	bb	bb	aa	bb	bb	bb	aa	aa	aa	bb	bb	bb	bb	ab	ab	aa	aa	aa	aa	bb	aa	bb	aa	bb	aa	aa	bb	bb	aa	bb	aa	bb	bb
Block4830	Chr.2	aaxbb	aa	bb	bb	aa	bb	aa	bb	bb	aa	aa	aa	aa	bb	bb	bb	bb	aa	bb	bb	bb	aa	aa	aa	bb	bb	bb	bb	ab	ab	aa	aa	aa	aa	bb	aa	bb	aa	bb	aa	aa	bb	bb	aa	bb	aa	bb	bb
Block4832	Chr.2	aaxbb	aa	bb	bb	aa	bb	aa	bb	bb	aa	aa	aa	aa	bb	bb	bb	bb	aa	bb	bb	bb	bb	aa	aa	bb	bb	bb	bb	ab	ab	aa	aa	aa	aa	bb	aa	bb	aa	bb	aa	aa	bb	bb	aa	bb	aa	bb	bb
Block4833	Chr.2	aaxbb	aa	bb	aa	aa	bb	aa	bb	bb	aa	aa	aa	aa	bb	bb	bb	bb	aa	bb	bb	bb	bb	aa	aa	bb	bb	bb	bb	ab	ab	aa	aa	aa	aa	bb	aa	bb	aa	bb	aa	aa	bb	bb	aa	bb	aa	bb	bb
Block4836	Chr.2	aaxbb	aa	bb	aa	aa	bb	aa	bb	bb	aa	aa	aa	aa	bb	bb	bb	bb	aa	bb	bb	bb	bb	aa	aa	bb	bb	bb	bb	aa	ab	aa	aa	aa	aa	bb	aa	bb	aa	bb	aa	aa	bb	bb	aa	bb	aa	bb	bb
Block4839	Chr.2	aaxbb	aa	bb	aa	aa	bb	aa	bb	bb	aa	aa	aa	aa	bb	bb	bb	bb	aa	bb	bb	bb	bb	aa	aa	bb	bb	bb	bb	ab	ab	aa	aa	aa	aa	bb	aa	bb	aa	bb	aa	aa	bb	bb	aa	bb	aa	bb	bb
Block4840	Chr.2	aaxbb	aa	bb	aa	aa	bb	aa	bb	bb	aa	aa	aa	aa	bb	bb	bb	bb	aa	bb	bb	bb	bb	aa	aa	bb	bb	bb	bb	ab	ab	aa	aa	aa	aa	bb	aa	bb	aa	bb	aa	aa	bb	bb	aa	bb	aa	bb	bb
Block4842	Chr.2	aaxbb	aa	bb	aa	aa	bb	bb	bb	bb	aa	aa	aa	aa	bb	bb	bb	bb	aa	bb	bb	bb	bb	aa	aa	bb	bb	bb	bb	ab	ab	aa	aa	aa	aa	bb	aa	bb	aa	bb	aa	aa	bb	bb	aa	bb	aa	bb	bb
Block4843	Chr.2	aaxbb	aa	bb	aa	aa	bb	bb	bb	bb	aa	aa	aa	aa	bb	bb	bb	bb	aa	bb	bb	bb	bb	aa	aa	bb	bb	bb	bb	ab	ab	aa	aa	aa	aa	bb	aa	bb	aa	bb	aa	aa	bb	bb	aa	bb	aa	bb	bb
Block4849	Chr.2	aaxbb	aa	bb	aa	aa	bb	bb	bb	bb	aa	aa	aa	aa	bb	bb	bb	bb	aa	bb	bb	bb	bb	aa	aa	bb	bb	bb	bb	bb	ab	aa	aa	aa	aa	bb	aa	bb	aa	bb	bb	aa	bb	bb	aa	bb	aa	bb	bb
Block4852	Chr.2	aaxbb	aa	bb	aa	aa	bb	bb	bb	bb	aa	aa	aa	aa	bb	bb	bb	bb	aa	bb	bb	bb	bb	aa	aa	bb	bb	bb	bb	bb	ab	aa	aa	aa	aa	bb	aa	bb	aa	bb	bb	aa	bb	bb	aa	bb	aa	bb	bb
Block4855	Chr.2	aaxbb	aa	bb	aa	aa	bb	bb	bb	bb	aa	aa	aa	aa	bb	bb	bb	bb	aa	bb	bb	bb	bb	aa	aa	bb	bb	bb	bb	bb	ab	aa	aa	aa	aa	bb	aa	bb	aa	bb	aa	aa	bb	bb	aa	bb	aa	bb	bb
Block4859	Chr.2	aaxbb	aa	bb	aa	aa	bb	bb	bb	bb	aa	aa	aa	aa	bb	bb	bb	bb	aa	bb	bb	bb	bb	aa	aa	bb	bb	bb	bb	ab	ab	aa	aa	aa	aa	bb	aa	bb	aa	bb	aa	aa	bb	bb	aa	bb	aa	bb	bb
Block4860	Chr.2	aaxbb	aa	bb	aa	aa	bb	bb	bb	bb	aa	aa	aa	aa	bb	bb	bb	bb	aa	bb	bb	bb	bb	aa	aa	bb	bb	bb	bb	ab	ab	aa	aa	aa	aa	bb	aa	bb	aa	bb	aa	aa	bb	bb	aa	bb	aa	bb	bb
Block4862	Chr.2	aaxbb	aa	bb	aa	aa	bb	bb	bb	bb	aa	aa	aa	aa	bb	bb	bb	bb	aa	bb	bb	bb	bb	aa	aa	bb	bb	bb	bb	ab	ab	aa	aa	aa	aa	bb	aa	bb	aa	bb	aa	aa	bb	bb	aa	bb	aa	bb	bb
Block4865	Chr.2	aaxbb	aa	bb	aa	aa	bb	bb	bb	bb	aa	aa	aa	aa	bb	bb	bb	bb	aa	bb	bb	bb	bb	aa	aa	bb	bb	bb	bb	ab	ab	aa	aa	aa	aa	bb	aa	bb	bb	bb	aa	aa	bb	bb	aa	aa	aa	bb	bb
Block4866	Chr.2	aaxbb	aa	bb	aa	aa	bb	bb	bb	bb	aa	aa	aa	aa	bb	bb	bb	bb	aa	bb	bb	bb	bb	aa	aa	bb	bb	bb	bb	ab	ab	aa	aa	aa	aa	bb	aa	bb	bb	bb	aa	aa	bb	bb	aa	aa	aa	bb	bb
Block4867	Chr.2	aaxbb	aa	bb	aa	aa	bb	bb	bb	bb	aa	aa	aa	aa	bb	bb	bb	bb	aa	bb	bb	bb	bb	aa	aa	bb	bb	bb	bb	ab	ab	aa	aa	aa	aa	bb	aa	bb	bb	bb	aa	aa	bb	bb	aa	aa	aa	bb	bb
Block4870	Chr.2	aaxbb	aa	bb	bb	aa	bb	ab	bb	bb	aa	aa	aa	aa	bb	bb	bb	bb	aa	bb	bb	bb	bb	aa	aa	bb	bb	bb	bb	ab	ab	aa	aa	aa	aa	bb	aa	bb	bb	bb	aa	aa	bb	bb	aa	aa	aa	bb	bb
Block4871	Chr.2	aaxbb	aa	bb	bb	aa	bb	ab	bb	bb	aa	aa	aa	aa	bb	bb	bb	bb	aa	bb	bb	bb	bb	aa	aa	bb	bb	bb	bb	ab	ab	aa	aa	aa	aa	bb	aa	bb	bb	bb	aa	aa	bb	bb	aa	aa	aa	bb	bb
Block4874	Chr.2	aaxbb	aa	bb	bb	aa	bb	ab	bb	bb	aa	aa	aa	aa	bb	bb	bb	bb	aa	bb	bb	bb	bb	aa	aa	bb	bb	bb	bb	ab	ab	aa	aa	aa	aa	bb	aa	bb	bb	bb	aa	aa	bb	bb	aa	aa	aa	bb	bb
Block4876	Chr.2	aaxbb	aa	bb	bb	aa	bb	ab	bb	bb	aa	aa	aa	aa	bb	bb	bb	bb	aa	bb	bb	bb	bb	aa	aa	bb	bb	bb	bb	ab	ab	aa	aa	aa	aa	bb	aa	bb	bb	bb	aa	aa	bb	bb	aa	aa	aa	bb	bb
Block4878	Chr.2	aaxbb	aa	bb	bb	aa	bb	ab	bb	bb	aa	aa	aa	aa	bb	bb	bb	bb	aa	bb	bb	bb	bb	aa	aa	bb	bb	bb	bb	ab	ab	aa	aa	aa	aa	bb	aa	bb	bb	bb	aa	aa	bb	bb	aa	aa	aa	bb	bb
Block4884	Chr.2	aaxbb	aa	bb	bb	aa	bb	ab	bb	bb	aa	aa	aa	aa	bb	bb	bb	bb	aa	bb	bb	bb	bb	aa	aa	bb	bb	bb	bb	ab	ab	bb	aa	aa	aa	bb	aa	bb	bb	bb	aa	aa	bb	bb	aa	aa	aa	bb	bb
Block4890	Chr.2	aaxbb	aa	bb	bb	aa	bb	ab	bb	bb	aa	aa	aa	aa	bb	bb	bb	bb	aa	bb	bb	bb	aa	aa	aa	bb	bb	bb	bb	ab	ab	bb	aa	aa	aa	bb	aa	bb	bb	bb	aa	aa	bb	aa	aa	bb	aa	bb	bb
Block4892	Chr.2	aaxbb	aa	bb	bb	aa	bb	ab	bb	bb	aa	ab	aa	aa	bb	bb	bb	bb	aa	bb	bb	bb	aa	aa	aa	bb	bb	bb	bb	ab	ab	bb	aa	aa	aa	bb	aa	bb	bb	bb	aa	aa	bb	aa	aa	bb	aa	bb	bb
Block4895	Chr.2	aaxbb	aa	bb	bb	aa	bb	bb	bb	bb	aa	ab	aa	aa	bb	bb	bb	bb	aa	bb	bb	bb	aa	aa	aa	bb	bb	bb	bb	ab	ab	bb	aa	aa	aa	bb	bb	bb	bb	bb	aa	aa	bb	aa	aa	bb	aa	bb	bb
Block4898	Chr.2	aaxbb	aa	bb	bb	aa	bb	bb	bb	bb	aa	ab	aa	aa	bb	bb	bb	bb	aa	bb	bb	bb	aa	aa	aa	bb	bb	bb	bb	bb	ab	bb	aa	aa	aa	bb	bb	bb	bb	bb	aa	aa	bb	aa	aa	bb	aa	bb	bb
Block4904	Chr.2	aaxbb	aa	bb	bb	aa	bb	bb	bb	bb	aa	ab	aa	aa	bb	bb	bb	bb	aa	bb	bb	bb	aa	aa	aa	bb	bb	bb	bb	bb	ab	bb	aa	aa	aa	bb	bb	bb	bb	bb	aa	aa	bb	aa	aa	bb	aa	bb	bb
Block4909	Chr.2	aaxbb	aa	bb	bb	aa	bb	bb	bb	bb	aa	ab	aa	aa	bb	bb	bb	bb	aa	bb	bb	aa	aa	aa	aa	bb	bb	bb	bb	bb	aa	bb	aa	aa	aa	bb	bb	bb	bb	bb	aa	aa	bb	aa	aa	bb	aa	bb	bb
Block4915	Chr.2	aaxbb	aa	bb	bb	aa	bb	bb	bb	bb	aa	ab	aa	aa	bb	bb	aa	bb	aa	bb	bb	aa	aa	aa	aa	bb	bb	bb	bb	bb	aa	bb	aa	aa	aa	bb	bb	bb	bb	bb	aa	aa	bb	aa	aa	bb	aa	bb	bb
Block4916	Chr.2	aaxbb	aa	bb	bb	aa	bb	bb	bb	bb	aa	ab	aa	aa	bb	bb	aa	bb	aa	bb	bb	aa	aa	aa	aa	bb	bb	bb	bb	bb	aa	bb	aa	aa	aa	bb	bb	bb	bb	bb	aa	aa	bb	aa	aa	bb	aa	bb	bb
Block4917	Chr.2	aaxbb	aa	bb	bb	aa	bb	bb	bb	bb	aa	ab	aa	aa	bb	bb	aa	bb	aa	bb	bb	aa	aa	aa	aa	bb	bb	bb	bb	bb	aa	bb	aa	aa	aa	bb	bb	bb	bb	bb	aa	aa	bb	aa	aa	bb	aa	bb	bb
Block4919	Chr.2	aaxbb	aa	bb	bb	aa	bb	bb	bb	bb	aa	ab	aa	aa	bb	bb	aa	bb	aa	bb	bb	aa	aa	aa	aa	bb	bb	bb	bb	bb	aa	bb	aa	aa	aa	bb	bb	bb	bb	bb	aa	aa	bb	aa	aa	bb	aa	bb	bb
Block4922	Chr.2	aaxbb	aa	bb	bb	aa	bb	bb	bb	bb	aa	ab	aa	aa	bb	bb	aa	bb	aa	bb	bb	aa	aa	aa	aa	bb	bb	bb	bb	bb	aa	bb	aa	aa	bb	bb	bb	bb	bb	bb	aa	aa	bb	aa	aa	bb	aa	bb	bb
Block4925	Chr.2	aaxbb	aa	bb	bb	aa	bb	bb	bb	bb	aa	ab	aa	aa	bb	bb	aa	bb	aa	bb	bb	aa	aa	aa	aa	bb	bb	bb	bb	bb	aa	bb	aa	aa	bb	bb	bb	bb	bb	bb	bb	aa	bb	aa	aa	bb	aa	bb	bb
Block4926	Chr.2	aaxbb	aa	bb	bb	aa	bb	bb	bb	bb	aa	ab	aa	aa	bb	bb	aa	bb	aa	bb	bb	aa	aa	aa	aa	bb	bb	bb	bb	bb	aa	bb	aa	aa	bb	bb	bb	bb	bb	bb	bb	aa	bb	aa	aa	bb	aa	bb	bb
Block4927	Chr.2	aaxbb	aa	bb	bb	aa	bb	bb	bb	bb	aa	ab	aa	aa	bb	bb	aa	bb	aa	bb	bb	aa	aa	aa	aa	bb	bb	bb	bb	bb	aa	bb	aa	aa	bb	bb	bb	bb	bb	bb	bb	aa	bb	aa	aa	bb	aa	bb	bb
Block4928	Chr.2	aaxbb	aa	bb	bb	aa	bb	bb	bb	bb	aa	ab	aa	aa	bb	bb	aa	bb	aa	bb	bb	aa	aa	aa	aa	bb	bb	bb	bb	bb	aa	bb	aa	aa	bb	bb	bb	bb	bb	bb	bb	aa	bb	aa	aa	bb	aa	bb	bb
Block4929	Chr.2	aaxbb	aa	bb	bb	aa	bb	bb	bb	bb	aa	ab	aa	aa	bb	bb	aa	bb	aa	bb	bb	aa	aa	aa	aa	bb	bb	bb	bb	bb	aa	bb	aa	aa	bb	bb	bb	bb	bb	bb	bb	aa	bb	aa	aa	bb	aa	bb	aa
Block4931	Chr.2	aaxbb	aa	bb	bb	aa	bb	bb	bb	bb	aa	ab	aa	aa	bb	bb	aa	bb	aa	bb	bb	aa	aa	aa	aa	bb	bb	bb	bb	bb	aa	bb	aa	aa	bb	bb	bb	bb	bb	bb	bb	aa	bb	aa	aa	bb	aa	bb	aa
Block4935	Chr.2	aaxbb	aa	bb	bb	aa	bb	bb	bb	bb	aa	ab	aa	aa	bb	bb	aa	bb	aa	bb	bb	aa	aa	aa	aa	bb	bb	bb	bb	bb	aa	bb	aa	aa	bb	bb	bb	bb	bb	bb	aa	aa	bb	aa	aa	bb	aa	bb	aa
Block4942	Chr.2	aaxbb	aa	bb	bb	aa	bb	bb	bb	bb	aa	ab	aa	aa	bb	bb	aa	bb	aa	bb	bb	aa	aa	aa	aa	bb	bb	bb	bb	bb	aa	bb	aa	aa	bb	aa	bb	bb	bb	bb	aa	aa	bb	aa	aa	bb	aa	bb	aa
Block4945	Chr.2	aaxbb	aa	bb	bb	aa	bb	bb	bb	bb	aa	ab	aa	aa	bb	bb	aa	bb	aa	bb	bb	aa	aa	aa	aa	bb	bb	bb	bb	bb	aa	bb	aa	aa	bb	aa	bb	bb	bb	bb	aa	aa	bb	aa	aa	bb	aa	bb	aa
Block4946	Chr.2	aaxbb	aa	bb	bb	aa	bb	bb	bb	bb	aa	ab	aa	aa	bb	bb	aa	bb	aa	bb	bb	aa	aa	aa	aa	bb	bb	bb	bb	bb	aa	bb	aa	aa	bb	aa	bb	bb	bb	bb	aa	aa	bb	aa	aa	bb	aa	bb	aa
Block4949	Chr.2	aaxbb	aa	bb	bb	aa	bb	bb	bb	bb	aa	aa	aa	aa	bb	bb	aa	bb	aa	bb	bb	aa	aa	aa	aa	bb	bb	bb	bb	bb	aa	bb	aa	aa	bb	aa	bb	bb	bb	bb	aa	aa	bb	aa	aa	bb	aa	bb	aa
Block4954	Chr.2	aaxbb	aa	bb	bb	aa	bb	bb	bb	bb	aa	aa	aa	aa	bb	bb	aa	bb	aa	bb	bb	aa	aa	aa	aa	bb	bb	bb	bb	bb	bb	bb	aa	aa	bb	aa	bb	bb	bb	bb	aa	aa	bb	aa	aa	bb	bb	bb	aa
Block4956	Chr.2	aaxbb	aa	bb	bb	aa	bb	bb	bb	bb	aa	aa	aa	aa	bb	bb	aa	bb	aa	bb	bb	aa	aa	aa	aa	bb	bb	bb	bb	bb	bb	bb	aa	aa	bb	aa	bb	bb	bb	bb	aa	aa	bb	aa	aa	bb	bb	bb	aa
Block4957	Chr.2	aaxbb	aa	bb	bb	aa	bb	bb	bb	bb	aa	aa	aa	aa	bb	bb	aa	bb	aa	bb	bb	aa	aa	aa	aa	bb	bb	bb	bb	bb	bb	bb	aa	aa	bb	aa	bb	bb	bb	bb	aa	aa	bb	aa	aa	bb	bb	bb	aa
Block4958	Chr.2	aaxbb	aa	bb	bb	aa	bb	bb	bb	bb	aa	aa	aa	aa	bb	bb	aa	bb	aa	bb	bb	aa	aa	aa	aa	bb	bb	bb	bb	bb	bb	bb	aa	aa	bb	aa	bb	bb	bb	bb	aa	aa	bb	aa	aa	bb	bb	bb	aa
Block4959	Chr.2	aaxbb	aa	bb	bb	aa	bb	bb	bb	bb	aa	aa	aa	aa	bb	bb	aa	bb	aa	bb	bb	aa	aa	aa	aa	bb	bb	bb	bb	bb	bb	bb	aa	aa	bb	aa	bb	bb	bb	bb	aa	aa	bb	aa	aa	bb	bb	bb	aa
Block4961	Chr.2	aaxbb	aa	bb	bb	aa	bb	bb	bb	bb	aa	aa	aa	aa	bb	bb	aa	bb	aa	bb	bb	aa	aa	aa	aa	bb	bb	bb	bb	bb	bb	bb	aa	aa	bb	aa	bb	bb	bb	bb	aa	aa	bb	aa	aa	bb	bb	bb	aa
Block4964	Chr.2	aaxbb	aa	bb	bb	aa	bb	bb	bb	bb	aa	aa	aa	aa	bb	bb	aa	bb	aa	bb	bb	aa	aa	aa	aa	bb	bb	bb	bb	bb	bb	bb	aa	aa	bb	aa	bb	bb	bb	bb	aa	aa	aa	aa	aa	bb	bb	bb	aa
Block4966	Chr.2	aaxbb	aa	bb	bb	aa	bb	bb	bb	bb	aa	aa	bb	bb	bb	bb	aa	bb	aa	bb	bb	aa	aa	aa	bb	bb	bb	bb	bb	bb	bb	bb	aa	aa	bb	aa	bb	bb	bb	bb	aa	aa	aa	aa	aa	bb	bb	bb	aa
Block4967	Chr.2	aaxbb	aa	bb	bb	aa	bb	bb	bb	bb	aa	aa	bb	bb	bb	bb	bb	bb	aa	bb	bb	aa	bb	aa	bb	bb	bb	bb	bb	bb	bb	bb	aa	aa	bb	aa	bb	bb	bb	bb	aa	aa	aa	aa	aa	bb	bb	bb	aa
Block4968	Chr.2	aaxbb	aa	bb	bb	aa	bb	bb	bb	aa	aa	aa	bb	bb	bb	bb	bb	bb	aa	bb	bb	aa	bb	aa	bb	bb	bb	bb	bb	bb	bb	bb	aa	aa	bb	aa	bb	bb	bb	bb	aa	aa	aa	aa	aa	bb	bb	bb	aa
Block4974	Chr.2	aaxbb	aa	bb	bb	aa	bb	bb	bb	aa	aa	aa	bb	bb	bb	bb	bb	bb	aa	bb	bb	aa	bb	aa	bb	bb	bb	bb	bb	bb	bb	bb	aa	aa	bb	aa	bb	bb	bb	aa	aa	aa	aa	aa	aa	bb	bb	bb	aa
Block4975	Chr.2	aaxbb	aa	bb	bb	aa	bb	bb	bb	aa	aa	aa	bb	bb	bb	bb	bb	bb	aa	bb	bb	aa	bb	aa	bb	bb	bb	bb	bb	bb	bb	bb	aa	aa	bb	aa	bb	bb	bb	aa	aa	aa	aa	aa	aa	bb	bb	bb	aa
Block4979	Chr.2	aaxbb	aa	bb	bb	aa	bb	bb	bb	aa	aa	aa	bb	bb	bb	bb	bb	bb	aa	bb	bb	aa	bb	aa	bb	bb	bb	bb	bb	bb	bb	bb	aa	aa	aa	aa	bb	bb	bb	aa	aa	aa	aa	aa	aa	bb	bb	bb	aa
Block4982	Chr.2	aaxbb	aa	bb	bb	aa	bb	bb	bb	aa	aa	aa	bb	bb	bb	bb	bb	bb	aa	bb	bb	aa	bb	aa	bb	bb	bb	bb	bb	aa	bb	bb	aa	aa	aa	aa	bb	bb	bb	aa	aa	aa	aa	aa	aa	bb	bb	bb	aa
Block4987	Chr.2	aaxbb	aa	bb	bb	aa	bb	bb	bb	aa	aa	aa	bb	bb	bb	bb	bb	bb	aa	bb	bb	aa	bb	aa	bb	bb	bb	bb	bb	aa	bb	bb	aa	aa	aa	aa	bb	bb	bb	aa	aa	aa	aa	aa	aa	bb	bb	bb	aa
Block4989	Chr.2	aaxbb	aa	bb	bb	aa	bb	bb	bb	aa	aa	aa	bb	bb	bb	bb	bb	bb	aa	bb	bb	aa	bb	aa	bb	bb	bb	bb	bb	aa	bb	bb	aa	aa	aa	aa	bb	bb	bb	aa	aa	aa	aa	aa	aa	bb	bb	bb	aa
Block4991	Chr.2	aaxbb	aa	bb	bb	aa	bb	bb	bb	aa	aa	aa	bb	bb	bb	bb	bb	bb	aa	bb	bb	aa	bb	aa	bb	bb	bb	bb	bb	aa	bb	bb	aa	aa	aa	aa	bb	bb	bb	aa	aa	aa	aa	aa	aa	bb	bb	bb	aa
Block4992	Chr.2	aaxbb	aa	bb	aa	aa	bb	bb	bb	aa	aa	aa	bb	bb	bb	bb	bb	bb	aa	bb	bb	aa	bb	aa	bb	bb	bb	bb	bb	aa	bb	bb	aa	aa	aa	aa	bb	bb	bb	aa	aa	aa	aa	aa	aa	bb	bb	bb	aa
Block5001	Chr.2	aaxbb	aa	bb	aa	aa	bb	bb	bb	aa	aa	aa	bb	bb	aa	bb	bb	bb	aa	bb	bb	aa	bb	aa	bb	bb	bb	bb	bb	aa	bb	bb	aa	aa	aa	aa	bb	bb	bb	aa	bb	aa	aa	aa	aa	bb	bb	bb	aa
Block5002	Chr.3	aaxbb	aa	bb	aa	aa	bb	bb	bb	bb	aa	ab	bb	bb	aa	bb	aa	bb	aa	bb	aa	bb	bb	aa	bb	aa	aa	bb	bb	ab	bb	bb	aa	aa	bb	bb	aa	bb	bb	bb	aa	bb	aa	aa	bb	aa	bb	ab	aa
Block5003	Chr.3	aaxbb	aa	bb	aa	aa	bb	bb	bb	bb	aa	ab	bb	bb	aa	bb	aa	bb	aa	bb	aa	bb	bb	aa	bb	aa	aa	bb	bb	ab	bb	bb	aa	aa	bb	bb	aa	bb	bb	bb	aa	bb	aa	aa	bb	aa	bb	ab	aa
Block5004	Chr.3	aaxbb	aa	bb	aa	aa	bb	bb	bb	bb	aa	ab	bb	bb	aa	bb	aa	bb	aa	bb	aa	bb	bb	aa	bb	aa	aa	bb	bb	ab	bb	bb	aa	aa	bb	bb	aa	bb	bb	bb	aa	bb	aa	aa	bb	aa	bb	ab	aa
Block5006	Chr.3	aaxbb	aa	bb	aa	aa	bb	bb	bb	bb	aa	ab	bb	bb	aa	bb	aa	bb	aa	bb	aa	bb	bb	aa	bb	aa	aa	bb	bb	ab	bb	bb	aa	aa	bb	bb	aa	bb	bb	bb	ab	bb	aa	aa	bb	aa	bb	ab	aa
Block5008	Chr.3	aaxbb	aa	bb	aa	aa	bb	bb	bb	bb	aa	ab	bb	bb	aa	bb	aa	bb	aa	bb	aa	bb	bb	aa	bb	aa	aa	bb	bb	ab	bb	bb	aa	aa	bb	bb	aa	bb	bb	bb	ab	bb	aa	aa	bb	aa	bb	ab	aa
Block5020	Chr.3	aaxbb	aa	bb	bb	bb	bb	aa	bb	aa	aa	aa	aa	aa	aa	bb	aa	bb	bb	aa	aa	bb	aa	bb	bb	aa	bb	bb	aa	bb	aa	aa	bb	aa	aa	aa	aa	aa	aa	bb	bb	aa	aa	aa	aa	bb	aa	aa	aa
Block5021	Chr.3	aaxbb	aa	bb	bb	bb	bb	aa	bb	aa	aa	aa	aa	aa	aa	bb	aa	bb	bb	aa	aa	bb	aa	bb	bb	aa	bb	bb	aa	bb	aa	aa	bb	aa	aa	aa	aa	aa	aa	bb	bb	aa	aa	aa	aa	bb	aa	aa	aa
Block5022	Chr.3	aaxbb	aa	bb	bb	bb	bb	aa	bb	aa	aa	aa	aa	aa	aa	bb	aa	bb	bb	aa	aa	bb	aa	bb	bb	aa	bb	bb	aa	bb	aa	aa	bb	aa	aa	aa	aa	aa	aa	bb	bb	aa	aa	aa	aa	bb	aa	aa	aa
Block5025	Chr.3	aaxbb	aa	bb	bb	bb	bb	aa	bb	aa	aa	aa	aa	aa	aa	bb	aa	bb	bb	aa	aa	bb	aa	bb	bb	aa	bb	bb	aa	bb	aa	aa	bb	aa	aa	aa	aa	aa	aa	bb	bb	aa	aa	aa	aa	bb	aa	aa	aa
Block5026	Chr.3	aaxbb	aa	bb	bb	bb	bb	aa	bb	aa	aa	aa	aa	aa	aa	bb	aa	bb	bb	aa	aa	bb	aa	bb	bb	aa	bb	bb	aa	bb	aa	aa	bb	aa	aa	aa	aa	aa	aa	bb	bb	aa	aa	aa	aa	bb	aa	aa	aa
Block5027	Chr.3	aaxbb	aa	bb	bb	bb	bb	aa	bb	aa	aa	aa	aa	aa	aa	bb	aa	bb	bb	aa	aa	bb	aa	bb	bb	aa	bb	bb	aa	bb	aa	aa	bb	aa	aa	aa	aa	aa	aa	bb	bb	aa	aa	aa	aa	bb	aa	aa	aa
Block5028	Chr.3	aaxbb	aa	bb	bb	bb	bb	aa	bb	aa	aa	aa	aa	aa	aa	bb	aa	bb	bb	aa	aa	bb	aa	bb	bb	aa	bb	bb	aa	bb	aa	aa	bb	aa	aa	aa	aa	aa	aa	bb	bb	aa	aa	aa	aa	bb	aa	aa	aa
Block5029	Chr.3	aaxbb	aa	bb	bb	bb	bb	aa	bb	aa	aa	aa	aa	aa	aa	bb	aa	bb	bb	aa	aa	bb	aa	bb	bb	aa	bb	bb	aa	bb	aa	aa	bb	aa	aa	aa	aa	aa	aa	bb	bb	aa	aa	aa	aa	bb	aa	aa	aa
Block5030	Chr.3	aaxbb	aa	bb	bb	bb	bb	aa	bb	aa	aa	aa	aa	aa	aa	bb	aa	bb	bb	aa	aa	bb	aa	bb	bb	aa	aa	bb	aa	bb	aa	aa	bb	aa	aa	aa	aa	aa	aa	bb	bb	aa	aa	aa	aa	bb	aa	aa	aa
Block5031	Chr.3	aaxbb	aa	bb	bb	bb	bb	aa	bb	aa	aa	aa	aa	aa	aa	bb	aa	bb	bb	aa	aa	bb	aa	bb	bb	aa	aa	bb	aa	bb	aa	aa	bb	aa	aa	aa	aa	aa	aa	bb	bb	aa	aa	aa	aa	bb	aa	aa	aa
Block5032	Chr.3	aaxbb	aa	bb	bb	bb	bb	aa	bb	aa	aa	aa	aa	aa	aa	bb	aa	bb	bb	aa	aa	bb	aa	bb	bb	aa	aa	aa	aa	bb	aa	bb	bb	aa	aa	aa	aa	aa	aa	bb	bb	aa	aa	aa	aa	bb	aa	aa	aa
Block5035	Chr.3	aaxbb	aa	bb	bb	bb	bb	aa	bb	aa	aa	aa	aa	aa	aa	bb	aa	bb	bb	aa	aa	bb	aa	bb	bb	aa	aa	aa	aa	bb	aa	bb	bb	aa	aa	aa	aa	aa	aa	bb	bb	aa	aa	aa	aa	bb	aa	aa	aa
Block5039	Chr.3	aaxbb	aa	bb	bb	bb	bb	aa	bb	aa	aa	aa	bb	bb	aa	bb	aa	bb	bb	aa	aa	aa	aa	bb	bb	aa	aa	aa	aa	bb	aa	bb	bb	aa	aa	aa	aa	aa	aa	bb	bb	aa	aa	aa	aa	bb	aa	aa	aa
Block5042	Chr.3	aaxbb	aa	bb	bb	bb	bb	aa	bb	aa	aa	aa	bb	bb	aa	bb	aa	bb	bb	aa	aa	aa	aa	bb	bb	aa	aa	aa	aa	bb	aa	bb	bb	bb	aa	bb	aa	aa	aa	bb	bb	aa	aa	aa	aa	bb	aa	aa	aa
Block5045	Chr.3	aaxbb	aa	bb	bb	bb	bb	aa	bb	aa	aa	aa	bb	bb	aa	bb	aa	bb	bb	aa	aa	aa	aa	bb	bb	aa	aa	aa	aa	bb	aa	bb	bb	bb	aa	bb	aa	aa	aa	aa	bb	aa	aa	aa	aa	bb	aa	aa	bb
Block5047	Chr.3	aaxbb	aa	bb	bb	bb	bb	aa	bb	aa	aa	aa	bb	bb	aa	bb	aa	bb	bb	aa	aa	aa	aa	bb	bb	aa	aa	aa	aa	bb	aa	bb	bb	bb	aa	bb	aa	aa	aa	aa	bb	aa	aa	aa	aa	bb	aa	aa	bb
Block5053	Chr.3	aaxbb	aa	bb	bb	bb	bb	aa	bb	aa	aa	aa	bb	bb	aa	bb	aa	bb	bb	aa	aa	aa	aa	bb	bb	aa	aa	aa	aa	bb	aa	bb	bb	bb	aa	bb	bb	aa	aa	aa	aa	aa	bb	aa	bb	bb	aa	aa	bb
Block5056	Chr.3	aaxbb	aa	bb	bb	bb	bb	aa	bb	aa	aa	aa	bb	bb	aa	bb	aa	bb	bb	aa	aa	aa	aa	bb	bb	aa	aa	aa	aa	bb	aa	bb	bb	bb	aa	bb	bb	aa	aa	aa	aa	aa	bb	bb	bb	bb	aa	aa	bb
Block5057	Chr.3	aaxbb	aa	bb	bb	bb	bb	aa	bb	aa	aa	aa	bb	bb	aa	bb	aa	bb	bb	aa	aa	aa	aa	bb	bb	aa	aa	aa	aa	bb	aa	bb	bb	bb	aa	bb	bb	aa	aa	aa	aa	aa	bb	bb	bb	bb	aa	aa	bb
Block5062	Chr.3	aaxbb	aa	bb	bb	bb	bb	aa	bb	aa	aa	aa	bb	bb	aa	bb	aa	bb	bb	aa	aa	aa	aa	bb	bb	aa	aa	aa	aa	bb	aa	bb	bb	bb	aa	bb	bb	aa	aa	aa	bb	aa	bb	bb	bb	bb	aa	aa	bb
Block5064	Chr.3	aaxbb	aa	bb	bb	bb	bb	aa	bb	aa	aa	aa	bb	bb	aa	bb	aa	bb	bb	aa	aa	aa	aa	bb	bb	aa	aa	aa	aa	bb	aa	bb	bb	bb	aa	bb	bb	aa	aa	aa	bb	aa	bb	bb	bb	bb	aa	aa	bb
Block5065	Chr.3	aaxbb	aa	bb	bb	bb	bb	aa	bb	aa	aa	aa	bb	bb	aa	bb	aa	bb	bb	aa	aa	aa	aa	bb	bb	aa	aa	aa	aa	bb	aa	bb	bb	bb	aa	bb	bb	aa	aa	aa	bb	aa	bb	bb	bb	bb	aa	aa	bb
Block5074	Chr.3	aaxbb	aa	bb	bb	bb	bb	bb	bb	aa	aa	aa	aa	aa	aa	bb	aa	bb	bb	aa	aa	bb	aa	bb	bb	aa	aa	aa	aa	bb	aa	bb	bb	bb	aa	bb	bb	aa	aa	aa	aa	aa	bb	bb	bb	aa	bb	aa	bb
Block5075	Chr.3	aaxbb	aa	bb	bb	bb	bb	bb	bb	aa	aa	aa	aa	aa	aa	bb	aa	bb	bb	aa	aa	bb	aa	bb	bb	aa	aa	aa	aa	bb	aa	bb	bb	bb	aa	bb	bb	aa	aa	aa	aa	aa	bb	bb	bb	aa	bb	aa	bb
Block5078	Chr.3	aaxbb	aa	bb	bb	bb	bb	bb	bb	aa	aa	aa	aa	aa	aa	bb	aa	bb	bb	aa	aa	bb	aa	bb	bb	aa	aa	aa	aa	bb	aa	bb	bb	bb	aa	bb	bb	aa	aa	aa	aa	aa	bb	bb	bb	aa	bb	aa	bb
Block5082	Chr.3	aaxbb	aa	bb	bb	bb	bb	bb	bb	aa	aa	aa	aa	aa	aa	bb	aa	bb	bb	aa	aa	bb	aa	bb	bb	aa	aa	aa	aa	bb	aa	bb	bb	bb	aa	bb	bb	aa	aa	aa	aa	aa	bb	bb	bb	aa	bb	aa	bb
Block5085	Chr.3	aaxbb	aa	bb	bb	bb	bb	bb	bb	aa	aa	aa	aa	aa	aa	bb	aa	bb	bb	aa	aa	bb	aa	bb	bb	aa	aa	aa	aa	bb	aa	bb	bb	bb	aa	bb	bb	aa	aa	aa	aa	aa	bb	bb	bb	aa	bb	aa	bb
Block5086	Chr.3	aaxbb	aa	bb	bb	bb	bb	bb	bb	aa	aa	aa	aa	aa	aa	bb	aa	bb	bb	aa	aa	bb	aa	bb	bb	aa	aa	aa	aa	bb	aa	bb	bb	bb	aa	bb	bb	aa	aa	aa	aa	aa	bb	bb	bb	aa	bb	aa	bb
Block5087	Chr.3	aaxbb	aa	bb	bb	bb	bb	bb	bb	aa	aa	aa	aa	aa	aa	bb	aa	bb	bb	aa	aa	bb	aa	bb	bb	aa	aa	aa	aa	bb	aa	bb	bb	bb	aa	bb	bb	aa	aa	aa	aa	aa	bb	bb	bb	aa	bb	aa	bb
Block5089	Chr.3	aaxbb	aa	bb	bb	bb	bb	bb	bb	aa	aa	aa	aa	aa	aa	bb	aa	bb	bb	aa	aa	bb	aa	bb	bb	aa	aa	aa	aa	bb	aa	bb	bb	bb	aa	bb	bb	aa	aa	aa	aa	aa	bb	bb	bb	aa	bb	aa	bb
Block5090	Chr.3	aaxbb	aa	bb	bb	bb	bb	bb	bb	aa	aa	aa	aa	aa	aa	bb	aa	bb	bb	aa	aa	bb	aa	bb	bb	aa	aa	aa	aa	bb	aa	bb	bb	bb	aa	bb	bb	aa	aa	aa	aa	aa	bb	bb	bb	aa	bb	aa	bb
Block5095	Chr.3	aaxbb	aa	bb	bb	bb	bb	bb	aa	aa	aa	aa	aa	aa	aa	bb	aa	bb	bb	aa	aa	bb	aa	bb	bb	aa	aa	aa	aa	bb	aa	bb	bb	bb	aa	bb	bb	aa	aa	aa	aa	aa	bb	bb	bb	aa	bb	aa	bb
Block5096	Chr.3	aaxbb	aa	bb	bb	bb	bb	bb	aa	aa	aa	aa	aa	aa	aa	bb	aa	bb	bb	aa	aa	bb	aa	bb	bb	aa	aa	aa	aa	bb	aa	bb	bb	bb	aa	bb	bb	aa	aa	aa	aa	aa	bb	bb	bb	aa	bb	aa	bb
Block5097	Chr.3	aaxbb	aa	bb	bb	bb	bb	bb	aa	aa	aa	aa	aa	aa	aa	bb	aa	bb	bb	aa	aa	bb	aa	bb	bb	aa	aa	aa	aa	bb	aa	bb	bb	bb	aa	bb	bb	aa	aa	aa	aa	aa	bb	bb	bb	aa	bb	aa	bb
Block5098	Chr.3	aaxbb	aa	bb	bb	bb	bb	bb	aa	aa	aa	aa	aa	aa	aa	bb	aa	bb	bb	aa	aa	bb	aa	bb	bb	aa	aa	aa	aa	bb	aa	bb	bb	bb	aa	bb	bb	aa	aa	aa	aa	aa	bb	bb	bb	aa	bb	aa	bb
Block5100	Chr.3	aaxbb	aa	bb	bb	bb	bb	bb	aa	aa	aa	aa	aa	aa	aa	bb	aa	bb	bb	aa	aa	bb	aa	bb	bb	aa	aa	aa	aa	bb	aa	bb	bb	bb	aa	bb	bb	aa	aa	aa	aa	aa	bb	bb	bb	aa	bb	aa	bb
Block5109	Chr.3	aaxbb	aa	bb	bb	bb	bb	bb	aa	aa	aa	aa	aa	aa	aa	bb	aa	bb	bb	aa	aa	bb	aa	bb	bb	aa	aa	aa	aa	bb	aa	bb	bb	bb	aa	bb	bb	aa	aa	bb	aa	aa	bb	bb	bb	aa	bb	aa	bb
Block5112	Chr.3	aaxbb	aa	bb	bb	bb	bb	bb	aa	aa	aa	aa	aa	aa	aa	bb	aa	bb	bb	aa	aa	bb	aa	bb	bb	aa	aa	aa	aa	bb	aa	bb	bb	bb	aa	bb	bb	aa	aa	bb	aa	aa	bb	bb	bb	aa	bb	aa	bb
Block5113	Chr.3	aaxbb	aa	bb	bb	bb	bb	bb	aa	aa	aa	aa	aa	aa	aa	bb	aa	bb	bb	aa	aa	bb	aa	bb	bb	aa	aa	aa	aa	bb	aa	bb	bb	bb	aa	bb	bb	aa	aa	bb	aa	aa	bb	bb	bb	aa	bb	aa	bb
Block5116	Chr.3	aaxbb	aa	bb	bb	bb	bb	bb	aa	aa	aa	aa	aa	aa	aa	bb	aa	bb	bb	aa	aa	bb	aa	bb	bb	aa	aa	aa	aa	bb	aa	bb	bb	bb	aa	bb	bb	aa	aa	bb	aa	aa	bb	bb	bb	aa	bb	aa	bb
Block5117	Chr.3	aaxbb	aa	bb	bb	bb	bb	bb	aa	aa	aa	aa	aa	aa	aa	bb	aa	bb	bb	aa	aa	bb	aa	bb	bb	aa	aa	aa	aa	bb	aa	bb	bb	bb	aa	bb	bb	aa	aa	bb	aa	aa	bb	bb	bb	aa	bb	aa	bb
Block5118	Chr.3	aaxbb	aa	bb	bb	bb	bb	bb	aa	aa	aa	aa	aa	aa	aa	bb	aa	bb	bb	aa	aa	bb	aa	bb	bb	aa	aa	aa	aa	bb	aa	bb	bb	bb	aa	bb	bb	aa	aa	bb	aa	aa	bb	bb	bb	aa	bb	aa	bb
Block5123	Chr.3	aaxbb	aa	bb	bb	bb	bb	bb	aa	aa	aa	aa	aa	aa	aa	bb	aa	bb	bb	aa	aa	bb	aa	bb	bb	aa	aa	aa	aa	bb	aa	bb	bb	bb	aa	bb	bb	aa	aa	bb	bb	aa	bb	bb	bb	aa	bb	aa	bb
Block5132	Chr.3	aaxbb	aa	bb	bb	bb	bb	bb	aa	aa	aa	aa	aa	aa	aa	bb	aa	bb	bb	aa	aa	bb	aa	bb	aa	aa	aa	aa	aa	bb	aa	aa	bb	bb	aa	bb	bb	aa	aa	bb	bb	aa	bb	bb	bb	aa	bb	aa	bb
Block5137	Chr.3	aaxbb	aa	bb	bb	bb	bb	bb	aa	aa	aa	aa	aa	aa	aa	bb	aa	bb	bb	aa	aa	bb	aa	bb	aa	aa	aa	aa	aa	bb	aa	aa	bb	bb	aa	bb	bb	aa	aa	bb	bb	aa	bb	bb	bb	aa	bb	aa	bb
Block5142	Chr.3	aaxbb	aa	bb	bb	bb	bb	bb	aa	aa	aa	aa	aa	aa	aa	bb	aa	bb	bb	aa	aa	bb	aa	bb	aa	aa	aa	aa	aa	bb	aa	aa	bb	bb	aa	bb	bb	aa	aa	bb	bb	aa	bb	bb	bb	bb	bb	aa	bb
Block5143	Chr.3	aaxbb	aa	bb	bb	bb	bb	bb	aa	aa	aa	aa	aa	aa	aa	bb	aa	bb	bb	aa	aa	bb	aa	bb	aa	aa	aa	aa	aa	bb	aa	aa	bb	bb	aa	bb	bb	aa	aa	bb	bb	aa	bb	bb	bb	bb	bb	aa	bb
Block5145	Chr.3	aaxbb	aa	bb	bb	bb	bb	bb	aa	aa	aa	aa	aa	aa	aa	bb	aa	bb	bb	aa	aa	bb	aa	bb	aa	aa	aa	aa	aa	bb	aa	aa	bb	bb	aa	bb	bb	aa	aa	bb	aa	aa	bb	bb	bb	bb	bb	aa	bb
Block5148	Chr.3	aaxbb	aa	bb	bb	bb	bb	bb	aa	aa	aa	aa	aa	aa	aa	bb	aa	bb	bb	aa	aa	bb	aa	bb	aa	aa	aa	aa	aa	bb	aa	aa	bb	bb	aa	bb	bb	aa	aa	bb	aa	aa	aa	bb	bb	bb	bb	aa	bb
Block5158	Chr.3	aaxbb	aa	bb	bb	bb	bb	bb	aa	aa	bb	aa	aa	aa	aa	bb	aa	bb	bb	aa	aa	bb	aa	bb	aa	aa	aa	aa	aa	bb	aa	aa	bb	bb	aa	bb	bb	aa	aa	bb	aa	aa	aa	bb	bb	bb	bb	ab	bb
Block5159	Chr.3	aaxbb	aa	bb	bb	bb	bb	bb	aa	aa	bb	aa	aa	aa	aa	bb	aa	bb	bb	aa	aa	bb	aa	bb	aa	aa	aa	aa	aa	bb	aa	aa	bb	bb	aa	bb	bb	aa	aa	bb	aa	aa	aa	bb	bb	bb	bb	ab	bb
Block5162	Chr.3	aaxbb	aa	bb	bb	bb	bb	bb	aa	aa	bb	bb	aa	aa	aa	bb	aa	bb	bb	aa	aa	bb	aa	bb	aa	aa	aa	aa	aa	bb	aa	aa	bb	bb	aa	bb	bb	aa	aa	bb	aa	aa	aa	bb	bb	bb	bb	ab	bb
Block5164	Chr.3	aaxbb	aa	bb	bb	bb	bb	bb	aa	aa	bb	bb	aa	aa	aa	bb	aa	bb	bb	aa	aa	bb	bb	bb	aa	aa	aa	aa	aa	bb	aa	aa	bb	bb	aa	bb	bb	aa	aa	bb	aa	aa	aa	bb	bb	bb	bb	ab	bb
Block5165	Chr.3	aaxbb	aa	bb	bb	bb	bb	bb	aa	aa	bb	bb	aa	aa	aa	bb	aa	bb	bb	aa	aa	bb	bb	bb	aa	aa	aa	aa	aa	bb	aa	aa	bb	bb	aa	bb	bb	aa	aa	bb	aa	aa	aa	bb	bb	bb	bb	ab	bb
Block5167	Chr.3	aaxbb	aa	bb	bb	bb	bb	bb	aa	aa	bb	bb	aa	aa	aa	bb	aa	bb	bb	aa	aa	bb	bb	bb	aa	aa	aa	aa	aa	bb	aa	aa	bb	bb	aa	bb	bb	aa	aa	bb	aa	aa	aa	bb	bb	bb	bb	ab	bb
Block5168	Chr.3	aaxbb	aa	bb	bb	bb	bb	bb	aa	aa	bb	bb	aa	aa	aa	bb	aa	bb	bb	aa	aa	bb	bb	bb	aa	aa	aa	aa	aa	bb	aa	aa	bb	bb	aa	bb	bb	aa	aa	bb	aa	aa	aa	bb	bb	bb	bb	ab	bb
Block5169	Chr.3	aaxbb	aa	bb	bb	bb	bb	bb	aa	aa	bb	bb	aa	aa	aa	bb	aa	bb	bb	aa	aa	bb	bb	bb	aa	aa	aa	aa	aa	bb	aa	aa	bb	bb	aa	bb	bb	aa	aa	bb	aa	aa	aa	bb	bb	bb	bb	ab	bb
Block5174	Chr.3	aaxbb	aa	bb	bb	bb	bb	bb	aa	aa	bb	bb	aa	aa	aa	bb	aa	bb	bb	aa	aa	bb	bb	bb	aa	aa	aa	aa	aa	bb	aa	aa	bb	bb	aa	bb	bb	aa	aa	bb	bb	aa	aa	bb	bb	bb	bb	ab	bb
Block5175	Chr.3	aaxbb	aa	bb	bb	bb	bb	bb	aa	aa	bb	bb	aa	aa	aa	bb	aa	bb	bb	aa	aa	bb	bb	bb	aa	aa	aa	aa	aa	bb	aa	aa	aa	bb	aa	bb	bb	aa	aa	bb	bb	aa	aa	bb	bb	bb	bb	ab	bb
Block5176	Chr.3	aaxbb	aa	bb	bb	bb	bb	bb	aa	aa	bb	bb	aa	aa	aa	bb	aa	bb	bb	aa	aa	bb	bb	bb	aa	aa	aa	aa	aa	bb	aa	aa	aa	bb	aa	bb	bb	aa	aa	bb	bb	aa	aa	bb	bb	bb	bb	ab	bb
Block5178	Chr.3	aaxbb	aa	bb	bb	bb	bb	bb	aa	aa	bb	bb	aa	aa	aa	bb	aa	bb	bb	aa	aa	bb	bb	bb	aa	aa	aa	aa	aa	bb	aa	aa	aa	bb	aa	bb	bb	aa	aa	bb	bb	aa	aa	bb	bb	bb	bb	ab	bb
Block5180	Chr.3	aaxbb	aa	bb	bb	bb	bb	bb	aa	aa	bb	bb	aa	aa	aa	bb	aa	bb	bb	aa	aa	bb	bb	bb	aa	aa	aa	aa	aa	ab	aa	aa	aa	bb	aa	bb	bb	aa	aa	bb	bb	aa	aa	bb	bb	bb	bb	ab	bb
Block5181	Chr.3	aaxbb	aa	bb	bb	bb	bb	bb	aa	aa	bb	bb	aa	aa	aa	bb	aa	bb	bb	aa	aa	bb	bb	bb	aa	aa	aa	aa	aa	ab	aa	aa	aa	bb	aa	bb	bb	aa	aa	bb	bb	aa	aa	bb	bb	bb	bb	ab	bb
Block5182	Chr.3	aaxbb	aa	bb	bb	bb	bb	bb	aa	aa	bb	bb	aa	aa	aa	bb	aa	bb	bb	aa	aa	bb	bb	bb	aa	aa	aa	aa	aa	bb	aa	aa	aa	bb	aa	bb	bb	aa	aa	bb	bb	aa	aa	bb	bb	bb	bb	ab	bb
Block5183	Chr.3	aaxbb	aa	bb	bb	bb	bb	bb	aa	aa	bb	bb	aa	aa	aa	bb	aa	bb	bb	aa	aa	bb	bb	bb	aa	aa	aa	aa	aa	bb	aa	aa	aa	bb	aa	bb	bb	aa	aa	bb	bb	aa	aa	bb	bb	bb	bb	ab	bb
Block5184	Chr.3	aaxbb	aa	bb	bb	bb	bb	bb	aa	aa	bb	bb	aa	aa	aa	bb	aa	bb	bb	aa	aa	bb	bb	bb	aa	aa	aa	aa	aa	bb	aa	aa	aa	bb	aa	bb	bb	aa	aa	bb	bb	aa	aa	bb	bb	bb	bb	ab	bb
Block5187	Chr.3	aaxbb	aa	bb	bb	bb	bb	bb	aa	aa	bb	bb	aa	aa	aa	bb	aa	bb	bb	aa	aa	bb	bb	bb	aa	aa	aa	aa	aa	bb	aa	aa	aa	bb	aa	bb	bb	aa	aa	bb	bb	aa	aa	bb	bb	bb	bb	ab	bb
Block5190	Chr.3	aaxbb	aa	bb	bb	bb	bb	bb	aa	aa	bb	bb	aa	aa	aa	bb	aa	bb	bb	aa	aa	bb	bb	bb	aa	aa	aa	aa	bb	bb	aa	aa	aa	bb	aa	bb	bb	aa	aa	bb	bb	aa	aa	bb	bb	bb	bb	ab	bb
Block5191	Chr.3	aaxbb	aa	bb	bb	bb	bb	bb	aa	aa	bb	bb	aa	aa	aa	bb	aa	bb	bb	aa	aa	bb	bb	bb	aa	aa	aa	aa	bb	bb	aa	aa	aa	bb	aa	bb	bb	aa	aa	bb	bb	aa	aa	bb	bb	bb	bb	ab	bb
Block5195	Chr.3	aaxbb	aa	bb	bb	bb	bb	bb	aa	aa	bb	bb	aa	aa	aa	bb	aa	bb	bb	aa	aa	bb	bb	bb	aa	aa	aa	aa	bb	bb	aa	aa	aa	bb	aa	bb	bb	aa	aa	bb	bb	aa	aa	bb	bb	bb	bb	ab	bb
Block5197	Chr.3	aaxbb	aa	bb	bb	bb	bb	bb	aa	aa	bb	bb	aa	aa	aa	bb	aa	bb	bb	aa	aa	bb	bb	bb	aa	bb	aa	aa	bb	bb	aa	aa	aa	bb	aa	bb	bb	aa	aa	bb	bb	aa	aa	bb	bb	bb	bb	ab	bb
Block5199	Chr.3	aaxbb	aa	bb	bb	bb	bb	bb	aa	aa	bb	bb	aa	aa	aa	bb	aa	bb	bb	aa	aa	bb	bb	bb	aa	bb	aa	aa	bb	bb	aa	aa	aa	bb	aa	bb	bb	aa	aa	bb	bb	aa	aa	bb	bb	bb	bb	ab	bb
Block5200	Chr.3	aaxbb	aa	bb	bb	bb	bb	bb	aa	aa	bb	bb	aa	aa	aa	bb	aa	bb	bb	aa	aa	bb	bb	bb	aa	bb	aa	aa	bb	bb	aa	aa	aa	bb	aa	bb	bb	aa	aa	bb	bb	aa	aa	bb	bb	bb	bb	ab	bb
Block5201	Chr.3	aaxbb	aa	bb	bb	bb	bb	bb	aa	aa	bb	bb	aa	aa	aa	bb	aa	bb	bb	aa	aa	bb	bb	bb	aa	bb	aa	aa	bb	bb	aa	aa	aa	bb	aa	bb	bb	aa	aa	bb	bb	aa	aa	bb	bb	bb	bb	ab	bb
Block5205	Chr.3	aaxbb	aa	bb	bb	bb	bb	bb	aa	aa	ab	bb	aa	aa	aa	bb	aa	bb	bb	aa	aa	bb	bb	bb	aa	bb	aa	aa	bb	bb	aa	aa	aa	bb	aa	bb	bb	aa	aa	bb	aa	aa	aa	bb	bb	bb	bb	ab	bb
Block5209	Chr.3	aaxbb	aa	bb	bb	bb	bb	bb	aa	aa	ab	bb	aa	aa	aa	bb	aa	bb	bb	aa	aa	bb	bb	bb	aa	bb	aa	aa	bb	bb	aa	aa	aa	bb	aa	bb	bb	aa	aa	bb	aa	aa	aa	bb	bb	bb	bb	ab	bb
Block5210	Chr.3	aaxbb	aa	bb	bb	bb	bb	bb	aa	aa	bb	bb	aa	aa	aa	bb	aa	bb	bb	aa	aa	bb	bb	bb	aa	bb	aa	aa	bb	bb	aa	aa	aa	bb	aa	bb	bb	aa	aa	bb	aa	aa	aa	bb	bb	bb	bb	ab	bb
Block5211	Chr.3	aaxbb	aa	bb	bb	bb	bb	bb	aa	aa	bb	bb	aa	aa	aa	bb	aa	bb	bb	aa	aa	bb	bb	bb	aa	bb	aa	aa	bb	bb	aa	aa	aa	bb	aa	bb	bb	aa	aa	bb	aa	aa	aa	bb	bb	bb	bb	ab	bb
Block5213	Chr.3	aaxbb	aa	bb	bb	aa	bb	bb	aa	aa	bb	bb	aa	aa	aa	bb	aa	bb	bb	aa	aa	bb	bb	bb	aa	bb	aa	aa	bb	bb	aa	aa	aa	bb	aa	bb	bb	aa	aa	bb	aa	aa	aa	bb	bb	bb	bb	ab	bb
Block5216	Chr.3	aaxbb	aa	bb	bb	aa	bb	bb	aa	aa	bb	bb	aa	aa	aa	bb	aa	bb	bb	aa	aa	bb	bb	bb	aa	bb	aa	aa	bb	aa	aa	aa	aa	bb	aa	bb	bb	aa	aa	bb	aa	aa	aa	bb	bb	bb	bb	ab	bb
Block5217	Chr.3	aaxbb	aa	bb	bb	aa	bb	bb	aa	aa	bb	bb	aa	aa	aa	bb	aa	bb	bb	aa	aa	bb	bb	bb	aa	bb	aa	aa	bb	aa	aa	aa	aa	bb	aa	bb	bb	aa	aa	bb	aa	aa	aa	bb	bb	bb	bb	ab	bb
Block5218	Chr.3	aaxbb	aa	bb	bb	aa	bb	bb	aa	aa	bb	bb	aa	aa	aa	bb	aa	bb	bb	aa	aa	bb	bb	bb	aa	bb	aa	aa	bb	aa	aa	aa	aa	bb	aa	bb	bb	aa	aa	bb	aa	aa	aa	bb	bb	bb	bb	ab	bb
Block5221	Chr.3	aaxbb	aa	bb	bb	aa	bb	bb	aa	aa	bb	bb	aa	aa	aa	bb	aa	bb	bb	aa	aa	bb	bb	bb	aa	bb	aa	aa	bb	aa	aa	aa	aa	bb	aa	bb	bb	aa	aa	bb	ab	aa	aa	bb	bb	bb	bb	ab	bb
Block5222	Chr.3	aaxbb	aa	bb	bb	aa	bb	bb	aa	aa	bb	bb	aa	aa	aa	bb	aa	bb	bb	aa	aa	bb	bb	bb	aa	bb	aa	aa	bb	aa	aa	aa	aa	bb	aa	bb	bb	aa	aa	bb	ab	aa	aa	bb	bb	bb	bb	ab	bb
Block5223	Chr.3	aaxbb	aa	bb	bb	aa	bb	bb	aa	ab	bb	bb	aa	aa	aa	bb	aa	bb	bb	aa	aa	bb	bb	bb	aa	bb	aa	aa	bb	aa	aa	aa	aa	bb	aa	bb	bb	aa	aa	bb	ab	aa	aa	bb	bb	bb	bb	ab	bb
Block5226	Chr.3	aaxbb	aa	bb	bb	aa	bb	bb	aa	bb	bb	bb	aa	aa	aa	bb	aa	bb	bb	aa	aa	bb	bb	bb	aa	bb	aa	aa	bb	aa	aa	aa	aa	bb	aa	bb	bb	aa	aa	bb	ab	aa	aa	bb	bb	bb	bb	bb	bb
Block5239	Chr.3	aaxbb	aa	bb	bb	aa	bb	bb	aa	aa	bb	bb	aa	aa	aa	bb	aa	bb	bb	aa	aa	bb	bb	bb	aa	bb	aa	aa	bb	aa	aa	aa	aa	bb	aa	bb	bb	aa	aa	bb	aa	aa	aa	ab	bb	bb	aa	ab	bb
Block5240	Chr.3	aaxbb	aa	bb	bb	aa	bb	bb	aa	aa	bb	bb	aa	aa	aa	bb	aa	bb	bb	aa	aa	bb	bb	bb	aa	bb	aa	aa	bb	aa	aa	aa	aa	bb	aa	bb	bb	aa	aa	bb	aa	aa	aa	ab	bb	bb	aa	ab	bb
Block5244	Chr.3	aaxbb	aa	bb	bb	aa	bb	bb	aa	ab	bb	bb	aa	aa	aa	bb	aa	bb	bb	aa	aa	bb	bb	bb	aa	bb	aa	aa	bb	aa	aa	aa	aa	bb	aa	bb	bb	aa	aa	bb	aa	aa	aa	ab	bb	bb	aa	ab	bb
Block5253	Chr.3	aaxbb	aa	bb	bb	aa	bb	bb	aa	ab	bb	bb	aa	aa	aa	bb	aa	bb	bb	aa	aa	bb	bb	bb	aa	bb	aa	aa	bb	aa	aa	aa	aa	bb	aa	bb	bb	aa	aa	bb	aa	aa	aa	ab	bb	bb	aa	ab	bb
Block5254	Chr.3	aaxbb	aa	bb	bb	aa	bb	bb	aa	ab	bb	bb	aa	aa	aa	bb	aa	bb	bb	aa	aa	bb	bb	bb	aa	bb	aa	aa	bb	aa	aa	aa	aa	bb	aa	bb	bb	aa	aa	bb	aa	aa	aa	ab	bb	bb	aa	ab	bb
Block5256	Chr.3	aaxbb	aa	bb	bb	aa	bb	bb	bb	ab	bb	bb	aa	aa	aa	bb	aa	bb	bb	aa	aa	bb	bb	bb	aa	bb	aa	aa	bb	aa	aa	aa	aa	bb	aa	bb	bb	aa	aa	bb	aa	aa	aa	ab	bb	bb	aa	ab	bb
Block5257	Chr.3	aaxbb	aa	bb	bb	aa	bb	bb	bb	ab	bb	bb	aa	aa	aa	bb	aa	bb	bb	aa	aa	bb	bb	bb	aa	aa	aa	aa	bb	aa	aa	aa	aa	bb	aa	bb	bb	aa	aa	bb	aa	aa	aa	ab	bb	bb	aa	ab	bb
Block5259	Chr.3	aaxbb	aa	bb	bb	aa	bb	bb	bb	ab	bb	bb	aa	aa	aa	bb	aa	bb	bb	aa	aa	bb	bb	bb	aa	aa	aa	aa	bb	aa	aa	aa	aa	bb	aa	bb	bb	aa	aa	bb	aa	aa	aa	ab	bb	bb	aa	ab	bb
Block5260	Chr.3	aaxbb	aa	bb	bb	aa	bb	bb	bb	ab	bb	bb	aa	aa	aa	bb	aa	bb	bb	aa	aa	bb	bb	bb	aa	aa	aa	aa	bb	aa	aa	aa	aa	bb	aa	bb	bb	aa	aa	bb	aa	aa	aa	ab	bb	bb	aa	ab	bb
Block5261	Chr.3	aaxbb	aa	bb	bb	bb	bb	bb	bb	ab	bb	bb	aa	aa	aa	bb	aa	bb	bb	aa	aa	bb	bb	bb	aa	aa	aa	aa	bb	aa	aa	aa	aa	bb	aa	bb	bb	aa	aa	bb	aa	aa	aa	ab	bb	bb	aa	ab	bb
Block5262	Chr.3	aaxbb	aa	bb	bb	bb	bb	bb	bb	ab	bb	bb	aa	aa	aa	bb	aa	bb	bb	aa	aa	bb	bb	bb	aa	aa	aa	aa	bb	aa	aa	aa	aa	bb	aa	bb	bb	aa	aa	bb	aa	aa	aa	ab	bb	bb	aa	ab	bb
Block5264	Chr.3	aaxbb	aa	bb	bb	bb	bb	bb	bb	ab	bb	bb	aa	aa	aa	bb	aa	bb	bb	aa	aa	bb	bb	bb	aa	aa	aa	aa	bb	aa	aa	aa	aa	bb	aa	bb	bb	aa	aa	bb	ab	aa	aa	ab	bb	bb	aa	ab	bb
Block5268	Chr.3	aaxbb	aa	bb	bb	bb	bb	bb	bb	ab	bb	bb	aa	aa	aa	bb	aa	bb	bb	aa	aa	bb	bb	bb	aa	aa	aa	aa	bb	aa	aa	aa	aa	bb	aa	bb	bb	aa	aa	bb	aa	aa	aa	ab	aa	bb	aa	ab	bb
Block5271	Chr.3	aaxbb	aa	bb	bb	bb	bb	bb	bb	ab	bb	bb	bb	bb	aa	bb	aa	bb	bb	aa	aa	bb	bb	bb	aa	aa	aa	aa	bb	aa	aa	aa	aa	bb	aa	bb	bb	aa	aa	bb	aa	aa	aa	ab	aa	bb	aa	ab	bb
Block5275	Chr.3	aaxbb	aa	bb	bb	bb	bb	bb	bb	ab	bb	bb	bb	bb	aa	bb	aa	bb	bb	aa	aa	bb	bb	bb	aa	aa	aa	aa	bb	aa	aa	aa	aa	bb	aa	bb	bb	aa	aa	bb	aa	aa	aa	ab	aa	bb	aa	ab	bb
Block5277	Chr.3	aaxbb	aa	bb	bb	bb	bb	bb	bb	ab	bb	bb	bb	bb	aa	bb	aa	bb	bb	aa	aa	bb	bb	bb	aa	aa	aa	aa	bb	aa	aa	aa	aa	bb	aa	bb	bb	aa	aa	bb	aa	aa	aa	ab	aa	bb	aa	ab	bb
Block5284	Chr.3	aaxbb	aa	bb	bb	bb	bb	bb	bb	ab	bb	bb	bb	bb	aa	bb	aa	bb	bb	aa	aa	bb	bb	bb	aa	aa	aa	aa	bb	aa	aa	aa	aa	bb	aa	bb	bb	aa	aa	bb	aa	aa	aa	ab	aa	bb	aa	ab	bb
Block5285	Chr.3	aaxbb	aa	bb	bb	bb	bb	bb	bb	ab	bb	bb	bb	bb	aa	bb	aa	bb	bb	aa	aa	bb	bb	bb	aa	aa	aa	aa	bb	aa	aa	aa	aa	bb	aa	bb	bb	aa	aa	bb	aa	aa	aa	ab	aa	bb	aa	ab	bb
Block5300	Chr.3	aaxbb	aa	bb	bb	bb	bb	bb	bb	bb	bb	aa	bb	bb	aa	bb	aa	bb	bb	aa	aa	bb	bb	bb	aa	aa	aa	aa	bb	aa	aa	aa	aa	bb	aa	bb	bb	aa	aa	bb	aa	aa	bb	ab	aa	bb	aa	ab	bb
Block5301	Chr.3	aaxbb	aa	bb	bb	bb	bb	bb	bb	bb	bb	aa	bb	bb	aa	bb	aa	bb	bb	aa	aa	bb	bb	bb	aa	aa	aa	aa	bb	aa	aa	aa	aa	bb	aa	bb	bb	aa	aa	bb	aa	aa	bb	ab	aa	bb	aa	ab	bb
Block5303	Chr.3	aaxbb	aa	bb	bb	bb	bb	bb	bb	bb	bb	aa	bb	bb	aa	bb	aa	bb	bb	aa	aa	bb	bb	bb	aa	aa	aa	aa	bb	aa	aa	aa	aa	bb	aa	bb	bb	aa	aa	bb	aa	aa	bb	ab	aa	bb	aa	ab	bb
Block5305	Chr.3	aaxbb	aa	bb	bb	bb	bb	bb	bb	bb	bb	aa	bb	bb	aa	bb	aa	bb	bb	aa	aa	bb	bb	bb	aa	aa	aa	aa	bb	aa	aa	aa	aa	bb	aa	bb	bb	aa	aa	bb	aa	aa	bb	ab	aa	bb	aa	ab	bb
Block5306	Chr.3	aaxbb	aa	bb	bb	bb	bb	bb	bb	bb	bb	aa	bb	bb	aa	bb	aa	bb	bb	aa	aa	bb	bb	bb	aa	aa	aa	aa	bb	aa	aa	aa	aa	bb	aa	bb	bb	aa	aa	bb	aa	aa	bb	ab	aa	bb	aa	ab	bb
Block5307	Chr.3	aaxbb	aa	bb	bb	bb	bb	bb	bb	bb	bb	aa	bb	bb	aa	bb	aa	bb	bb	aa	aa	bb	bb	bb	aa	aa	aa	aa	bb	aa	aa	aa	aa	bb	aa	bb	bb	aa	aa	bb	aa	aa	bb	ab	aa	bb	aa	ab	bb
Block5308	Chr.3	aaxbb	aa	bb	bb	bb	bb	bb	bb	bb	bb	aa	bb	bb	aa	bb	aa	bb	bb	aa	aa	bb	bb	bb	aa	aa	aa	aa	bb	aa	aa	aa	aa	bb	aa	bb	bb	aa	aa	bb	aa	aa	bb	ab	aa	bb	aa	ab	bb
Block5309	Chr.3	aaxbb	aa	bb	bb	bb	bb	bb	bb	bb	bb	aa	bb	bb	aa	bb	aa	bb	bb	aa	aa	bb	bb	bb	aa	aa	aa	aa	bb	aa	aa	aa	aa	bb	aa	bb	bb	aa	aa	bb	aa	aa	bb	ab	aa	bb	aa	ab	bb
Block5310	Chr.3	aaxbb	aa	bb	bb	bb	bb	bb	bb	bb	bb	aa	bb	bb	aa	bb	aa	bb	bb	aa	aa	bb	bb	bb	aa	aa	aa	aa	bb	aa	aa	aa	aa	bb	aa	bb	bb	aa	aa	bb	aa	aa	aa	ab	aa	bb	aa	ab	bb
Block5318	Chr.3	aaxbb	aa	bb	bb	bb	bb	bb	bb	bb	bb	aa	bb	bb	aa	bb	aa	bb	bb	aa	aa	bb	bb	bb	aa	aa	aa	aa	aa	aa	aa	aa	aa	bb	aa	bb	bb	aa	aa	bb	aa	aa	aa	ab	aa	bb	aa	ab	bb
Block5319	Chr.3	aaxbb	aa	bb	bb	bb	bb	bb	bb	bb	bb	aa	bb	bb	aa	bb	aa	bb	bb	aa	aa	bb	bb	bb	aa	aa	aa	aa	aa	aa	aa	aa	aa	bb	aa	bb	bb	aa	aa	bb	aa	aa	aa	ab	aa	bb	aa	ab	bb
Block5320	Chr.3	aaxbb	aa	bb	bb	bb	bb	bb	bb	bb	bb	aa	bb	bb	aa	bb	aa	bb	bb	aa	aa	bb	bb	bb	aa	aa	aa	aa	aa	aa	aa	aa	aa	bb	aa	bb	bb	aa	aa	bb	aa	aa	aa	ab	aa	bb	aa	ab	bb
Block5322	Chr.3	aaxbb	aa	bb	bb	bb	bb	bb	bb	bb	bb	aa	bb	bb	aa	bb	aa	bb	bb	aa	aa	bb	bb	bb	aa	aa	aa	aa	aa	aa	aa	aa	aa	bb	aa	bb	bb	aa	aa	bb	aa	aa	aa	ab	aa	bb	aa	ab	bb
Block5323	Chr.3	aaxbb	aa	bb	bb	bb	bb	bb	bb	bb	bb	aa	bb	bb	aa	bb	aa	bb	bb	aa	aa	bb	bb	bb	aa	aa	aa	aa	aa	aa	aa	aa	aa	bb	aa	bb	bb	aa	aa	bb	aa	aa	aa	ab	aa	bb	aa	ab	bb
Block5324	Chr.3	aaxbb	aa	bb	bb	bb	bb	bb	bb	bb	bb	aa	bb	bb	aa	bb	aa	bb	bb	aa	aa	bb	bb	bb	aa	aa	aa	aa	aa	aa	aa	aa	aa	bb	aa	bb	bb	aa	aa	bb	aa	aa	aa	ab	aa	bb	aa	ab	bb
Block5327	Chr.3	aaxbb	aa	bb	bb	bb	bb	bb	bb	bb	bb	aa	bb	bb	aa	bb	aa	bb	bb	aa	aa	bb	bb	bb	aa	aa	aa	aa	aa	aa	aa	aa	aa	bb	aa	bb	bb	aa	aa	bb	aa	aa	aa	ab	aa	bb	aa	ab	bb
Block5332	Chr.3	aaxbb	aa	bb	bb	bb	bb	bb	bb	bb	bb	aa	bb	bb	aa	bb	aa	bb	bb	aa	aa	bb	bb	bb	aa	aa	aa	aa	aa	aa	aa	aa	aa	bb	aa	bb	bb	aa	aa	bb	aa	aa	aa	ab	aa	bb	aa	ab	bb
Block5333	Chr.3	aaxbb	aa	bb	bb	bb	bb	bb	bb	bb	bb	aa	bb	bb	aa	bb	aa	bb	bb	aa	aa	bb	aa	bb	aa	aa	aa	aa	aa	aa	aa	aa	aa	bb	aa	bb	bb	aa	aa	bb	aa	aa	aa	ab	aa	bb	aa	ab	bb
Block5346	Chr.3	aaxbb	aa	bb	bb	bb	bb	bb	bb	bb	bb	aa	bb	bb	aa	bb	aa	bb	bb	aa	aa	bb	aa	bb	aa	aa	aa	aa	aa	aa	aa	aa	aa	bb	aa	bb	bb	ab	aa	bb	aa	aa	aa	aa	aa	bb	aa	aa	bb
Block5373	Chr.3	aaxbb	aa	bb	bb	bb	bb	bb	bb	bb	bb	aa	bb	bb	aa	bb	aa	bb	bb	aa	aa	bb	aa	bb	aa	aa	aa	aa	aa	aa	aa	aa	aa	bb	aa	bb	bb	aa	aa	bb	aa	aa	aa	ab	aa	bb	aa	ab	bb
Block5384	Chr.3	aaxbb	aa	bb	bb	bb	bb	bb	bb	bb	bb	aa	bb	bb	aa	bb	aa	bb	bb	aa	aa	bb	aa	bb	aa	aa	aa	aa	aa	aa	aa	aa	aa	bb	aa	bb	bb	ab	aa	bb	aa	aa	aa	aa	aa	bb	aa	ab	bb
Block5388	Chr.3	aaxbb	aa	bb	bb	bb	bb	bb	bb	bb	bb	aa	bb	bb	aa	bb	aa	bb	bb	aa	aa	bb	aa	bb	aa	aa	aa	aa	aa	aa	aa	aa	aa	bb	aa	bb	bb	ab	aa	bb	aa	aa	aa	aa	aa	bb	aa	aa	bb
Block5444	Chr.3	aaxbb	aa	bb	bb	bb	bb	bb	bb	bb	bb	aa	bb	bb	aa	bb	aa	bb	bb	aa	aa	bb	aa	bb	aa	aa	aa	aa	aa	aa	aa	aa	aa	bb	aa	bb	bb	aa	aa	bb	aa	aa	aa	ab	aa	bb	aa	ab	bb
Block5449	Chr.3	aaxbb	aa	bb	bb	bb	bb	bb	bb	bb	bb	aa	bb	bb	aa	bb	aa	bb	bb	aa	aa	bb	aa	bb	aa	aa	aa	aa	aa	aa	aa	aa	aa	bb	aa	bb	bb	ab	aa	bb	aa	aa	aa	ab	aa	bb	aa	ab	bb
Block5484	Chr.3	aaxbb	aa	bb	bb	bb	bb	bb	bb	bb	bb	aa	bb	bb	aa	bb	aa	bb	bb	aa	aa	bb	aa	bb	aa	aa	aa	aa	aa	aa	aa	aa	aa	bb	aa	bb	bb	ab	aa	bb	aa	aa	aa	ab	aa	bb	aa	ab	bb
Block5511	Chr.3	aaxbb	aa	bb	bb	bb	bb	bb	bb	bb	bb	aa	bb	bb	aa	bb	aa	bb	bb	aa	aa	bb	aa	bb	aa	aa	aa	aa	aa	aa	aa	aa	aa	bb	aa	bb	bb	ab	aa	bb	aa	aa	aa	ab	aa	bb	aa	ab	bb
Block5516	Chr.3	aaxbb	aa	bb	bb	bb	bb	bb	bb	bb	bb	aa	bb	bb	aa	bb	aa	bb	bb	aa	aa	bb	aa	bb	aa	aa	aa	aa	aa	aa	aa	aa	aa	bb	aa	bb	bb	ab	aa	bb	ab	aa	aa	bb	aa	bb	aa	aa	bb
Block5518	Chr.3	aaxbb	aa	bb	bb	bb	bb	bb	bb	bb	bb	aa	bb	bb	aa	bb	aa	bb	bb	aa	aa	bb	aa	bb	aa	aa	aa	aa	aa	ab	aa	aa	aa	bb	aa	bb	bb	ab	aa	bb	ab	aa	aa	bb	aa	bb	aa	aa	aa
Block5519	Chr.3	aaxbb	aa	bb	bb	bb	bb	bb	bb	bb	bb	aa	bb	bb	aa	bb	aa	bb	bb	aa	aa	bb	aa	bb	aa	aa	aa	aa	aa	ab	aa	aa	aa	bb	aa	bb	bb	ab	aa	bb	ab	aa	aa	bb	aa	bb	aa	aa	aa
Block5520	Chr.3	aaxbb	aa	bb	bb	bb	bb	bb	bb	bb	bb	aa	bb	bb	aa	bb	aa	bb	bb	aa	aa	bb	aa	bb	aa	aa	aa	aa	aa	ab	aa	aa	aa	bb	aa	bb	bb	ab	aa	bb	ab	aa	aa	bb	aa	bb	aa	aa	aa
Block5527	Chr.3	aaxbb	aa	bb	bb	bb	bb	bb	bb	bb	bb	aa	bb	bb	aa	bb	aa	bb	bb	aa	aa	bb	bb	bb	aa	aa	bb	aa	aa	ab	aa	aa	aa	bb	aa	bb	bb	ab	aa	bb	ab	aa	aa	bb	aa	bb	aa	aa	aa
Block5530	Chr.3	aaxbb	aa	bb	bb	bb	bb	bb	bb	bb	bb	aa	bb	bb	aa	bb	aa	bb	bb	aa	aa	bb	bb	bb	aa	aa	bb	aa	aa	ab	aa	aa	aa	aa	aa	bb	bb	ab	aa	bb	ab	aa	aa	bb	aa	bb	aa	aa	aa
Block5533	Chr.3	aaxbb	aa	bb	bb	bb	bb	bb	bb	bb	bb	aa	bb	bb	aa	bb	aa	bb	bb	aa	aa	bb	bb	bb	aa	aa	bb	aa	aa	ab	aa	aa	aa	aa	aa	bb	bb	bb	aa	bb	bb	aa	aa	bb	aa	bb	aa	aa	aa
Block5561	Chr.3	aaxbb	aa	bb	bb	bb	bb	bb	bb	bb	aa	aa	bb	bb	aa	bb	bb	bb	bb	bb	ab	bb	bb	bb	aa	aa	bb	aa	aa	ab	bb	bb	aa	aa	aa	bb	bb	ab	aa	bb	ab	bb	aa	bb	aa	bb	aa	aa	aa
Block5563	Chr.3	aaxbb	aa	bb	bb	bb	bb	bb	bb	bb	aa	aa	bb	bb	aa	bb	bb	bb	bb	bb	ab	bb	bb	bb	aa	aa	bb	aa	aa	ab	bb	bb	aa	aa	aa	bb	bb	ab	aa	bb	ab	bb	aa	bb	aa	bb	aa	aa	aa
Block5564	Chr.3	aaxbb	aa	bb	bb	bb	bb	bb	bb	bb	aa	aa	bb	bb	aa	bb	bb	bb	bb	bb	ab	bb	bb	bb	aa	aa	bb	aa	aa	ab	bb	bb	aa	aa	aa	bb	bb	ab	aa	bb	ab	bb	aa	bb	aa	bb	aa	aa	aa
Block5565	Chr.3	aaxbb	aa	bb	bb	bb	bb	bb	bb	bb	aa	aa	bb	bb	aa	bb	bb	bb	bb	bb	ab	bb	bb	bb	aa	aa	bb	aa	aa	ab	bb	bb	aa	aa	aa	bb	bb	ab	aa	bb	ab	bb	aa	bb	aa	bb	aa	aa	aa
Block5568	Chr.3	aaxbb	aa	bb	bb	bb	bb	bb	bb	bb	aa	aa	bb	bb	aa	bb	bb	bb	bb	bb	ab	bb	bb	bb	aa	aa	bb	aa	aa	ab	bb	bb	aa	aa	aa	bb	bb	ab	aa	bb	ab	bb	aa	bb	aa	bb	aa	aa	aa
Block5570	Chr.3	aaxbb	aa	bb	bb	bb	bb	bb	bb	bb	bb	aa	bb	bb	aa	bb	bb	bb	bb	bb	aa	bb	bb	bb	aa	aa	bb	aa	aa	ab	bb	bb	aa	aa	aa	bb	bb	ab	aa	bb	ab	bb	aa	bb	aa	bb	aa	aa	aa
Block5572	Chr.3	aaxbb	aa	bb	bb	bb	bb	bb	bb	bb	bb	aa	bb	bb	aa	bb	bb	bb	bb	bb	aa	bb	bb	bb	aa	aa	bb	aa	aa	aa	bb	bb	aa	aa	aa	bb	bb	ab	aa	bb	ab	bb	aa	bb	aa	bb	aa	aa	aa
Block5573	Chr.3	aaxbb	aa	bb	bb	bb	bb	bb	bb	bb	bb	aa	bb	bb	aa	bb	bb	bb	bb	bb	aa	bb	bb	bb	aa	aa	bb	aa	aa	aa	bb	bb	aa	aa	aa	bb	bb	ab	aa	bb	ab	bb	aa	bb	aa	bb	aa	aa	aa
Block5575	Chr.3	aaxbb	aa	bb	bb	bb	bb	bb	bb	bb	bb	aa	bb	bb	aa	bb	bb	bb	bb	bb	aa	bb	bb	bb	aa	aa	bb	aa	aa	aa	bb	bb	aa	aa	aa	bb	bb	ab	aa	bb	ab	bb	aa	bb	ab	bb	aa	aa	aa
Block5576	Chr.3	aaxbb	aa	bb	bb	bb	bb	bb	bb	bb	bb	aa	bb	bb	aa	bb	bb	bb	bb	bb	aa	bb	bb	bb	aa	aa	bb	aa	aa	aa	bb	bb	aa	aa	aa	bb	bb	ab	aa	bb	ab	bb	aa	bb	ab	bb	aa	aa	aa
Block5579	Chr.3	aaxbb	aa	bb	bb	bb	bb	bb	bb	bb	bb	aa	bb	bb	aa	bb	bb	bb	bb	bb	aa	bb	bb	bb	aa	aa	bb	aa	aa	aa	bb	bb	aa	aa	aa	bb	bb	ab	aa	bb	aa	bb	aa	bb	ab	bb	aa	aa	aa
Block5580	Chr.3	aaxbb	aa	bb	bb	bb	bb	bb	bb	bb	bb	aa	bb	bb	aa	bb	bb	bb	bb	bb	aa	bb	bb	bb	aa	aa	bb	aa	aa	aa	bb	bb	aa	aa	aa	bb	bb	ab	aa	bb	aa	bb	aa	bb	bb	bb	aa	aa	aa
Block5581	Chr.3	aaxbb	aa	bb	bb	bb	bb	bb	bb	bb	bb	aa	bb	bb	aa	bb	bb	bb	bb	bb	aa	bb	aa	bb	aa	aa	bb	aa	aa	aa	bb	bb	aa	aa	aa	bb	bb	ab	aa	bb	aa	bb	aa	bb	bb	bb	aa	aa	aa
Block5591	Chr.3	aaxbb	aa	bb	bb	bb	bb	bb	bb	bb	bb	aa	bb	bb	aa	bb	bb	bb	bb	bb	aa	bb	aa	bb	aa	aa	bb	aa	aa	aa	bb	bb	aa	aa	aa	bb	ab	bb	bb	bb	ab	bb	aa	bb	bb	bb	aa	aa	aa
Block5593	Chr.3	aaxbb	aa	bb	bb	bb	bb	bb	bb	bb	bb	aa	bb	bb	aa	bb	bb	bb	bb	bb	aa	bb	aa	bb	aa	aa	bb	aa	aa	aa	bb	bb	aa	aa	aa	bb	ab	bb	bb	bb	ab	bb	aa	bb	bb	bb	aa	aa	aa
Block5594	Chr.3	aaxbb	aa	bb	bb	bb	bb	bb	bb	bb	bb	aa	bb	bb	aa	bb	bb	bb	bb	bb	aa	bb	aa	bb	aa	aa	bb	aa	aa	aa	bb	bb	aa	aa	aa	bb	ab	bb	bb	bb	ab	bb	aa	bb	bb	bb	aa	aa	aa
Block5596	Chr.3	aaxbb	aa	bb	bb	bb	bb	bb	bb	bb	bb	aa	bb	bb	aa	bb	bb	bb	bb	bb	aa	bb	aa	bb	aa	aa	bb	aa	aa	aa	bb	bb	aa	aa	aa	bb	ab	aa	bb	bb	ab	bb	aa	bb	bb	bb	aa	aa	aa
Block5597	Chr.3	aaxbb	aa	bb	bb	bb	bb	bb	bb	bb	bb	aa	bb	bb	aa	bb	bb	bb	bb	bb	aa	bb	aa	bb	aa	aa	bb	aa	aa	aa	bb	bb	aa	aa	aa	bb	ab	aa	bb	bb	ab	bb	aa	bb	bb	bb	aa	aa	aa
Block5598	Chr.3	aaxbb	aa	bb	bb	bb	bb	bb	bb	bb	bb	aa	bb	bb	aa	bb	bb	bb	bb	bb	aa	bb	aa	bb	aa	aa	bb	aa	aa	aa	bb	bb	aa	aa	aa	bb	ab	aa	bb	bb	bb	bb	aa	bb	bb	bb	aa	aa	aa
Block5619	Chr.3	aaxbb	aa	bb	bb	bb	bb	bb	bb	bb	bb	aa	bb	bb	aa	bb	bb	bb	bb	aa	bb	bb	bb	bb	aa	aa	bb	aa	aa	aa	bb	bb	aa	aa	aa	bb	aa	ab	bb	aa	bb	bb	aa	aa	aa	bb	aa	aa	aa
Block5621	Chr.3	aaxbb	aa	bb	bb	bb	bb	bb	bb	bb	bb	aa	bb	bb	aa	bb	bb	bb	bb	aa	bb	bb	bb	bb	aa	aa	bb	aa	aa	aa	bb	bb	aa	aa	aa	bb	aa	ab	bb	aa	ab	bb	aa	aa	aa	bb	aa	aa	aa
Block5622	Chr.3	aaxbb	aa	bb	bb	bb	bb	bb	bb	bb	bb	aa	bb	bb	aa	bb	bb	bb	bb	aa	bb	bb	bb	bb	aa	aa	bb	aa	aa	aa	bb	bb	aa	aa	aa	bb	aa	ab	bb	aa	ab	bb	aa	aa	aa	bb	aa	aa	aa
Block5623	Chr.3	aaxbb	aa	bb	bb	bb	bb	bb	bb	bb	bb	aa	bb	bb	aa	bb	bb	bb	bb	bb	bb	bb	bb	bb	aa	aa	bb	aa	aa	aa	bb	bb	aa	aa	aa	bb	aa	ab	bb	aa	ab	bb	aa	aa	aa	bb	aa	aa	aa
Block5624	Chr.3	aaxbb	aa	bb	bb	bb	bb	bb	bb	bb	bb	aa	bb	bb	aa	bb	bb	bb	bb	bb	bb	bb	bb	bb	aa	aa	bb	aa	aa	aa	bb	bb	aa	aa	aa	bb	aa	ab	bb	aa	ab	bb	aa	aa	aa	bb	aa	aa	aa
Block5642	Chr.3	aaxbb	aa	bb	aa	bb	bb	bb	aa	aa	bb	aa	aa	aa	bb	aa	aa	bb	aa	bb	bb	aa	bb	aa	aa	bb	aa	aa	aa	bb	bb	bb	aa	aa	aa	bb	bb	bb	aa	aa	aa	bb	aa	aa	aa	bb	aa	bb	aa
Block5646	Chr.3	aaxbb	aa	bb	aa	bb	bb	bb	aa	aa	bb	aa	aa	aa	bb	aa	aa	bb	aa	bb	bb	aa	bb	aa	aa	bb	aa	aa	aa	bb	bb	bb	aa	aa	aa	bb	bb	bb	aa	aa	aa	bb	aa	aa	aa	bb	aa	bb	aa
Block5678	Chr.3	aaxbb	aa	bb	bb	aa	aa	bb	aa	aa	bb	bb	bb	bb	aa	bb	bb	aa	aa	aa	bb	aa	bb	aa	bb	aa	aa	bb	aa	bb	aa	aa	aa	bb	bb	bb	aa	aa	aa	aa	aa	bb	bb	aa	bb	aa	aa	bb	bb
Block5679	Chr.3	aaxbb	aa	bb	bb	aa	aa	bb	aa	aa	bb	bb	bb	bb	aa	bb	bb	aa	aa	aa	bb	aa	bb	aa	bb	aa	aa	bb	aa	bb	aa	aa	aa	bb	bb	bb	aa	aa	aa	aa	aa	bb	bb	aa	bb	aa	aa	bb	bb
Block5680	Chr.3	aaxbb	aa	bb	bb	aa	aa	bb	aa	aa	bb	bb	bb	bb	aa	bb	bb	aa	aa	aa	bb	aa	bb	aa	bb	aa	aa	bb	aa	bb	aa	aa	aa	bb	bb	bb	aa	aa	aa	aa	aa	bb	bb	aa	bb	aa	aa	bb	bb
Block5681	Chr.3	aaxbb	aa	bb	bb	aa	aa	bb	aa	aa	bb	bb	bb	bb	aa	bb	bb	aa	aa	aa	bb	aa	bb	aa	bb	aa	aa	bb	aa	bb	aa	aa	aa	bb	bb	bb	aa	aa	aa	aa	aa	bb	bb	aa	bb	aa	aa	bb	bb
Block5695	Chr.3	aaxbb	aa	bb	bb	bb	bb	bb	bb	bb	bb	aa	bb	bb	aa	bb	bb	bb	bb	aa	bb	bb	ab	bb	bb	aa	bb	aa	aa	aa	bb	bb	aa	aa	aa	bb	aa	aa	bb	bb	aa	aa	aa	bb	aa	bb	aa	aa	aa
Block5697	Chr.3	aaxbb	aa	bb	bb	bb	bb	bb	bb	bb	bb	aa	bb	bb	aa	bb	bb	bb	bb	aa	bb	bb	ab	bb	bb	aa	bb	aa	aa	aa	bb	bb	aa	aa	aa	bb	aa	aa	bb	bb	aa	aa	aa	bb	aa	bb	aa	aa	aa
Block5699	Chr.3	aaxbb	aa	bb	bb	bb	bb	bb	bb	bb	bb	aa	bb	bb	aa	bb	bb	bb	bb	aa	bb	bb	bb	bb	bb	aa	bb	aa	aa	aa	bb	bb	aa	aa	aa	bb	aa	aa	bb	bb	aa	aa	aa	bb	aa	bb	aa	aa	aa
Block5700	Chr.3	aaxbb	aa	bb	bb	bb	bb	bb	bb	bb	bb	aa	bb	bb	aa	bb	bb	bb	bb	aa	bb	bb	bb	bb	bb	aa	bb	aa	aa	aa	bb	bb	aa	aa	aa	bb	aa	aa	bb	bb	aa	aa	aa	bb	aa	bb	aa	aa	aa
Block5701	Chr.3	aaxbb	aa	bb	bb	bb	bb	bb	bb	bb	bb	aa	bb	bb	aa	bb	bb	bb	bb	aa	aa	bb	bb	bb	bb	aa	bb	aa	aa	aa	bb	bb	aa	aa	aa	bb	aa	aa	bb	bb	aa	aa	aa	bb	aa	bb	aa	aa	aa
Block5702	Chr.3	aaxbb	aa	bb	bb	bb	bb	bb	bb	bb	bb	aa	bb	bb	aa	bb	bb	bb	bb	aa	aa	bb	bb	bb	bb	aa	bb	aa	aa	aa	bb	bb	aa	aa	aa	bb	aa	aa	bb	bb	aa	aa	aa	bb	aa	bb	aa	aa	aa
Block5703	Chr.3	aaxbb	aa	bb	bb	bb	bb	bb	bb	bb	bb	aa	bb	bb	aa	bb	bb	bb	bb	aa	aa	bb	bb	bb	bb	aa	bb	aa	aa	aa	bb	bb	aa	aa	aa	bb	aa	ab	bb	bb	aa	aa	aa	bb	aa	bb	aa	aa	aa
Block5708	Chr.3	aaxbb	aa	bb	bb	bb	bb	bb	bb	bb	bb	aa	bb	bb	aa	bb	bb	bb	bb	aa	aa	bb	bb	bb	bb	aa	bb	aa	aa	aa	bb	bb	aa	aa	aa	bb	aa	ab	bb	bb	aa	aa	aa	bb	aa	bb	aa	aa	aa
Block5711	Chr.3	aaxbb	aa	bb	bb	bb	bb	bb	bb	bb	bb	aa	bb	bb	aa	bb	bb	bb	bb	aa	aa	bb	bb	bb	bb	aa	bb	aa	aa	aa	bb	bb	aa	aa	aa	bb	aa	ab	bb	bb	aa	aa	aa	bb	aa	bb	aa	aa	aa
Block5713	Chr.3	aaxbb	aa	bb	bb	bb	bb	bb	bb	bb	bb	aa	bb	bb	aa	bb	bb	bb	bb	aa	aa	bb	bb	bb	bb	aa	bb	aa	aa	aa	bb	bb	aa	aa	aa	bb	aa	ab	bb	ab	aa	aa	aa	bb	aa	bb	aa	aa	aa
Block5716	Chr.3	aaxbb	aa	bb	bb	bb	bb	bb	bb	bb	bb	aa	bb	bb	aa	bb	bb	bb	bb	aa	aa	bb	bb	bb	bb	aa	bb	aa	aa	aa	bb	bb	aa	aa	aa	bb	aa	ab	bb	ab	aa	aa	aa	bb	aa	bb	aa	aa	aa
Block5717	Chr.3	aaxbb	aa	bb	bb	bb	bb	bb	bb	bb	bb	aa	bb	bb	aa	bb	bb	bb	bb	aa	aa	bb	bb	bb	bb	aa	bb	aa	aa	aa	bb	bb	aa	aa	aa	bb	aa	ab	bb	ab	aa	aa	aa	bb	aa	bb	aa	aa	aa
Block5719	Chr.3	aaxbb	aa	bb	bb	bb	bb	bb	bb	bb	bb	aa	bb	bb	aa	bb	bb	bb	bb	aa	aa	bb	bb	bb	bb	aa	bb	aa	aa	aa	bb	bb	aa	aa	aa	bb	aa	ab	bb	ab	aa	aa	bb	bb	aa	bb	aa	aa	aa
Block5720	Chr.3	aaxbb	aa	bb	bb	bb	bb	bb	bb	bb	bb	aa	bb	bb	aa	bb	bb	bb	bb	aa	aa	bb	bb	bb	aa	aa	bb	aa	aa	aa	bb	bb	aa	aa	aa	bb	aa	ab	bb	ab	aa	aa	bb	bb	aa	bb	aa	aa	aa
Block5721	Chr.3	aaxbb	aa	bb	bb	bb	bb	bb	bb	bb	bb	aa	bb	bb	aa	bb	bb	bb	bb	aa	aa	bb	bb	bb	aa	aa	bb	aa	aa	aa	bb	bb	aa	aa	aa	bb	aa	ab	bb	ab	aa	aa	bb	bb	aa	bb	aa	aa	aa
Block5724	Chr.3	aaxbb	aa	bb	bb	bb	bb	bb	bb	bb	bb	aa	bb	bb	aa	bb	bb	bb	bb	aa	aa	bb	bb	bb	aa	aa	bb	aa	aa	aa	bb	bb	aa	aa	aa	bb	aa	aa	bb	aa	bb	aa	bb	bb	aa	bb	aa	aa	aa
Block5726	Chr.3	aaxbb	aa	bb	bb	bb	bb	bb	bb	bb	bb	aa	bb	bb	aa	bb	bb	bb	bb	aa	aa	bb	bb	bb	aa	aa	bb	aa	aa	aa	bb	bb	aa	aa	aa	bb	aa	ab	bb	ab	bb	aa	bb	bb	aa	bb	aa	aa	aa
Block5728	Chr.3	aaxbb	aa	bb	bb	bb	bb	bb	bb	bb	bb	aa	bb	bb	aa	bb	bb	bb	aa	aa	aa	bb	bb	aa	aa	aa	bb	aa	aa	aa	bb	bb	aa	aa	aa	bb	aa	ab	bb	ab	aa	aa	bb	bb	aa	bb	aa	aa	aa
Block5729	Chr.3	aaxbb	aa	bb	bb	bb	bb	bb	bb	bb	bb	aa	bb	bb	aa	bb	bb	bb	aa	bb	aa	bb	bb	aa	aa	aa	bb	aa	aa	aa	bb	bb	aa	aa	aa	bb	aa	ab	bb	ab	aa	aa	bb	bb	aa	bb	aa	aa	aa
Block5730	Chr.3	aaxbb	aa	bb	bb	bb	bb	bb	bb	bb	bb	aa	bb	bb	aa	bb	bb	bb	aa	bb	aa	bb	bb	aa	aa	aa	bb	aa	aa	aa	bb	bb	aa	aa	aa	bb	aa	ab	bb	aa	aa	aa	bb	bb	aa	bb	aa	aa	aa
Block5732	Chr.3	aaxbb	aa	bb	bb	bb	bb	bb	bb	bb	bb	aa	bb	bb	aa	bb	bb	bb	aa	bb	aa	bb	bb	aa	aa	aa	bb	aa	aa	aa	bb	bb	aa	aa	aa	bb	aa	ab	bb	aa	aa	aa	bb	bb	aa	bb	aa	aa	aa
Block5733	Chr.3	aaxbb	aa	bb	bb	bb	bb	bb	bb	bb	bb	aa	bb	bb	aa	bb	bb	bb	aa	bb	aa	bb	bb	aa	aa	aa	bb	aa	aa	aa	bb	bb	aa	aa	aa	bb	aa	ab	bb	aa	aa	aa	bb	bb	aa	bb	aa	aa	aa
Block5736	Chr.3	aaxbb	aa	bb	bb	bb	bb	bb	bb	bb	bb	aa	bb	bb	aa	bb	bb	bb	aa	bb	aa	bb	bb	aa	aa	aa	bb	aa	aa	aa	bb	bb	aa	aa	aa	bb	aa	ab	bb	aa	bb	aa	bb	bb	aa	bb	aa	aa	aa
Block5738	Chr.3	aaxbb	aa	bb	bb	bb	bb	bb	bb	bb	bb	aa	bb	bb	aa	bb	bb	bb	aa	bb	aa	bb	bb	aa	aa	aa	bb	aa	aa	aa	bb	bb	aa	aa	aa	bb	aa	ab	bb	aa	bb	aa	bb	ab	aa	bb	aa	aa	aa
Block5744	Chr.3	aaxbb	aa	bb	bb	ab	bb	bb	bb	bb	ab	aa	bb	bb	aa	bb	bb	bb	aa	bb	aa	bb	bb	aa	aa	aa	bb	ab	aa	aa	bb	bb	aa	aa	aa	bb	aa	ab	bb	aa	bb	aa	bb	ab	aa	ab	aa	aa	aa
Block5751	Chr.3	aaxbb	aa	bb	bb	bb	bb	bb	bb	bb	bb	aa	bb	bb	aa	bb	bb	bb	aa	bb	aa	bb	bb	aa	aa	aa	bb	aa	aa	aa	bb	bb	aa	aa	aa	bb	aa	ab	bb	aa	bb	aa	bb	ab	aa	bb	aa	aa	aa
Block5753	Chr.3	aaxbb	aa	bb	bb	bb	bb	bb	bb	bb	bb	aa	bb	bb	aa	bb	bb	bb	aa	bb	aa	bb	bb	aa	aa	aa	bb	aa	aa	aa	bb	bb	aa	aa	aa	bb	aa	ab	bb	aa	bb	aa	bb	ab	aa	bb	aa	aa	aa
Block5755	Chr.3	aaxbb	aa	bb	bb	bb	bb	bb	bb	bb	bb	aa	bb	bb	aa	bb	bb	bb	aa	bb	aa	bb	bb	aa	aa	aa	bb	aa	aa	aa	bb	bb	aa	aa	aa	bb	aa	ab	bb	aa	bb	aa	bb	ab	aa	bb	aa	aa	aa
Block5759	Chr.3	aaxbb	aa	bb	bb	bb	bb	bb	bb	bb	bb	aa	bb	bb	aa	bb	bb	bb	aa	bb	aa	bb	bb	aa	aa	aa	bb	aa	aa	aa	bb	bb	aa	aa	aa	bb	aa	aa	bb	aa	bb	aa	bb	ab	aa	bb	aa	aa	aa
Block5761	Chr.3	aaxbb	aa	bb	bb	bb	bb	bb	bb	bb	bb	aa	bb	bb	aa	bb	bb	bb	aa	bb	aa	bb	bb	aa	aa	aa	bb	aa	aa	aa	bb	bb	aa	aa	aa	bb	aa	aa	bb	aa	bb	aa	bb	ab	aa	bb	aa	aa	aa
Block5764	Chr.3	aaxbb	aa	bb	bb	bb	bb	bb	bb	bb	bb	aa	bb	bb	aa	bb	bb	bb	aa	bb	aa	bb	bb	aa	aa	aa	bb	aa	aa	aa	bb	bb	aa	aa	aa	bb	aa	aa	bb	aa	bb	aa	bb	ab	aa	bb	aa	aa	aa
Block5766	Chr.3	aaxbb	aa	bb	bb	bb	bb	bb	bb	bb	bb	aa	bb	bb	aa	bb	bb	bb	aa	bb	aa	bb	bb	aa	aa	aa	bb	aa	aa	aa	bb	bb	aa	aa	aa	bb	aa	ab	bb	aa	bb	aa	bb	ab	aa	bb	aa	aa	aa
Block5768	Chr.3	aaxbb	aa	bb	bb	bb	bb	bb	bb	bb	bb	aa	bb	bb	aa	bb	bb	bb	aa	bb	aa	bb	bb	aa	aa	aa	bb	aa	aa	aa	bb	bb	aa	aa	aa	bb	aa	ab	bb	aa	bb	aa	bb	aa	aa	bb	aa	aa	aa
Block5769	Chr.3	aaxbb	aa	bb	bb	bb	bb	bb	bb	bb	bb	aa	bb	bb	aa	bb	bb	bb	aa	bb	aa	bb	bb	aa	aa	aa	bb	aa	aa	aa	bb	bb	aa	aa	aa	bb	aa	ab	bb	aa	ab	aa	bb	aa	aa	bb	aa	aa	aa
Block5772	Chr.3	aaxbb	aa	bb	bb	bb	bb	bb	bb	bb	bb	aa	bb	bb	aa	bb	bb	bb	bb	bb	aa	bb	bb	bb	aa	aa	bb	aa	aa	aa	aa	bb	aa	aa	aa	bb	aa	ab	bb	aa	ab	aa	bb	aa	aa	bb	aa	aa	aa
Block5773	Chr.3	aaxbb	aa	bb	bb	bb	bb	bb	bb	bb	bb	aa	bb	bb	aa	bb	bb	bb	bb	bb	aa	bb	bb	bb	aa	aa	bb	aa	aa	aa	aa	bb	aa	aa	aa	bb	aa	ab	bb	aa	ab	aa	bb	aa	aa	bb	aa	aa	aa
Block5774	Chr.3	aaxbb	aa	bb	bb	bb	bb	bb	bb	bb	bb	aa	bb	bb	aa	bb	bb	bb	bb	bb	aa	bb	bb	bb	aa	aa	bb	aa	aa	aa	aa	bb	aa	aa	aa	bb	aa	ab	bb	aa	ab	aa	bb	aa	aa	bb	aa	aa	aa
Block5775	Chr.3	aaxbb	aa	bb	bb	bb	bb	bb	bb	bb	bb	aa	bb	bb	aa	bb	bb	bb	bb	bb	aa	bb	bb	bb	aa	aa	bb	aa	aa	aa	aa	bb	aa	aa	aa	bb	aa	ab	bb	aa	ab	aa	bb	ab	aa	bb	aa	aa	aa
Block5776	Chr.3	aaxbb	aa	bb	bb	bb	bb	bb	bb	bb	bb	aa	bb	bb	aa	bb	bb	bb	bb	bb	aa	bb	bb	bb	aa	aa	bb	aa	aa	aa	aa	bb	aa	aa	aa	bb	aa	ab	bb	aa	ab	aa	bb	ab	aa	bb	aa	aa	aa
Block5778	Chr.3	aaxbb	aa	bb	bb	bb	bb	bb	bb	bb	bb	aa	bb	bb	aa	bb	bb	bb	bb	bb	aa	bb	bb	bb	aa	aa	bb	aa	aa	aa	aa	bb	aa	aa	aa	bb	aa	ab	bb	aa	ab	aa	bb	ab	aa	bb	aa	aa	aa
Block5779	Chr.3	aaxbb	aa	bb	bb	bb	bb	bb	bb	bb	bb	aa	bb	ab	aa	bb	bb	bb	bb	bb	aa	bb	bb	bb	aa	aa	bb	aa	aa	aa	aa	bb	aa	aa	aa	bb	aa	ab	bb	aa	ab	aa	bb	ab	aa	bb	aa	aa	aa
Block5800	Chr.3	aaxbb	aa	bb	ab	bb	bb	bb	ab	ab	bb	aa	aa	ab	ab	ab	aa	bb	ab	bb	bb	ab	bb	ab	aa	ab	bb	aa	aa	bb	aa	bb	aa	aa	aa	bb	ab	bb	bb	aa	bb	aa	bb	aa	aa	bb	aa	aa	aa
Block5803	Chr.3	aaxbb	aa	bb	ab	bb	bb	bb	ab	ab	bb	aa	aa	ab	ab	ab	aa	bb	ab	bb	bb	ab	bb	ab	aa	ab	bb	aa	aa	bb	aa	bb	aa	aa	aa	bb	ab	bb	bb	aa	bb	aa	bb	aa	aa	bb	aa	aa	aa
Block5814	Chr.3	aaxbb	aa	bb	ab	bb	bb	bb	ab	ab	bb	aa	aa	ab	ab	bb	aa	bb	bb	bb	bb	ab	bb	ab	ab	ab	bb	aa	aa	ab	aa	bb	aa	aa	aa	bb	ab	ab	bb	aa	ab	ab	bb	aa	aa	bb	aa	aa	aa
Block5821	Chr.3	aaxbb	aa	bb	bb	bb	bb	bb	bb	ab	bb	aa	aa	ab	ab	bb	bb	bb	bb	bb	bb	ab	bb	bb	ab	ab	bb	aa	aa	ab	aa	bb	aa	aa	aa	bb	aa	ab	bb	aa	ab	ab	bb	aa	aa	bb	aa	aa	aa
Block5822	Chr.3	aaxbb	aa	bb	bb	bb	bb	bb	bb	ab	bb	aa	aa	ab	ab	bb	bb	bb	bb	bb	bb	ab	bb	bb	ab	ab	bb	aa	aa	ab	aa	bb	aa	aa	aa	bb	aa	ab	bb	aa	ab	ab	bb	aa	aa	bb	aa	aa	aa
Block5823	Chr.3	aaxbb	aa	bb	bb	bb	bb	bb	bb	ab	bb	aa	aa	ab	ab	bb	bb	bb	bb	bb	bb	ab	bb	bb	ab	ab	bb	aa	aa	ab	aa	bb	aa	aa	aa	bb	aa	ab	bb	aa	ab	ab	bb	aa	aa	bb	aa	aa	aa
Block5836	Chr.3	aaxbb	aa	bb	bb	bb	bb	bb	bb	bb	bb	aa	bb	ab	ab	bb	bb	bb	bb	bb	bb	bb	bb	bb	aa	aa	bb	aa	aa	ab	aa	bb	aa	aa	aa	bb	aa	ab	bb	aa	ab	aa	bb	aa	aa	bb	aa	aa	aa
Block5841	Chr.3	aaxbb	aa	bb	bb	bb	bb	bb	bb	bb	bb	aa	bb	bb	aa	bb	bb	bb	bb	bb	aa	bb	bb	bb	aa	aa	bb	aa	aa	aa	aa	bb	aa	aa	aa	bb	aa	ab	bb	aa	ab	aa	bb	aa	aa	bb	aa	aa	aa
Block5842	Chr.3	aaxbb	aa	bb	bb	bb	bb	bb	bb	bb	bb	aa	bb	bb	aa	bb	bb	bb	bb	bb	aa	bb	bb	bb	aa	aa	bb	aa	aa	aa	aa	bb	aa	aa	aa	bb	aa	ab	bb	aa	ab	aa	bb	aa	aa	bb	aa	aa	aa
Block5843	Chr.3	aaxbb	aa	bb	bb	bb	bb	bb	bb	bb	bb	aa	bb	bb	aa	bb	bb	bb	bb	bb	aa	bb	bb	bb	aa	aa	bb	aa	aa	aa	aa	bb	aa	aa	aa	bb	aa	ab	bb	aa	ab	aa	bb	aa	aa	bb	aa	aa	aa
Block5844	Chr.3	aaxbb	aa	bb	bb	bb	bb	bb	bb	bb	bb	aa	bb	bb	aa	bb	bb	bb	bb	bb	aa	bb	bb	bb	aa	aa	bb	aa	aa	aa	aa	bb	aa	aa	aa	bb	aa	ab	bb	aa	ab	aa	bb	aa	aa	bb	aa	aa	aa
Block5845	Chr.3	aaxbb	aa	bb	bb	bb	bb	bb	bb	bb	bb	aa	bb	bb	aa	bb	bb	bb	bb	bb	aa	bb	bb	bb	aa	aa	bb	aa	aa	aa	aa	bb	aa	aa	aa	bb	aa	ab	bb	aa	ab	aa	bb	aa	aa	bb	aa	aa	aa
Block5847	Chr.3	aaxbb	aa	bb	bb	bb	bb	bb	bb	bb	bb	aa	bb	bb	aa	bb	bb	bb	bb	bb	aa	bb	bb	bb	aa	aa	bb	aa	aa	aa	aa	bb	aa	aa	aa	bb	aa	ab	bb	aa	ab	aa	bb	aa	bb	bb	aa	aa	aa
Block5848	Chr.3	aaxbb	aa	bb	bb	bb	bb	bb	bb	bb	bb	aa	bb	bb	aa	bb	bb	bb	bb	bb	aa	bb	bb	bb	aa	aa	bb	aa	aa	aa	aa	bb	aa	aa	aa	bb	aa	ab	bb	aa	ab	aa	bb	aa	bb	bb	aa	aa	aa
Block5849	Chr.3	aaxbb	aa	bb	bb	bb	bb	bb	bb	bb	bb	aa	bb	bb	aa	bb	bb	bb	bb	bb	aa	bb	bb	bb	aa	aa	bb	aa	aa	aa	aa	bb	aa	aa	aa	bb	aa	ab	bb	aa	ab	aa	bb	aa	bb	bb	aa	aa	aa
Block5850	Chr.3	aaxbb	aa	bb	bb	bb	bb	bb	bb	bb	bb	aa	bb	bb	aa	bb	bb	bb	bb	bb	aa	bb	bb	bb	aa	aa	bb	aa	aa	aa	aa	bb	aa	aa	aa	bb	aa	ab	bb	aa	aa	aa	bb	aa	bb	bb	aa	aa	aa
Block5851	Chr.3	aaxbb	aa	bb	bb	bb	bb	bb	bb	bb	bb	aa	bb	bb	aa	bb	bb	bb	bb	bb	aa	bb	bb	bb	aa	aa	bb	aa	aa	aa	aa	bb	aa	aa	aa	bb	aa	ab	bb	aa	aa	aa	bb	aa	bb	bb	aa	aa	aa
Block5870	Chr.3	aaxbb	aa	bb	bb	aa	bb	aa	bb	bb	aa	bb	aa	aa	aa	bb	bb	bb	bb	bb	aa	bb	aa	bb	bb	aa	aa	bb	aa	bb	aa	aa	aa	aa	bb	aa	aa	bb	bb	bb	aa	bb	aa	bb	bb	aa	bb	bb	aa
Block5884	Chr.3	aaxbb	aa	bb	bb	bb	bb	bb	bb	bb	bb	aa	bb	bb	aa	bb	bb	bb	bb	bb	aa	bb	bb	bb	aa	aa	bb	aa	aa	aa	aa	bb	aa	aa	aa	bb	aa	ab	bb	aa	aa	aa	bb	aa	bb	bb	aa	aa	aa
Block5885	Chr.3	aaxbb	aa	bb	bb	bb	bb	bb	bb	bb	bb	aa	bb	bb	aa	bb	bb	bb	bb	bb	aa	bb	bb	bb	aa	aa	bb	aa	aa	aa	aa	bb	aa	aa	aa	bb	aa	ab	bb	aa	aa	aa	bb	aa	bb	bb	aa	aa	aa
Block5886	Chr.3	aaxbb	aa	bb	bb	bb	bb	bb	bb	bb	bb	aa	bb	bb	aa	bb	bb	bb	bb	bb	aa	bb	bb	bb	aa	aa	bb	aa	aa	aa	aa	bb	aa	aa	aa	bb	aa	ab	bb	aa	aa	aa	bb	aa	bb	bb	aa	aa	aa
Block5888	Chr.3	aaxbb	aa	bb	bb	bb	bb	bb	bb	bb	bb	aa	bb	bb	aa	bb	bb	bb	bb	bb	aa	bb	bb	bb	aa	aa	bb	aa	aa	aa	aa	bb	aa	aa	aa	bb	aa	ab	bb	aa	aa	aa	bb	aa	bb	bb	aa	aa	aa
Block5889	Chr.3	aaxbb	aa	bb	bb	bb	bb	bb	bb	bb	bb	aa	bb	bb	aa	bb	bb	bb	bb	bb	aa	bb	bb	bb	aa	aa	bb	aa	aa	aa	aa	bb	aa	aa	aa	bb	aa	ab	bb	aa	aa	aa	bb	aa	bb	bb	aa	aa	aa
Block5892	Chr.3	aaxbb	aa	bb	bb	bb	bb	bb	bb	bb	bb	aa	bb	bb	aa	bb	bb	bb	bb	bb	aa	bb	bb	bb	aa	aa	bb	aa	aa	aa	aa	bb	aa	aa	aa	bb	aa	ab	bb	aa	aa	aa	bb	aa	bb	bb	aa	aa	bb
Block5893	Chr.3	aaxbb	aa	bb	bb	bb	bb	bb	bb	bb	bb	aa	bb	bb	aa	bb	bb	bb	bb	bb	aa	bb	bb	bb	aa	aa	bb	aa	aa	aa	aa	bb	aa	aa	aa	bb	aa	aa	bb	aa	aa	aa	bb	aa	bb	bb	aa	aa	bb
Block5894	Chr.3	aaxbb	aa	bb	bb	bb	bb	bb	bb	bb	bb	aa	bb	bb	aa	bb	bb	bb	bb	bb	aa	bb	bb	bb	aa	aa	bb	aa	aa	aa	aa	bb	aa	aa	aa	bb	aa	aa	bb	aa	aa	aa	bb	aa	bb	bb	aa	aa	bb
Block5898	Chr.3	aaxbb	aa	bb	bb	bb	bb	bb	bb	bb	bb	aa	bb	bb	aa	bb	bb	bb	bb	bb	aa	bb	bb	bb	aa	aa	bb	aa	aa	aa	aa	bb	bb	aa	aa	bb	aa	aa	bb	aa	aa	aa	bb	aa	bb	bb	aa	aa	bb
Block5900	Chr.3	aaxbb	aa	bb	bb	bb	bb	bb	bb	bb	bb	aa	bb	bb	aa	bb	bb	bb	bb	bb	aa	bb	bb	bb	aa	aa	bb	aa	aa	aa	aa	bb	bb	aa	aa	bb	aa	aa	bb	aa	aa	aa	bb	aa	bb	bb	aa	aa	bb
Block5903	Chr.3	aaxbb	aa	bb	bb	bb	bb	bb	bb	bb	bb	aa	bb	bb	aa	bb	bb	bb	bb	bb	aa	bb	bb	bb	aa	aa	bb	aa	aa	aa	aa	bb	bb	aa	aa	bb	aa	aa	bb	aa	aa	aa	bb	aa	bb	bb	aa	aa	bb
Block5905	Chr.3	aaxbb	aa	bb	bb	bb	bb	bb	bb	bb	bb	aa	bb	bb	aa	bb	bb	bb	bb	bb	aa	bb	bb	bb	aa	aa	bb	aa	aa	aa	aa	bb	bb	aa	aa	bb	aa	aa	bb	aa	aa	aa	bb	aa	bb	bb	aa	aa	bb
Block5906	Chr.3	aaxbb	aa	bb	bb	bb	bb	bb	bb	bb	bb	aa	bb	bb	aa	bb	bb	bb	bb	bb	aa	bb	bb	bb	aa	aa	bb	aa	aa	aa	aa	bb	bb	aa	aa	bb	aa	aa	bb	aa	aa	aa	bb	aa	bb	bb	aa	aa	bb
Block5908	Chr.3	aaxbb	aa	bb	bb	bb	bb	bb	bb	bb	bb	aa	bb	bb	aa	bb	bb	bb	bb	bb	aa	bb	bb	bb	aa	aa	bb	aa	aa	aa	aa	bb	bb	aa	aa	bb	aa	aa	bb	aa	aa	aa	bb	aa	bb	bb	aa	aa	bb
Block5909	Chr.3	aaxbb	aa	bb	bb	bb	bb	bb	bb	bb	bb	aa	bb	bb	aa	bb	bb	bb	bb	bb	aa	bb	bb	bb	aa	aa	bb	aa	aa	aa	aa	bb	bb	aa	aa	bb	aa	aa	bb	aa	aa	aa	bb	aa	bb	bb	aa	aa	bb
Block5910	Chr.3	aaxbb	aa	bb	bb	bb	bb	bb	bb	bb	bb	aa	bb	bb	aa	bb	bb	bb	bb	bb	aa	bb	bb	bb	aa	aa	bb	aa	aa	aa	aa	bb	bb	aa	aa	bb	aa	aa	bb	aa	aa	aa	bb	aa	bb	bb	aa	aa	bb
Block5911	Chr.3	aaxbb	aa	bb	bb	bb	bb	bb	bb	bb	bb	aa	bb	bb	aa	bb	bb	bb	bb	bb	aa	bb	bb	bb	aa	aa	bb	aa	aa	aa	aa	bb	bb	aa	aa	bb	aa	aa	bb	aa	aa	aa	bb	aa	bb	bb	aa	aa	bb
Block5915	Chr.3	aaxbb	aa	bb	bb	bb	bb	bb	bb	bb	bb	aa	bb	bb	aa	bb	bb	bb	bb	bb	aa	bb	bb	bb	aa	aa	bb	aa	aa	aa	aa	bb	bb	aa	aa	bb	aa	aa	bb	aa	bb	aa	bb	aa	bb	bb	aa	aa	bb
Block5917	Chr.3	aaxbb	aa	bb	bb	bb	bb	bb	bb	bb	bb	aa	bb	bb	aa	bb	bb	bb	bb	bb	aa	bb	bb	bb	aa	aa	bb	aa	aa	aa	aa	bb	bb	aa	aa	bb	aa	aa	bb	aa	bb	aa	bb	aa	bb	bb	aa	aa	bb
Block5922	Chr.3	aaxbb	aa	bb	bb	bb	bb	bb	bb	bb	bb	aa	bb	bb	aa	bb	bb	bb	bb	bb	aa	bb	bb	bb	aa	aa	bb	aa	aa	aa	aa	bb	bb	aa	aa	bb	aa	aa	bb	aa	bb	aa	bb	ab	bb	bb	aa	aa	bb
Block5926	Chr.3	aaxbb	aa	bb	bb	bb	bb	bb	bb	bb	bb	aa	bb	bb	aa	bb	bb	bb	bb	bb	aa	bb	bb	bb	aa	aa	bb	aa	aa	aa	aa	bb	bb	aa	aa	bb	aa	aa	bb	aa	bb	aa	bb	ab	bb	bb	aa	aa	bb
Block5927	Chr.3	aaxbb	aa	bb	bb	bb	bb	bb	bb	bb	bb	aa	bb	bb	aa	bb	bb	bb	bb	bb	aa	bb	bb	bb	aa	aa	bb	aa	aa	aa	aa	bb	bb	aa	aa	bb	aa	aa	bb	aa	bb	aa	bb	aa	bb	bb	aa	aa	bb
Block5930	Chr.3	aaxbb	aa	bb	bb	bb	bb	bb	bb	bb	bb	aa	bb	bb	aa	bb	bb	bb	bb	bb	aa	bb	bb	bb	aa	aa	bb	aa	aa	aa	aa	bb	bb	aa	aa	bb	aa	aa	bb	aa	bb	aa	bb	ab	bb	bb	aa	aa	bb
Block5931	Chr.3	aaxbb	aa	bb	bb	bb	bb	bb	bb	bb	bb	aa	bb	bb	aa	bb	bb	bb	bb	bb	aa	bb	bb	bb	aa	aa	bb	aa	aa	aa	aa	bb	bb	aa	aa	bb	aa	aa	bb	aa	bb	aa	bb	ab	bb	bb	aa	aa	bb
Block5934	Chr.3	aaxbb	aa	bb	bb	bb	bb	bb	bb	bb	bb	aa	bb	bb	aa	bb	bb	bb	bb	bb	aa	bb	bb	bb	aa	aa	bb	aa	aa	aa	aa	bb	bb	aa	aa	bb	aa	aa	bb	aa	bb	aa	bb	ab	bb	bb	aa	aa	bb
Block5949	Chr.3	aaxbb	aa	bb	bb	bb	bb	bb	bb	bb	bb	aa	bb	bb	aa	bb	bb	bb	bb	aa	aa	bb	bb	bb	aa	aa	bb	aa	aa	aa	aa	bb	bb	aa	aa	bb	aa	aa	bb	aa	bb	aa	bb	ab	bb	bb	aa	aa	bb
Block5952	Chr.3	aaxbb	aa	bb	bb	bb	bb	bb	bb	bb	bb	aa	bb	bb	aa	bb	bb	bb	bb	aa	aa	bb	bb	bb	aa	aa	bb	aa	aa	aa	aa	bb	bb	aa	aa	bb	aa	aa	bb	aa	bb	aa	bb	ab	bb	bb	aa	aa	bb
Block5954	Chr.3	aaxbb	aa	bb	bb	bb	bb	bb	bb	bb	bb	aa	bb	bb	aa	bb	bb	bb	bb	aa	aa	bb	bb	bb	aa	aa	bb	aa	aa	aa	aa	bb	bb	aa	aa	bb	aa	aa	bb	aa	bb	aa	bb	ab	bb	bb	aa	aa	bb
Block5958	Chr.3	aaxbb	aa	bb	bb	bb	bb	bb	bb	bb	bb	aa	bb	bb	aa	bb	bb	bb	bb	aa	aa	bb	bb	bb	aa	aa	bb	aa	aa	aa	aa	bb	bb	aa	aa	bb	aa	aa	bb	aa	bb	aa	bb	ab	bb	bb	aa	aa	bb
Block5960	Chr.3	aaxbb	aa	bb	bb	bb	bb	bb	bb	bb	bb	aa	bb	bb	aa	bb	bb	bb	bb	aa	aa	bb	bb	bb	aa	aa	bb	aa	aa	aa	aa	bb	bb	aa	aa	bb	aa	aa	bb	aa	bb	aa	bb	ab	bb	bb	aa	aa	bb
Block5962	Chr.3	aaxbb	aa	bb	bb	bb	bb	bb	bb	bb	bb	aa	bb	bb	aa	bb	bb	bb	bb	aa	aa	bb	bb	bb	aa	aa	bb	aa	aa	aa	aa	bb	bb	aa	aa	bb	aa	aa	bb	aa	bb	aa	bb	ab	bb	bb	aa	aa	bb
Block5964	Chr.3	aaxbb	aa	bb	bb	bb	bb	bb	bb	bb	bb	aa	bb	bb	aa	bb	bb	bb	bb	aa	aa	bb	bb	bb	aa	aa	bb	aa	aa	aa	aa	bb	bb	aa	aa	bb	aa	aa	bb	aa	bb	aa	bb	ab	bb	bb	aa	aa	bb
Block5965	Chr.3	aaxbb	aa	bb	bb	bb	bb	bb	bb	bb	bb	aa	bb	bb	aa	bb	bb	bb	bb	aa	aa	bb	bb	bb	aa	aa	bb	aa	aa	aa	aa	bb	bb	aa	aa	bb	aa	aa	bb	aa	bb	aa	bb	ab	bb	bb	aa	aa	bb
Block5967	Chr.3	aaxbb	aa	bb	bb	bb	bb	aa	bb	bb	bb	aa	bb	bb	aa	bb	bb	bb	bb	aa	aa	bb	bb	bb	aa	aa	bb	aa	aa	aa	aa	bb	bb	aa	aa	bb	aa	aa	bb	aa	bb	aa	bb	ab	bb	bb	aa	aa	bb
Block5968	Chr.3	aaxbb	aa	bb	bb	bb	bb	aa	bb	bb	bb	aa	bb	bb	aa	bb	bb	bb	bb	aa	aa	bb	bb	bb	aa	aa	bb	aa	aa	aa	aa	bb	bb	aa	aa	bb	aa	aa	bb	aa	bb	aa	ab	ab	bb	bb	aa	aa	bb
Block5977	Chr.3	aaxbb	aa	bb	bb	bb	bb	aa	bb	bb	bb	aa	bb	bb	aa	bb	bb	bb	bb	aa	aa	bb	bb	bb	aa	aa	bb	aa	aa	aa	aa	bb	bb	aa	aa	bb	aa	aa	bb	aa	bb	aa	aa	ab	bb	bb	aa	aa	bb
Block5984	Chr.3	aaxbb	aa	bb	bb	bb	bb	aa	bb	bb	bb	aa	bb	bb	aa	bb	bb	bb	bb	aa	aa	bb	bb	bb	aa	aa	bb	aa	aa	aa	aa	bb	bb	aa	aa	bb	aa	aa	bb	aa	bb	aa	ab	ab	bb	bb	aa	aa	bb
Block5994	Chr.3	aaxbb	aa	bb	bb	bb	bb	aa	bb	bb	bb	aa	bb	bb	aa	bb	bb	bb	bb	aa	aa	bb	bb	bb	aa	aa	bb	aa	aa	aa	aa	bb	bb	aa	aa	bb	aa	aa	bb	aa	bb	aa	ab	ab	bb	bb	aa	aa	bb
Block5998	Chr.3	aaxbb	aa	bb	bb	bb	bb	aa	bb	bb	bb	aa	bb	bb	aa	bb	bb	bb	bb	aa	aa	bb	aa	bb	aa	aa	bb	aa	aa	aa	aa	bb	bb	aa	aa	bb	aa	aa	bb	aa	bb	aa	aa	ab	bb	bb	aa	ab	bb
Block6000	Chr.3	aaxbb	aa	bb	bb	bb	bb	aa	bb	bb	bb	aa	bb	bb	aa	bb	bb	bb	bb	aa	aa	bb	aa	bb	aa	aa	bb	aa	aa	aa	aa	bb	bb	aa	aa	bb	aa	aa	bb	aa	bb	aa	aa	ab	bb	bb	aa	ab	bb
Block6001	Chr.3	aaxbb	aa	bb	bb	bb	bb	aa	bb	bb	bb	aa	bb	bb	aa	bb	bb	bb	bb	aa	aa	bb	aa	bb	aa	aa	bb	aa	aa	aa	aa	bb	bb	aa	aa	bb	aa	aa	bb	aa	bb	aa	aa	aa	bb	bb	aa	ab	bb
Block6002	Chr.3	aaxbb	aa	bb	bb	bb	bb	aa	bb	bb	bb	aa	bb	bb	aa	bb	bb	bb	bb	aa	aa	bb	aa	bb	aa	aa	bb	aa	aa	aa	aa	bb	bb	aa	aa	bb	aa	aa	bb	aa	bb	aa	aa	aa	bb	bb	aa	ab	bb
Block6008	Chr.3	aaxbb	aa	bb	bb	bb	bb	aa	bb	bb	bb	aa	bb	bb	aa	bb	bb	bb	bb	aa	aa	bb	aa	bb	aa	aa	bb	aa	aa	aa	aa	bb	bb	aa	aa	bb	aa	aa	bb	aa	aa	aa	aa	aa	bb	bb	aa	ab	bb
Block6010	Chr.3	aaxbb	aa	bb	bb	bb	bb	aa	bb	bb	bb	aa	bb	bb	aa	bb	bb	aa	bb	aa	aa	bb	aa	bb	aa	aa	bb	aa	aa	aa	aa	bb	bb	aa	aa	bb	aa	aa	bb	aa	aa	aa	aa	aa	bb	bb	aa	ab	bb
Block6011	Chr.3	aaxbb	aa	bb	bb	bb	bb	aa	bb	bb	bb	aa	bb	bb	aa	bb	bb	aa	bb	aa	aa	bb	aa	bb	aa	aa	bb	aa	aa	aa	aa	bb	bb	aa	aa	bb	aa	aa	bb	aa	aa	aa	aa	aa	bb	bb	aa	ab	bb
Block6014	Chr.3	aaxbb	aa	bb	bb	bb	bb	aa	bb	bb	bb	aa	bb	bb	aa	bb	bb	aa	bb	aa	aa	bb	aa	bb	aa	aa	bb	aa	aa	aa	aa	bb	bb	aa	aa	bb	aa	aa	bb	aa	aa	aa	aa	aa	bb	bb	aa	ab	bb
Block6015	Chr.3	aaxbb	aa	bb	bb	bb	bb	aa	bb	bb	bb	bb	bb	bb	aa	bb	bb	aa	bb	aa	aa	bb	aa	bb	aa	aa	bb	aa	aa	aa	aa	bb	bb	aa	aa	bb	aa	aa	bb	aa	aa	aa	aa	aa	bb	bb	aa	ab	bb
Block6016	Chr.3	aaxbb	aa	bb	bb	bb	bb	aa	bb	bb	bb	bb	bb	bb	aa	bb	bb	aa	bb	aa	aa	bb	aa	bb	aa	aa	bb	aa	aa	aa	aa	bb	bb	aa	aa	bb	aa	aa	bb	aa	aa	aa	aa	aa	bb	bb	aa	ab	bb
Block6017	Chr.3	aaxbb	aa	bb	bb	bb	bb	aa	bb	bb	bb	bb	bb	bb	aa	bb	bb	aa	bb	aa	aa	bb	aa	bb	aa	aa	bb	aa	aa	aa	aa	bb	bb	aa	aa	bb	aa	aa	bb	aa	aa	aa	aa	aa	bb	bb	aa	ab	bb
Block6018	Chr.3	aaxbb	aa	bb	bb	bb	bb	aa	bb	bb	bb	bb	bb	bb	aa	bb	bb	aa	bb	aa	aa	bb	aa	bb	aa	aa	bb	aa	aa	aa	aa	bb	bb	aa	aa	bb	aa	aa	bb	aa	aa	aa	aa	aa	bb	bb	aa	ab	bb
Block6019	Chr.3	aaxbb	aa	bb	bb	bb	bb	aa	bb	bb	bb	bb	bb	bb	aa	bb	bb	aa	bb	aa	aa	bb	aa	bb	aa	aa	bb	aa	aa	aa	aa	bb	bb	aa	aa	bb	aa	aa	bb	aa	aa	aa	aa	aa	bb	bb	aa	ab	bb
Block6020	Chr.3	aaxbb	aa	bb	bb	bb	bb	aa	bb	bb	bb	bb	bb	bb	aa	bb	bb	aa	bb	aa	aa	bb	aa	bb	aa	aa	bb	aa	aa	aa	aa	bb	bb	aa	aa	bb	aa	aa	bb	aa	aa	aa	aa	aa	bb	bb	aa	ab	bb
Block6024	Chr.3	aaxbb	aa	bb	bb	bb	bb	aa	bb	bb	bb	bb	bb	bb	aa	bb	bb	aa	bb	aa	aa	bb	aa	bb	aa	aa	bb	aa	aa	aa	aa	bb	bb	aa	aa	bb	aa	aa	bb	aa	aa	aa	bb	aa	bb	bb	aa	ab	bb
Block6025	Chr.3	aaxbb	aa	bb	bb	bb	bb	aa	bb	bb	bb	bb	bb	bb	aa	bb	bb	aa	bb	aa	bb	bb	aa	bb	aa	aa	bb	aa	aa	aa	aa	bb	bb	aa	aa	bb	aa	aa	bb	aa	aa	aa	bb	aa	bb	bb	aa	ab	bb
Block6029	Chr.3	aaxbb	aa	bb	bb	bb	bb	aa	aa	bb	bb	bb	bb	bb	aa	bb	bb	aa	bb	aa	bb	bb	aa	bb	aa	aa	bb	aa	aa	aa	aa	bb	bb	aa	aa	bb	aa	aa	bb	aa	aa	aa	bb	aa	bb	bb	aa	ab	bb
Block6030	Chr.3	aaxbb	aa	bb	bb	bb	bb	aa	aa	bb	bb	bb	bb	bb	aa	bb	bb	aa	bb	aa	bb	bb	aa	bb	aa	aa	bb	aa	aa	aa	aa	bb	bb	aa	aa	bb	aa	aa	bb	aa	aa	aa	bb	aa	bb	bb	aa	ab	bb
Block6031	Chr.3	aaxbb	aa	bb	bb	bb	bb	aa	aa	bb	bb	bb	bb	bb	aa	aa	bb	aa	bb	aa	bb	bb	aa	bb	aa	aa	bb	aa	aa	aa	aa	bb	bb	aa	aa	bb	aa	aa	bb	aa	aa	aa	bb	aa	bb	bb	aa	ab	bb
Block6035	Chr.3	aaxbb	aa	bb	bb	bb	bb	aa	aa	bb	bb	bb	bb	bb	aa	aa	bb	aa	bb	aa	bb	bb	aa	bb	aa	ab	bb	aa	aa	ab	aa	bb	bb	aa	aa	bb	aa	aa	bb	aa	aa	aa	bb	aa	bb	bb	aa	bb	bb
Block6036	Chr.3	aaxbb	aa	bb	bb	bb	bb	aa	aa	bb	bb	bb	bb	bb	aa	aa	bb	aa	bb	aa	bb	bb	aa	bb	aa	ab	bb	aa	aa	bb	aa	bb	bb	aa	aa	bb	aa	aa	bb	aa	aa	aa	bb	aa	bb	bb	aa	bb	bb
Block6038	Chr.3	aaxbb	aa	bb	bb	bb	bb	aa	aa	bb	bb	bb	bb	bb	aa	aa	bb	aa	bb	aa	bb	bb	aa	bb	aa	ab	bb	aa	aa	ab	aa	bb	bb	aa	aa	bb	aa	aa	bb	aa	aa	aa	bb	aa	bb	bb	aa	ab	bb
Block6041	Chr.3	aaxbb	aa	bb	bb	bb	bb	aa	aa	bb	bb	bb	aa	aa	aa	aa	bb	aa	bb	aa	bb	bb	aa	bb	aa	ab	bb	aa	aa	ab	aa	bb	bb	aa	aa	bb	aa	aa	bb	aa	aa	aa	bb	aa	bb	bb	aa	ab	bb
Block6042	Chr.3	aaxbb	aa	bb	bb	bb	bb	aa	aa	bb	bb	bb	aa	aa	aa	aa	bb	aa	bb	aa	bb	bb	aa	bb	aa	ab	bb	aa	aa	ab	aa	bb	bb	aa	aa	bb	aa	aa	bb	aa	aa	aa	bb	aa	bb	bb	aa	ab	bb
Block6046	Chr.3	aaxbb	aa	bb	bb	bb	bb	aa	aa	bb	bb	bb	aa	aa	aa	aa	bb	aa	bb	aa	bb	bb	aa	bb	aa	ab	bb	aa	aa	ab	aa	bb	bb	aa	aa	bb	aa	aa	bb	aa	aa	aa	bb	aa	bb	bb	aa	ab	bb
Block6060	Chr.3	aaxbb	aa	bb	bb	bb	bb	aa	aa	bb	bb	bb	aa	aa	aa	aa	bb	aa	bb	aa	bb	bb	aa	bb	aa	ab	bb	aa	aa	ab	aa	bb	bb	aa	aa	bb	aa	aa	bb	aa	aa	aa	bb	aa	ab	bb	aa	ab	bb
Block6071	Chr.3	aaxbb	aa	bb	bb	bb	bb	aa	aa	bb	bb	bb	aa	aa	aa	aa	bb	bb	bb	aa	aa	bb	aa	bb	aa	ab	bb	aa	aa	ab	aa	bb	bb	aa	aa	bb	aa	aa	bb	aa	bb	aa	bb	aa	ab	bb	aa	ab	bb
Block6078	Chr.3	aaxbb	aa	bb	bb	bb	bb	aa	aa	bb	bb	bb	aa	aa	aa	aa	bb	bb	bb	aa	aa	bb	aa	bb	aa	ab	bb	aa	aa	ab	aa	bb	bb	aa	aa	bb	aa	aa	bb	aa	bb	aa	bb	aa	ab	bb	aa	bb	bb
Block6079	Chr.3	aaxbb	aa	bb	bb	bb	bb	aa	aa	bb	bb	bb	aa	aa	aa	aa	bb	bb	bb	aa	aa	bb	aa	bb	aa	ab	bb	aa	aa	ab	aa	bb	bb	aa	aa	bb	aa	aa	bb	aa	bb	aa	bb	aa	ab	bb	aa	bb	bb
Block6080	Chr.3	aaxbb	aa	bb	bb	bb	bb	aa	aa	bb	bb	bb	aa	aa	aa	aa	bb	bb	bb	aa	aa	bb	aa	bb	aa	ab	bb	aa	aa	ab	aa	bb	bb	aa	aa	bb	aa	aa	bb	aa	bb	aa	bb	aa	ab	bb	aa	bb	bb
Block6082	Chr.3	aaxbb	aa	bb	bb	bb	bb	aa	aa	bb	bb	bb	aa	aa	aa	aa	bb	bb	bb	aa	aa	bb	aa	bb	aa	ab	bb	aa	aa	ab	aa	bb	bb	aa	aa	bb	aa	aa	bb	aa	bb	aa	bb	aa	ab	bb	aa	bb	bb
Block6083	Chr.3	aaxbb	aa	bb	bb	bb	bb	aa	aa	bb	bb	bb	aa	aa	aa	aa	bb	bb	bb	aa	aa	bb	aa	bb	aa	ab	bb	aa	aa	ab	aa	bb	bb	aa	aa	bb	aa	aa	bb	aa	bb	aa	bb	aa	ab	bb	aa	bb	bb
Block6084	Chr.3	aaxbb	aa	bb	bb	bb	bb	aa	aa	bb	bb	bb	aa	aa	aa	aa	bb	bb	bb	aa	aa	bb	aa	bb	aa	ab	bb	aa	aa	ab	aa	bb	bb	aa	aa	bb	aa	aa	bb	aa	bb	aa	bb	aa	bb	bb	aa	bb	bb
Block6086	Chr.3	aaxbb	aa	bb	bb	bb	bb	aa	aa	bb	bb	bb	aa	aa	aa	aa	bb	bb	bb	aa	aa	bb	aa	bb	aa	ab	bb	aa	aa	ab	aa	bb	bb	aa	aa	bb	aa	aa	bb	aa	aa	aa	bb	aa	bb	bb	aa	bb	bb
Block6102	Chr.3	aaxbb	aa	bb	bb	bb	bb	aa	aa	bb	bb	bb	aa	aa	aa	aa	bb	bb	bb	aa	aa	bb	aa	bb	aa	ab	bb	aa	bb	ab	aa	bb	bb	aa	aa	bb	aa	aa	bb	aa	bb	aa	bb	aa	bb	bb	aa	ab	bb
Block6105	Chr.3	aaxbb	aa	bb	bb	bb	bb	aa	aa	bb	bb	bb	aa	aa	aa	aa	bb	bb	bb	aa	aa	bb	aa	bb	aa	ab	bb	aa	bb	ab	aa	bb	bb	aa	aa	bb	aa	aa	bb	aa	bb	aa	bb	aa	bb	bb	aa	ab	bb
Block6106	Chr.3	aaxbb	aa	bb	bb	bb	bb	aa	aa	bb	bb	bb	aa	aa	bb	aa	bb	bb	bb	aa	aa	bb	aa	bb	aa	ab	bb	aa	bb	ab	aa	bb	bb	aa	aa	bb	aa	aa	bb	aa	bb	aa	bb	aa	bb	bb	aa	ab	bb
Block6108	Chr.3	aaxbb	aa	bb	bb	bb	bb	aa	aa	bb	bb	bb	aa	aa	bb	aa	bb	bb	bb	aa	aa	bb	aa	bb	aa	ab	bb	aa	bb	ab	aa	bb	bb	aa	aa	bb	aa	aa	bb	aa	bb	aa	bb	aa	aa	bb	aa	ab	bb
Block6113	Chr.3	aaxbb	aa	bb	bb	bb	bb	aa	aa	bb	bb	bb	aa	aa	bb	aa	bb	bb	bb	bb	aa	bb	aa	bb	aa	ab	bb	aa	bb	ab	aa	bb	bb	aa	aa	bb	aa	aa	bb	aa	bb	aa	bb	aa	aa	bb	aa	ab	aa
Block6117	Chr.3	aaxbb	aa	bb	bb	bb	bb	aa	aa	bb	bb	bb	aa	aa	bb	aa	bb	bb	bb	bb	aa	bb	aa	bb	aa	bb	bb	aa	bb	ab	aa	bb	bb	aa	aa	bb	aa	aa	bb	aa	bb	aa	bb	aa	aa	bb	aa	ab	aa
Block6121	Chr.3	aaxbb	aa	bb	bb	bb	bb	aa	aa	bb	bb	bb	aa	aa	bb	aa	bb	bb	bb	bb	aa	aa	aa	bb	aa	bb	bb	aa	bb	ab	aa	bb	bb	aa	aa	bb	aa	aa	bb	aa	aa	aa	bb	aa	aa	bb	aa	ab	aa
Block6123	Chr.3	aaxbb	aa	bb	bb	bb	bb	aa	aa	bb	bb	bb	aa	aa	bb	aa	bb	bb	bb	bb	aa	aa	aa	bb	aa	bb	bb	aa	bb	ab	aa	bb	bb	aa	aa	bb	aa	aa	bb	aa	aa	aa	bb	aa	aa	bb	aa	ab	aa
Block6124	Chr.3	aaxbb	aa	bb	bb	bb	bb	aa	aa	bb	bb	bb	aa	aa	bb	aa	bb	bb	bb	bb	aa	aa	aa	bb	aa	bb	bb	aa	bb	ab	aa	bb	bb	aa	aa	bb	aa	aa	bb	aa	aa	aa	bb	aa	aa	bb	aa	ab	aa
Block6140	Chr.3	aaxbb	aa	bb	bb	bb	bb	aa	aa	bb	bb	bb	aa	aa	bb	aa	bb	bb	bb	bb	aa	aa	aa	bb	aa	aa	bb	aa	bb	ab	aa	bb	bb	aa	aa	bb	aa	aa	bb	aa	aa	aa	bb	aa	aa	bb	aa	ab	aa
Block6149	Chr.3	aaxbb	aa	bb	bb	bb	bb	aa	aa	bb	bb	bb	aa	aa	bb	aa	bb	bb	bb	bb	aa	aa	aa	bb	aa	aa	bb	aa	bb	ab	aa	bb	bb	aa	aa	bb	aa	aa	bb	aa	aa	aa	ab	aa	aa	bb	aa	bb	aa
Block6167	Chr.3	aaxbb	aa	bb	bb	bb	bb	aa	aa	bb	bb	bb	aa	aa	bb	aa	bb	bb	bb	bb	aa	aa	aa	bb	aa	bb	bb	bb	bb	bb	bb	bb	bb	aa	aa	bb	aa	aa	bb	aa	aa	ab	bb	aa	aa	bb	aa	bb	aa
Block6169	Chr.3	aaxbb	aa	bb	bb	bb	bb	aa	aa	bb	bb	bb	aa	aa	bb	ab	bb	bb	bb	bb	aa	aa	aa	bb	aa	bb	bb	bb	bb	bb	bb	bb	bb	aa	aa	bb	aa	aa	bb	aa	aa	ab	bb	aa	aa	bb	aa	bb	aa
Block6172	Chr.3	aaxbb	aa	bb	bb	bb	bb	aa	aa	bb	bb	bb	aa	aa	bb	ab	bb	bb	bb	bb	aa	aa	bb	bb	aa	bb	bb	bb	bb	ab	bb	bb	bb	aa	aa	bb	aa	aa	bb	aa	aa	ab	bb	aa	aa	bb	aa	bb	aa
Block6173	Chr.3	aaxbb	aa	bb	bb	bb	bb	aa	aa	bb	bb	bb	aa	aa	bb	ab	bb	bb	bb	bb	aa	aa	bb	bb	aa	bb	bb	bb	bb	ab	bb	bb	bb	aa	aa	bb	aa	aa	bb	aa	aa	ab	bb	aa	aa	bb	aa	bb	aa
Block6174	Chr.3	aaxbb	aa	bb	bb	bb	bb	aa	aa	bb	bb	bb	bb	bb	bb	ab	bb	bb	bb	bb	aa	aa	bb	bb	aa	bb	bb	bb	bb	ab	bb	bb	bb	aa	aa	bb	aa	aa	bb	aa	aa	ab	bb	aa	aa	bb	aa	bb	aa
Block6176	Chr.3	aaxbb	aa	bb	bb	bb	bb	aa	aa	bb	bb	bb	bb	bb	bb	ab	bb	bb	bb	bb	aa	aa	bb	bb	aa	bb	bb	bb	bb	ab	bb	bb	bb	aa	aa	bb	aa	aa	bb	aa	aa	ab	bb	aa	aa	bb	aa	bb	aa
Block6177	Chr.3	aaxbb	aa	bb	bb	bb	bb	aa	aa	bb	bb	bb	bb	bb	bb	ab	bb	bb	bb	bb	aa	aa	bb	bb	aa	bb	bb	bb	bb	ab	bb	bb	bb	aa	aa	bb	aa	aa	bb	bb	aa	ab	bb	aa	aa	bb	aa	bb	aa
Block6182	Chr.3	aaxbb	aa	bb	bb	bb	bb	aa	aa	bb	bb	bb	bb	bb	bb	ab	bb	bb	bb	bb	aa	aa	bb	bb	aa	bb	bb	bb	bb	ab	bb	bb	bb	aa	aa	bb	aa	aa	bb	bb	aa	ab	bb	aa	aa	bb	aa	bb	aa
Block6183	Chr.3	aaxbb	aa	bb	bb	bb	bb	aa	aa	bb	bb	bb	bb	bb	bb	ab	bb	bb	bb	bb	aa	aa	bb	bb	aa	bb	bb	bb	bb	ab	bb	bb	bb	aa	aa	bb	aa	aa	bb	bb	aa	ab	bb	aa	aa	bb	aa	bb	aa
Block6185	Chr.3	aaxbb	aa	bb	bb	bb	bb	aa	aa	bb	bb	bb	bb	bb	bb	ab	bb	bb	bb	bb	aa	aa	bb	bb	aa	bb	bb	bb	bb	ab	bb	bb	bb	aa	aa	bb	aa	aa	bb	bb	aa	ab	bb	aa	aa	bb	aa	bb	aa
Block6186	Chr.3	aaxbb	aa	bb	bb	bb	bb	aa	aa	bb	bb	bb	bb	bb	bb	ab	bb	bb	bb	bb	aa	aa	bb	bb	aa	bb	bb	bb	bb	aa	bb	bb	bb	aa	aa	bb	aa	aa	bb	bb	aa	ab	bb	aa	aa	bb	aa	bb	aa
Block6187	Chr.3	aaxbb	aa	bb	bb	bb	bb	aa	aa	bb	bb	bb	bb	bb	bb	ab	bb	bb	bb	bb	aa	aa	bb	bb	aa	bb	bb	bb	bb	aa	bb	bb	bb	aa	aa	bb	aa	aa	bb	bb	aa	ab	bb	aa	aa	bb	aa	bb	aa
Block6194	Chr.3	aaxbb	aa	bb	bb	bb	bb	aa	aa	bb	bb	bb	bb	bb	bb	ab	bb	bb	bb	bb	aa	aa	bb	bb	aa	bb	bb	bb	bb	aa	bb	bb	bb	aa	aa	bb	aa	aa	bb	bb	aa	ab	bb	aa	aa	bb	aa	bb	aa
Block6195	Chr.3	aaxbb	aa	bb	bb	bb	bb	aa	aa	bb	bb	bb	bb	bb	bb	ab	bb	bb	bb	ab	aa	aa	bb	bb	aa	bb	bb	bb	bb	aa	bb	bb	bb	aa	aa	bb	aa	aa	bb	bb	aa	ab	bb	aa	aa	bb	aa	bb	aa
Block6196	Chr.3	aaxbb	aa	bb	bb	bb	bb	aa	aa	bb	bb	bb	bb	bb	bb	aa	bb	bb	bb	ab	aa	aa	bb	bb	aa	bb	bb	bb	bb	aa	bb	bb	bb	aa	aa	bb	aa	aa	bb	bb	aa	ab	bb	aa	aa	bb	aa	bb	aa
Block6197	Chr.3	aaxbb	aa	bb	bb	bb	bb	aa	aa	bb	bb	bb	bb	bb	bb	aa	bb	bb	bb	ab	aa	aa	bb	bb	aa	bb	bb	bb	bb	aa	bb	bb	bb	aa	aa	bb	aa	aa	bb	bb	aa	ab	bb	aa	aa	bb	aa	bb	aa
Block6198	Chr.3	aaxbb	aa	bb	bb	bb	bb	aa	aa	bb	bb	bb	bb	bb	bb	aa	bb	bb	bb	ab	aa	aa	bb	bb	aa	bb	bb	bb	bb	aa	bb	bb	bb	aa	aa	bb	aa	aa	bb	bb	aa	ab	bb	aa	aa	bb	aa	bb	aa
Block6203	Chr.3	aaxbb	aa	bb	bb	bb	bb	aa	aa	bb	bb	bb	bb	bb	bb	ab	bb	bb	bb	ab	aa	aa	bb	bb	aa	bb	bb	bb	bb	aa	bb	bb	bb	aa	aa	bb	aa	aa	bb	bb	aa	ab	bb	aa	aa	bb	aa	bb	aa
Block6206	Chr.3	aaxbb	aa	bb	bb	bb	bb	aa	aa	bb	bb	bb	bb	bb	bb	ab	bb	bb	bb	ab	aa	aa	bb	bb	aa	bb	bb	bb	bb	aa	bb	bb	bb	aa	aa	bb	aa	aa	bb	bb	aa	ab	bb	aa	aa	bb	aa	bb	aa
Block6208	Chr.3	aaxbb	aa	bb	bb	bb	bb	aa	aa	bb	bb	bb	bb	bb	bb	ab	bb	bb	bb	ab	aa	aa	bb	bb	aa	bb	bb	bb	bb	aa	bb	bb	bb	aa	aa	bb	aa	aa	bb	bb	aa	ab	bb	aa	aa	bb	aa	bb	aa
Block6209	Chr.3	aaxbb	aa	bb	bb	bb	bb	aa	aa	bb	bb	bb	bb	bb	bb	aa	bb	bb	bb	ab	aa	aa	bb	bb	aa	bb	bb	bb	bb	aa	bb	bb	bb	aa	aa	bb	aa	aa	bb	bb	aa	ab	bb	aa	aa	bb	aa	bb	aa
Block6212	Chr.3	aaxbb	aa	bb	bb	bb	bb	aa	aa	bb	bb	bb	bb	bb	bb	aa	bb	bb	bb	ab	aa	aa	bb	bb	aa	bb	bb	bb	bb	aa	bb	bb	bb	aa	aa	bb	aa	aa	bb	bb	aa	ab	bb	aa	aa	bb	aa	bb	aa
Block6215	Chr.3	aaxbb	aa	bb	bb	bb	bb	aa	aa	bb	bb	bb	bb	bb	bb	aa	bb	bb	bb	ab	aa	aa	bb	bb	aa	bb	bb	bb	bb	aa	bb	bb	bb	aa	aa	bb	aa	aa	bb	bb	aa	ab	bb	aa	aa	aa	aa	aa	aa
Block6218	Chr.3	aaxbb	aa	bb	bb	bb	bb	aa	aa	bb	bb	bb	bb	bb	bb	aa	bb	bb	bb	ab	aa	aa	bb	bb	aa	bb	bb	bb	bb	aa	bb	bb	bb	aa	aa	bb	aa	aa	bb	bb	aa	bb	bb	aa	aa	aa	aa	aa	aa
Block6219	Chr.3	aaxbb	aa	bb	bb	bb	bb	aa	aa	bb	bb	bb	bb	bb	bb	aa	bb	bb	bb	ab	aa	aa	bb	bb	aa	bb	bb	bb	bb	aa	bb	bb	bb	aa	aa	bb	aa	aa	bb	bb	aa	bb	bb	aa	aa	aa	aa	aa	aa
Block6220	Chr.3	aaxbb	aa	bb	bb	bb	bb	aa	bb	bb	bb	bb	bb	bb	bb	aa	bb	bb	bb	ab	aa	aa	bb	bb	aa	bb	bb	bb	bb	aa	bb	bb	bb	aa	aa	bb	aa	aa	bb	bb	aa	bb	bb	aa	aa	aa	aa	aa	aa
Block6221	Chr.3	aaxbb	aa	bb	bb	bb	bb	aa	bb	bb	bb	bb	bb	bb	bb	aa	bb	bb	bb	ab	aa	aa	bb	bb	aa	bb	aa	bb	bb	aa	bb	aa	bb	aa	aa	bb	aa	aa	bb	bb	aa	bb	bb	aa	aa	aa	aa	aa	aa
Block6222	Chr.3	aaxbb	aa	bb	bb	bb	bb	aa	bb	bb	bb	bb	bb	bb	bb	aa	bb	bb	bb	ab	aa	aa	bb	bb	aa	bb	aa	bb	bb	aa	bb	aa	bb	bb	aa	bb	aa	aa	bb	bb	aa	bb	bb	aa	aa	aa	aa	aa	aa
Block6224	Chr.3	aaxbb	aa	bb	bb	bb	bb	aa	bb	bb	bb	bb	bb	bb	bb	aa	bb	bb	bb	ab	aa	aa	bb	bb	aa	bb	aa	bb	bb	aa	bb	aa	bb	bb	aa	aa	aa	aa	bb	bb	aa	bb	bb	aa	aa	aa	aa	aa	aa
Block6226	Chr.3	aaxbb	aa	bb	bb	bb	bb	aa	bb	bb	bb	bb	bb	bb	bb	aa	bb	bb	bb	ab	aa	aa	bb	bb	aa	bb	aa	bb	bb	aa	bb	aa	bb	bb	aa	aa	aa	aa	bb	bb	aa	bb	bb	aa	aa	aa	aa	aa	aa
Block6229	Chr.3	aaxbb	aa	bb	bb	bb	bb	aa	bb	bb	bb	bb	bb	bb	bb	aa	bb	bb	bb	ab	aa	aa	bb	bb	aa	bb	aa	bb	bb	aa	bb	aa	bb	bb	aa	aa	aa	aa	bb	bb	aa	bb	bb	aa	aa	aa	aa	aa	aa
Block6235	Chr.3	aaxbb	aa	bb	bb	bb	aa	aa	bb	bb	bb	bb	bb	bb	bb	aa	bb	bb	bb	ab	aa	aa	bb	bb	aa	bb	aa	bb	bb	aa	bb	aa	bb	bb	aa	aa	aa	aa	bb	bb	ab	bb	bb	aa	aa	aa	aa	aa	aa
Block6238	Chr.3	aaxbb	aa	bb	bb	bb	aa	aa	bb	bb	bb	bb	aa	aa	bb	aa	bb	bb	bb	ab	aa	aa	bb	bb	aa	bb	aa	bb	bb	aa	bb	aa	bb	bb	aa	aa	aa	aa	bb	aa	ab	bb	bb	aa	aa	aa	aa	aa	aa
Block6240	Chr.3	aaxbb	aa	bb	bb	bb	aa	aa	bb	bb	bb	bb	aa	aa	bb	aa	bb	bb	bb	ab	aa	bb	aa	bb	aa	bb	aa	bb	bb	aa	bb	aa	bb	bb	aa	aa	aa	aa	bb	aa	ab	bb	bb	aa	aa	aa	aa	aa	aa
Block6242	Chr.3	aaxbb	aa	bb	bb	bb	aa	aa	bb	bb	bb	bb	aa	aa	bb	aa	bb	bb	bb	ab	aa	bb	aa	bb	aa	bb	aa	bb	bb	aa	bb	aa	bb	bb	aa	aa	aa	aa	bb	aa	ab	bb	bb	aa	aa	aa	aa	aa	aa
Block6244	Chr.3	aaxbb	aa	bb	bb	bb	aa	aa	bb	bb	bb	bb	aa	aa	bb	aa	bb	bb	bb	ab	aa	bb	aa	bb	aa	bb	aa	bb	bb	aa	bb	aa	bb	bb	aa	aa	aa	aa	bb	aa	ab	bb	bb	aa	aa	aa	aa	aa	aa
Block6245	Chr.3	aaxbb	aa	bb	bb	bb	aa	aa	bb	bb	bb	bb	aa	aa	bb	aa	bb	bb	bb	ab	aa	bb	aa	bb	aa	bb	aa	bb	bb	aa	bb	aa	bb	bb	aa	aa	aa	aa	bb	aa	ab	bb	bb	aa	aa	aa	aa	aa	aa
Block6246	Chr.3	aaxbb	aa	bb	bb	bb	aa	aa	bb	bb	bb	bb	aa	aa	bb	aa	bb	bb	bb	ab	aa	bb	aa	bb	aa	bb	aa	bb	bb	aa	bb	aa	bb	bb	aa	aa	aa	aa	bb	aa	ab	bb	bb	aa	aa	aa	aa	aa	aa
Block6247	Chr.3	aaxbb	aa	bb	bb	bb	aa	aa	bb	bb	bb	bb	aa	aa	bb	aa	bb	bb	bb	ab	aa	bb	aa	bb	aa	bb	aa	bb	bb	aa	bb	aa	bb	bb	aa	aa	aa	aa	bb	aa	ab	bb	bb	aa	aa	aa	aa	aa	aa
Block6249	Chr.3	aaxbb	aa	bb	bb	bb	aa	aa	bb	bb	bb	bb	aa	aa	bb	aa	bb	bb	bb	ab	aa	bb	aa	bb	aa	bb	aa	bb	bb	aa	bb	aa	bb	bb	aa	aa	aa	aa	bb	aa	ab	aa	bb	aa	aa	aa	aa	aa	aa
Block6252	Chr.3	aaxbb	aa	bb	bb	bb	aa	aa	bb	bb	bb	bb	aa	aa	bb	aa	bb	bb	bb	ab	aa	bb	aa	bb	aa	bb	aa	bb	bb	aa	bb	aa	bb	bb	aa	aa	aa	aa	bb	aa	ab	aa	bb	aa	aa	aa	aa	aa	aa
Block6256	Chr.3	aaxbb	aa	bb	bb	bb	aa	aa	bb	bb	bb	bb	aa	aa	bb	aa	bb	bb	bb	ab	aa	bb	aa	bb	aa	bb	aa	bb	bb	aa	bb	aa	bb	bb	aa	aa	aa	aa	bb	aa	ab	aa	bb	aa	aa	aa	aa	aa	aa
Block6257	Chr.3	aaxbb	aa	bb	bb	bb	aa	aa	bb	bb	bb	bb	aa	aa	bb	aa	bb	bb	bb	ab	aa	bb	aa	bb	aa	bb	aa	bb	bb	aa	bb	aa	bb	bb	aa	aa	aa	aa	bb	aa	aa	aa	bb	aa	aa	aa	aa	aa	aa
Block6258	Chr.3	aaxbb	aa	bb	bb	bb	aa	aa	bb	bb	bb	bb	aa	aa	bb	aa	bb	bb	bb	ab	aa	bb	aa	bb	aa	bb	aa	bb	bb	aa	bb	aa	bb	bb	aa	aa	aa	aa	bb	aa	aa	aa	bb	aa	aa	aa	aa	aa	aa
Block6259	Chr.3	aaxbb	aa	bb	bb	bb	aa	aa	bb	bb	bb	bb	aa	aa	bb	aa	bb	bb	bb	ab	aa	bb	aa	bb	aa	bb	aa	bb	bb	aa	bb	aa	bb	bb	aa	aa	aa	aa	bb	aa	aa	aa	bb	aa	aa	aa	aa	aa	aa
Block6265	Chr.3	aaxbb	aa	bb	bb	aa	aa	ab	bb	bb	bb	bb	aa	aa	bb	aa	bb	bb	bb	ab	aa	bb	aa	bb	aa	ab	aa	bb	bb	aa	bb	aa	bb	bb	aa	aa	aa	aa	bb	aa	aa	aa	bb	aa	aa	aa	aa	aa	aa
Block6272	Chr.3	aaxbb	aa	bb	bb	aa	aa	ab	bb	aa	bb	bb	aa	aa	bb	aa	bb	bb	bb	ab	aa	bb	aa	ab	aa	ab	aa	bb	bb	aa	bb	bb	bb	bb	aa	aa	aa	aa	aa	aa	aa	aa	bb	aa	aa	aa	aa	aa	aa
Block6274	Chr.3	aaxbb	aa	bb	bb	aa	aa	ab	bb	aa	bb	bb	aa	aa	bb	aa	bb	bb	ab	ab	aa	bb	aa	ab	aa	ab	aa	bb	bb	aa	bb	bb	bb	bb	aa	aa	aa	aa	aa	aa	aa	aa	bb	aa	aa	aa	aa	aa	aa
Block6278	Chr.3	aaxbb	aa	bb	bb	aa	aa	ab	bb	aa	bb	bb	aa	aa	bb	aa	bb	bb	ab	ab	aa	bb	aa	ab	aa	ab	aa	bb	bb	aa	bb	bb	bb	bb	aa	aa	aa	aa	aa	aa	aa	aa	bb	aa	aa	aa	aa	aa	aa
Block6280	Chr.3	aaxbb	aa	bb	bb	aa	aa	ab	bb	aa	bb	bb	aa	aa	bb	aa	bb	bb	ab	ab	aa	bb	aa	ab	aa	ab	aa	bb	bb	aa	bb	bb	bb	bb	aa	aa	aa	aa	aa	aa	aa	aa	bb	aa	aa	aa	aa	aa	aa
Block6284	Chr.3	aaxbb	aa	bb	bb	aa	aa	ab	bb	aa	bb	bb	aa	aa	bb	aa	bb	bb	bb	ab	aa	bb	aa	ab	aa	ab	aa	bb	bb	aa	bb	bb	bb	bb	aa	aa	aa	aa	aa	aa	aa	aa	bb	aa	aa	aa	aa	aa	aa
Block6289	Chr.3	aaxbb	aa	bb	bb	aa	aa	ab	bb	aa	bb	bb	aa	aa	aa	aa	bb	bb	bb	aa	aa	bb	aa	ab	aa	ab	aa	bb	bb	aa	bb	bb	bb	bb	aa	aa	aa	aa	aa	aa	aa	aa	bb	aa	aa	aa	aa	aa	aa
Block6298	Chr.3	aaxbb	aa	bb	bb	aa	aa	ab	bb	aa	bb	bb	aa	aa	aa	aa	bb	bb	aa	aa	aa	bb	aa	aa	aa	ab	aa	bb	bb	aa	bb	bb	bb	bb	aa	aa	aa	aa	aa	aa	aa	aa	bb	aa	aa	aa	aa	aa	aa
Block6300	Chr.3	aaxbb	aa	bb	bb	aa	aa	ab	bb	aa	bb	bb	aa	aa	aa	aa	bb	bb	aa	aa	aa	bb	aa	aa	aa	ab	aa	bb	bb	aa	bb	bb	bb	bb	aa	aa	aa	aa	aa	aa	aa	aa	bb	aa	aa	aa	aa	aa	aa
Block6319	Chr.3	aaxbb	aa	bb	bb	bb	bb	ab	bb	aa	bb	ab	aa	aa	bb	aa	bb	aa	aa	bb	bb	aa	bb	aa	bb	bb	bb	aa	aa	bb	bb	bb	aa	aa	bb	bb	bb	bb	bb	aa	bb	bb	bb	aa	aa	bb	aa	aa	aa
Block6338	Chr.3	aaxbb	aa	bb	bb	aa	aa	bb	bb	aa	bb	bb	aa	aa	aa	aa	bb	bb	aa	aa	aa	bb	aa	aa	aa	ab	aa	bb	bb	aa	bb	bb	bb	bb	bb	aa	aa	aa	aa	aa	bb	aa	bb	aa	aa	aa	aa	aa	aa
Block6340	Chr.3	aaxbb	aa	bb	bb	aa	aa	bb	bb	aa	bb	bb	aa	aa	aa	aa	bb	bb	aa	aa	aa	bb	aa	aa	aa	ab	aa	bb	bb	aa	bb	bb	bb	bb	bb	aa	aa	aa	aa	aa	bb	aa	bb	aa	aa	aa	aa	aa	aa
Block6341	Chr.3	aaxbb	aa	bb	bb	aa	aa	bb	bb	aa	bb	bb	aa	aa	aa	aa	bb	bb	aa	aa	aa	bb	aa	aa	aa	ab	aa	bb	bb	aa	bb	bb	bb	bb	bb	aa	aa	aa	aa	aa	bb	aa	bb	aa	aa	aa	aa	aa	aa
Block6343	Chr.3	aaxbb	aa	bb	bb	aa	aa	bb	bb	aa	bb	bb	aa	aa	aa	aa	bb	bb	aa	aa	aa	bb	aa	aa	aa	ab	aa	bb	bb	aa	bb	bb	bb	bb	bb	aa	aa	aa	aa	aa	bb	aa	bb	aa	aa	aa	aa	aa	aa
Block6345	Chr.3	aaxbb	aa	bb	bb	aa	aa	bb	bb	aa	bb	bb	aa	aa	aa	aa	bb	bb	aa	aa	aa	bb	aa	aa	aa	ab	aa	bb	bb	aa	bb	bb	bb	bb	bb	aa	aa	aa	aa	aa	bb	aa	bb	aa	aa	aa	aa	aa	aa
Block6348	Chr.3	aaxbb	aa	bb	bb	aa	aa	bb	bb	aa	ab	bb	aa	aa	aa	aa	bb	bb	aa	aa	aa	bb	aa	aa	aa	aa	aa	bb	bb	aa	bb	bb	bb	bb	bb	aa	aa	aa	aa	aa	aa	aa	bb	aa	aa	aa	aa	aa	aa
Block6359	Chr.3	aaxbb	aa	bb	bb	aa	aa	bb	bb	aa	ab	bb	aa	aa	aa	aa	bb	bb	aa	aa	aa	bb	aa	aa	aa	aa	aa	bb	bb	aa	bb	bb	bb	bb	bb	aa	aa	bb	aa	ab	aa	aa	bb	aa	aa	aa	aa	aa	aa
Block6366	Chr.3	aaxbb	aa	bb	bb	aa	aa	bb	bb	aa	bb	bb	aa	aa	aa	aa	bb	bb	aa	aa	aa	bb	aa	aa	aa	aa	aa	bb	bb	aa	bb	bb	bb	bb	bb	aa	aa	bb	aa	ab	ab	aa	bb	aa	aa	bb	aa	aa	aa
Block6368	Chr.3	aaxbb	aa	bb	bb	aa	aa	bb	bb	aa	bb	bb	aa	aa	aa	aa	bb	aa	aa	aa	aa	bb	aa	aa	aa	aa	aa	bb	bb	aa	bb	bb	bb	bb	bb	aa	aa	bb	aa	ab	ab	aa	bb	aa	ab	bb	aa	aa	aa
Block6369	Chr.3	aaxbb	aa	bb	bb	aa	aa	bb	bb	aa	bb	bb	aa	aa	aa	aa	bb	aa	aa	aa	aa	bb	aa	aa	aa	aa	aa	bb	bb	aa	bb	bb	bb	bb	bb	aa	aa	bb	aa	bb	ab	aa	bb	aa	ab	bb	aa	aa	aa
Block6372	Chr.3	aaxbb	aa	bb	bb	aa	aa	bb	bb	aa	bb	bb	aa	aa	aa	aa	bb	aa	aa	aa	aa	bb	aa	aa	aa	ab	aa	bb	bb	aa	bb	bb	bb	bb	bb	aa	aa	bb	aa	bb	ab	aa	bb	aa	ab	bb	aa	aa	aa
Block6378	Chr.3	aaxbb	aa	bb	bb	aa	aa	bb	bb	aa	bb	bb	aa	aa	aa	aa	bb	aa	aa	aa	aa	bb	aa	aa	aa	ab	aa	bb	bb	aa	bb	bb	bb	bb	bb	aa	aa	bb	aa	bb	aa	aa	bb	aa	ab	bb	aa	aa	aa
Block6380	Chr.3	aaxbb	aa	bb	bb	aa	aa	bb	bb	aa	bb	bb	aa	aa	aa	aa	bb	aa	aa	aa	aa	bb	aa	aa	aa	ab	aa	bb	bb	aa	bb	bb	bb	bb	bb	aa	aa	bb	aa	bb	aa	aa	bb	aa	ab	bb	aa	aa	aa
Block6382	Chr.3	aaxbb	aa	bb	bb	aa	aa	bb	bb	aa	bb	bb	aa	aa	aa	aa	bb	aa	aa	aa	aa	bb	aa	aa	aa	ab	aa	bb	bb	aa	bb	bb	bb	bb	bb	aa	aa	bb	aa	bb	aa	aa	bb	aa	ab	bb	aa	aa	aa
Block6384	Chr.3	aaxbb	aa	bb	bb	aa	aa	bb	bb	aa	bb	bb	aa	aa	aa	aa	bb	aa	aa	aa	aa	bb	aa	aa	aa	ab	aa	bb	bb	aa	bb	bb	bb	bb	bb	aa	aa	bb	aa	bb	aa	aa	bb	aa	ab	bb	aa	aa	aa
Block6387	Chr.3	aaxbb	aa	bb	bb	aa	aa	bb	bb	aa	bb	bb	aa	aa	aa	aa	bb	aa	aa	aa	aa	bb	aa	aa	aa	aa	aa	bb	bb	aa	bb	bb	bb	bb	bb	aa	aa	bb	aa	bb	aa	aa	bb	aa	ab	bb	aa	aa	aa
Block6388	Chr.3	aaxbb	aa	bb	bb	aa	aa	bb	bb	aa	bb	bb	aa	aa	aa	aa	bb	aa	aa	aa	aa	bb	aa	aa	aa	ab	aa	bb	bb	aa	bb	bb	bb	bb	bb	aa	aa	bb	aa	bb	aa	aa	bb	aa	ab	bb	aa	aa	aa
Block6389	Chr.3	aaxbb	aa	bb	bb	aa	aa	bb	bb	aa	bb	bb	aa	aa	aa	aa	bb	aa	aa	aa	aa	bb	aa	aa	aa	ab	aa	bb	bb	aa	bb	bb	bb	bb	bb	aa	aa	bb	aa	bb	ab	aa	bb	aa	ab	bb	aa	aa	aa
Block6392	Chr.3	aaxbb	aa	bb	bb	aa	aa	bb	bb	aa	bb	bb	aa	aa	aa	aa	bb	aa	aa	aa	aa	bb	aa	aa	aa	ab	aa	bb	bb	aa	bb	bb	bb	bb	bb	aa	aa	bb	aa	bb	ab	aa	bb	aa	ab	bb	aa	aa	aa
Block6394	Chr.3	aaxbb	aa	bb	bb	aa	aa	aa	bb	aa	bb	bb	aa	aa	aa	aa	bb	aa	aa	aa	aa	bb	aa	aa	aa	ab	aa	bb	bb	aa	bb	bb	bb	bb	bb	aa	aa	bb	aa	bb	ab	aa	bb	aa	ab	bb	aa	aa	aa
Block6397	Chr.3	aaxbb	aa	bb	bb	aa	aa	aa	bb	aa	bb	bb	aa	aa	aa	aa	bb	aa	aa	aa	aa	bb	aa	aa	aa	ab	aa	bb	bb	aa	bb	bb	bb	bb	bb	aa	aa	bb	aa	bb	ab	aa	bb	aa	ab	bb	aa	aa	aa
Block6399	Chr.3	aaxbb	aa	bb	bb	aa	aa	aa	bb	aa	bb	bb	aa	aa	aa	aa	bb	aa	aa	aa	aa	bb	aa	aa	aa	ab	aa	bb	bb	aa	bb	bb	bb	bb	bb	aa	aa	bb	aa	bb	ab	aa	bb	aa	ab	bb	aa	aa	aa
Block6400	Chr.3	aaxbb	aa	bb	bb	aa	aa	aa	bb	aa	bb	bb	aa	aa	aa	aa	bb	aa	aa	aa	aa	bb	aa	aa	aa	ab	aa	bb	bb	aa	bb	bb	bb	bb	bb	aa	aa	bb	aa	bb	ab	aa	bb	aa	ab	bb	aa	aa	aa
Block6402	Chr.3	aaxbb	aa	bb	bb	aa	aa	aa	bb	aa	bb	bb	aa	aa	aa	aa	bb	aa	aa	aa	aa	bb	aa	aa	aa	ab	aa	bb	bb	aa	bb	bb	bb	bb	bb	aa	aa	bb	aa	bb	bb	aa	bb	aa	ab	bb	aa	aa	aa
Block6405	Chr.3	aaxbb	aa	bb	bb	aa	aa	aa	bb	aa	bb	bb	aa	aa	aa	aa	bb	aa	aa	aa	aa	bb	aa	aa	aa	ab	aa	bb	bb	aa	bb	bb	bb	bb	bb	aa	aa	bb	aa	bb	bb	aa	bb	aa	aa	bb	aa	aa	aa
Block6406	Chr.3	aaxbb	aa	bb	bb	aa	aa	aa	bb	aa	bb	bb	aa	aa	aa	aa	bb	aa	aa	aa	aa	bb	aa	aa	aa	ab	aa	bb	bb	aa	bb	bb	bb	bb	bb	aa	aa	bb	aa	bb	bb	aa	bb	aa	aa	bb	aa	aa	aa
Block6409	Chr.3	aaxbb	aa	bb	bb	aa	aa	aa	bb	aa	bb	bb	aa	aa	aa	aa	bb	aa	aa	aa	aa	bb	aa	aa	aa	ab	aa	bb	bb	aa	bb	bb	bb	bb	bb	aa	aa	bb	aa	bb	bb	aa	bb	aa	aa	bb	aa	aa	aa
Block6411	Chr.3	aaxbb	aa	bb	bb	aa	aa	aa	bb	aa	bb	bb	aa	aa	aa	aa	bb	aa	aa	aa	aa	bb	aa	aa	aa	ab	aa	bb	bb	aa	bb	bb	bb	bb	bb	aa	aa	bb	aa	bb	bb	aa	bb	aa	aa	bb	aa	aa	aa
Block6415	Chr.3	aaxbb	aa	bb	bb	aa	aa	aa	bb	aa	bb	bb	aa	aa	aa	aa	bb	aa	aa	aa	aa	bb	aa	aa	aa	ab	aa	bb	bb	aa	bb	bb	bb	bb	bb	aa	aa	bb	aa	bb	aa	aa	bb	aa	aa	bb	aa	aa	aa
Block6416	Chr.3	aaxbb	aa	bb	bb	aa	aa	aa	bb	aa	bb	bb	aa	aa	aa	aa	bb	aa	aa	aa	aa	bb	aa	aa	aa	ab	aa	bb	bb	aa	bb	bb	bb	bb	bb	aa	aa	bb	aa	bb	aa	aa	bb	aa	aa	bb	aa	aa	aa
Block6417	Chr.3	aaxbb	aa	bb	bb	aa	aa	aa	bb	aa	bb	bb	aa	aa	aa	aa	bb	aa	aa	aa	aa	bb	aa	aa	aa	ab	aa	bb	bb	aa	bb	bb	bb	bb	bb	aa	aa	bb	aa	bb	aa	aa	bb	aa	aa	bb	aa	aa	aa
Block6427	Chr.3	aaxbb	aa	bb	bb	aa	aa	aa	bb	aa	bb	bb	aa	aa	aa	aa	bb	aa	aa	aa	bb	bb	aa	aa	aa	ab	aa	bb	bb	aa	bb	bb	bb	bb	bb	aa	aa	bb	aa	bb	bb	aa	bb	aa	aa	bb	aa	aa	aa
Block6439	Chr.3	aaxbb	aa	bb	bb	aa	aa	aa	bb	aa	bb	bb	aa	aa	aa	aa	bb	aa	aa	aa	bb	bb	aa	aa	aa	ab	aa	bb	bb	aa	bb	bb	bb	bb	bb	aa	aa	bb	aa	bb	bb	aa	bb	aa	aa	bb	aa	aa	aa
Block6441	Chr.3	aaxbb	aa	bb	bb	aa	aa	aa	bb	ab	bb	bb	aa	aa	aa	aa	bb	aa	aa	aa	bb	bb	aa	aa	aa	ab	aa	bb	bb	aa	bb	bb	bb	bb	bb	aa	aa	bb	aa	bb	bb	aa	bb	aa	aa	bb	aa	aa	aa
Block6443	Chr.3	aaxbb	aa	bb	bb	aa	aa	aa	bb	ab	bb	bb	aa	aa	aa	aa	aa	aa	aa	aa	bb	bb	bb	aa	aa	ab	aa	bb	bb	aa	bb	aa	bb	bb	bb	aa	aa	bb	aa	bb	bb	aa	bb	aa	aa	bb	aa	aa	aa
Block6444	Chr.3	aaxbb	aa	bb	bb	aa	aa	aa	bb	ab	bb	bb	aa	aa	aa	aa	aa	aa	aa	aa	bb	bb	bb	aa	aa	ab	aa	bb	bb	aa	bb	aa	bb	bb	bb	aa	aa	bb	aa	bb	ab	aa	bb	aa	aa	bb	aa	aa	aa
Block6446	Chr.3	aaxbb	aa	bb	bb	aa	aa	aa	bb	ab	bb	bb	aa	aa	aa	aa	aa	aa	aa	aa	bb	bb	bb	aa	aa	ab	aa	bb	bb	aa	bb	aa	bb	bb	bb	aa	aa	bb	aa	bb	ab	aa	bb	aa	aa	bb	aa	aa	aa
Block6452	Chr.3	aaxbb	aa	bb	bb	aa	aa	aa	bb	ab	bb	bb	aa	aa	aa	aa	aa	aa	aa	aa	bb	bb	bb	aa	aa	ab	aa	bb	bb	aa	bb	aa	bb	bb	bb	aa	aa	aa	aa	bb	ab	aa	bb	aa	aa	bb	aa	aa	aa
Block6454	Chr.3	aaxbb	aa	bb	bb	aa	aa	aa	bb	ab	bb	bb	aa	aa	aa	aa	aa	aa	aa	aa	bb	bb	bb	aa	aa	ab	aa	bb	bb	aa	bb	aa	bb	bb	bb	aa	aa	aa	aa	bb	ab	aa	bb	aa	aa	bb	aa	aa	aa
Block6461	Chr.3	aaxbb	aa	bb	bb	aa	aa	bb	bb	aa	bb	bb	aa	aa	aa	aa	aa	aa	aa	ab	bb	bb	bb	aa	aa	ab	aa	bb	bb	aa	bb	aa	bb	bb	bb	aa	aa	aa	aa	bb	ab	aa	bb	aa	aa	bb	aa	ab	aa
Block6466	Chr.3	aaxbb	aa	bb	bb	aa	aa	bb	bb	aa	bb	bb	aa	aa	aa	aa	aa	aa	aa	ab	bb	bb	bb	aa	aa	bb	aa	bb	bb	aa	bb	aa	aa	bb	bb	aa	aa	aa	aa	bb	bb	aa	bb	aa	aa	bb	aa	ab	aa
Block6473	Chr.3	aaxbb	aa	bb	bb	aa	aa	bb	bb	aa	bb	bb	aa	aa	aa	aa	aa	aa	aa	ab	bb	bb	bb	aa	aa	ab	aa	bb	bb	aa	bb	aa	aa	bb	bb	aa	aa	aa	aa	bb	bb	aa	bb	bb	aa	bb	aa	ab	aa
Block6483	Chr.3	aaxbb	aa	bb	bb	aa	aa	bb	bb	aa	bb	bb	aa	aa	aa	aa	aa	aa	aa	ab	aa	bb	bb	aa	aa	ab	aa	bb	bb	aa	bb	aa	aa	bb	bb	aa	aa	aa	aa	bb	bb	aa	bb	bb	aa	bb	aa	ab	aa
Block6528	Chr.3	aaxbb	aa	bb	bb	aa	aa	bb	bb	ab	bb	bb	bb	bb	aa	aa	aa	aa	aa	bb	aa	bb	bb	aa	aa	ab	aa	bb	bb	aa	bb	aa	aa	bb	bb	aa	aa	aa	aa	bb	bb	aa	bb	bb	aa	bb	aa	bb	aa
Block6530	Chr.3	aaxbb	aa	bb	bb	aa	aa	bb	bb	ab	bb	bb	bb	bb	aa	aa	aa	aa	aa	ab	aa	bb	bb	aa	aa	ab	aa	bb	bb	aa	bb	aa	aa	bb	bb	aa	aa	aa	aa	bb	bb	aa	bb	bb	aa	bb	aa	bb	aa
Block6531	Chr.3	aaxbb	aa	bb	bb	aa	aa	bb	bb	ab	bb	bb	bb	bb	aa	aa	aa	aa	aa	ab	aa	bb	bb	aa	aa	ab	aa	bb	bb	aa	bb	aa	aa	bb	bb	aa	aa	aa	aa	bb	bb	aa	bb	bb	aa	bb	aa	ab	aa
Block6532	Chr.3	aaxbb	aa	bb	bb	aa	aa	bb	bb	ab	bb	bb	bb	bb	aa	aa	aa	aa	aa	ab	aa	bb	bb	aa	aa	ab	aa	bb	bb	aa	bb	aa	aa	bb	bb	aa	aa	aa	aa	bb	bb	aa	bb	bb	aa	bb	aa	ab	aa
Block6533	Chr.3	aaxbb	aa	bb	bb	aa	aa	bb	bb	bb	bb	bb	bb	bb	aa	aa	aa	aa	aa	ab	aa	bb	bb	aa	aa	ab	aa	bb	bb	aa	bb	aa	aa	bb	bb	aa	aa	aa	aa	bb	bb	aa	bb	bb	aa	bb	aa	ab	aa
Block6536	Chr.3	aaxbb	aa	bb	bb	aa	aa	bb	bb	bb	bb	bb	bb	bb	aa	aa	aa	aa	aa	ab	aa	bb	bb	aa	aa	ab	aa	bb	aa	aa	bb	aa	aa	bb	bb	aa	aa	aa	aa	bb	aa	aa	bb	bb	aa	bb	aa	ab	bb
Block6537	Chr.3	aaxbb	aa	bb	bb	aa	aa	bb	bb	bb	bb	bb	bb	bb	aa	aa	aa	aa	aa	ab	aa	bb	bb	aa	aa	ab	aa	bb	aa	aa	bb	aa	aa	bb	bb	aa	aa	aa	aa	bb	aa	aa	bb	bb	aa	bb	aa	ab	bb
Block6538	Chr.3	aaxbb	aa	bb	bb	aa	aa	bb	bb	bb	bb	bb	bb	bb	aa	aa	aa	aa	aa	ab	aa	bb	bb	aa	aa	ab	aa	bb	aa	aa	bb	aa	aa	bb	bb	aa	aa	aa	aa	bb	aa	aa	bb	bb	aa	bb	aa	ab	bb
Block6539	Chr.3	aaxbb	aa	bb	bb	aa	aa	bb	bb	bb	bb	bb	bb	bb	aa	aa	aa	aa	aa	ab	aa	bb	bb	aa	aa	ab	aa	bb	aa	aa	bb	aa	aa	bb	bb	aa	aa	aa	aa	bb	aa	aa	bb	bb	aa	bb	aa	ab	bb
Block6544	Chr.3	aaxbb	aa	bb	bb	aa	aa	bb	bb	bb	bb	bb	bb	bb	aa	aa	aa	aa	bb	ab	aa	bb	bb	bb	aa	ab	aa	bb	aa	aa	bb	aa	aa	bb	bb	aa	aa	aa	aa	bb	bb	aa	bb	bb	aa	bb	aa	ab	bb
Block6545	Chr.3	aaxbb	aa	bb	bb	aa	aa	bb	bb	bb	bb	bb	bb	bb	aa	aa	aa	aa	bb	bb	aa	bb	bb	bb	aa	ab	aa	bb	aa	aa	bb	aa	aa	bb	bb	aa	aa	aa	aa	bb	bb	aa	bb	bb	aa	bb	aa	ab	bb
Block6626	Chr.3	aaxbb	aa	bb	bb	aa	aa	bb	bb	bb	aa	bb	bb	bb	aa	aa	aa	aa	bb	ab	aa	bb	bb	bb	aa	bb	aa	bb	aa	aa	bb	aa	aa	bb	bb	aa	aa	aa	aa	bb	ab	aa	bb	bb	aa	bb	aa	bb	bb
Block6627	Chr.3	aaxbb	aa	bb	bb	aa	aa	bb	bb	bb	aa	bb	bb	bb	aa	aa	aa	aa	bb	ab	aa	bb	bb	bb	aa	bb	aa	bb	aa	aa	bb	aa	aa	bb	bb	aa	aa	aa	aa	bb	ab	aa	bb	bb	aa	bb	aa	bb	bb
Block6628	Chr.3	aaxbb	aa	bb	bb	aa	aa	bb	bb	bb	aa	bb	bb	bb	aa	aa	aa	aa	bb	ab	aa	bb	bb	bb	aa	bb	aa	bb	ab	aa	bb	aa	aa	bb	bb	aa	aa	aa	aa	bb	ab	aa	bb	bb	aa	bb	aa	bb	bb
Block6643	Chr.3	aaxbb	aa	bb	aa	aa	aa	bb	bb	bb	aa	bb	bb	bb	aa	aa	aa	aa	bb	ab	aa	bb	bb	bb	aa	ab	aa	bb	bb	aa	bb	aa	aa	bb	bb	aa	aa	aa	aa	bb	bb	aa	bb	bb	aa	bb	aa	bb	bb
Block6663	Chr.3	aaxbb	aa	bb	aa	aa	aa	bb	bb	bb	aa	bb	bb	bb	aa	aa	aa	aa	bb	ab	aa	bb	bb	bb	aa	ab	aa	bb	bb	aa	bb	aa	aa	bb	bb	aa	aa	aa	aa	bb	bb	aa	bb	bb	aa	bb	aa	ab	bb
Block6664	Chr.3	aaxbb	aa	bb	aa	aa	aa	bb	bb	bb	aa	bb	bb	bb	aa	aa	aa	aa	bb	ab	aa	bb	bb	bb	aa	ab	aa	bb	bb	aa	bb	aa	aa	bb	bb	aa	aa	aa	aa	bb	bb	aa	bb	bb	aa	bb	aa	ab	bb
Block6667	Chr.3	aaxbb	aa	bb	aa	aa	aa	bb	bb	bb	aa	bb	bb	bb	ab	aa	aa	aa	bb	ab	aa	bb	bb	bb	aa	ab	aa	bb	bb	aa	bb	aa	aa	bb	bb	aa	aa	aa	aa	bb	bb	aa	bb	bb	aa	bb	aa	ab	bb
Block6671	Chr.3	aaxbb	aa	bb	aa	aa	aa	bb	bb	bb	aa	bb	bb	bb	ab	aa	aa	aa	bb	ab	aa	bb	bb	bb	aa	ab	aa	bb	bb	aa	bb	aa	aa	bb	bb	aa	aa	aa	aa	bb	bb	aa	bb	bb	aa	bb	aa	ab	bb
Block6676	Chr.3	aaxbb	aa	bb	aa	aa	aa	bb	bb	bb	aa	bb	bb	bb	ab	aa	aa	aa	bb	ab	aa	bb	bb	bb	aa	ab	aa	bb	bb	aa	bb	aa	aa	bb	bb	aa	aa	aa	aa	bb	bb	aa	bb	bb	aa	bb	aa	ab	bb
Block6677	Chr.3	aaxbb	aa	bb	aa	aa	aa	bb	bb	bb	aa	bb	bb	bb	ab	aa	aa	aa	bb	ab	aa	bb	bb	bb	aa	ab	aa	bb	bb	aa	bb	aa	aa	bb	bb	aa	aa	aa	aa	bb	bb	aa	bb	bb	aa	bb	aa	ab	bb
Block6682	Chr.3	aaxbb	aa	bb	aa	aa	aa	bb	bb	bb	aa	bb	bb	bb	ab	aa	aa	aa	bb	ab	aa	bb	bb	bb	aa	ab	aa	bb	bb	aa	bb	aa	aa	bb	bb	aa	aa	aa	aa	bb	ab	aa	bb	bb	aa	bb	aa	ab	bb
Block6685	Chr.3	aaxbb	aa	bb	aa	aa	aa	bb	bb	bb	aa	bb	bb	bb	ab	aa	aa	aa	bb	ab	aa	bb	bb	bb	aa	ab	aa	bb	bb	aa	bb	aa	aa	bb	bb	aa	aa	aa	aa	bb	ab	aa	bb	bb	aa	bb	aa	aa	bb
Block6693	Chr.3	aaxbb	aa	bb	aa	aa	aa	bb	bb	bb	aa	bb	bb	bb	ab	aa	aa	aa	bb	ab	aa	bb	bb	bb	aa	bb	aa	bb	bb	aa	bb	aa	aa	bb	bb	aa	aa	aa	aa	bb	bb	aa	bb	bb	aa	bb	aa	aa	bb
Block6706	Chr.3	aaxbb	aa	bb	aa	aa	aa	bb	bb	bb	aa	bb	bb	bb	ab	aa	aa	aa	bb	aa	aa	aa	bb	bb	aa	ab	aa	bb	bb	aa	bb	aa	aa	bb	bb	aa	aa	bb	aa	bb	bb	aa	bb	bb	aa	bb	aa	aa	bb
Block6716	Chr.3	aaxbb	aa	bb	aa	aa	aa	bb	bb	bb	aa	bb	bb	bb	aa	aa	aa	aa	bb	aa	aa	aa	bb	bb	aa	bb	aa	bb	bb	aa	bb	aa	aa	bb	ab	aa	aa	bb	aa	bb	bb	aa	bb	bb	aa	bb	aa	aa	bb
Block6719	Chr.3	aaxbb	aa	bb	aa	aa	aa	bb	bb	bb	aa	bb	bb	bb	aa	aa	aa	aa	bb	aa	aa	aa	bb	bb	aa	ab	aa	bb	bb	aa	bb	aa	bb	bb	bb	aa	aa	bb	aa	bb	bb	aa	bb	bb	aa	bb	aa	aa	bb
Block6720	Chr.3	aaxbb	aa	bb	aa	aa	aa	bb	bb	bb	aa	bb	bb	bb	aa	aa	aa	aa	bb	aa	aa	aa	bb	bb	aa	bb	aa	bb	bb	aa	bb	aa	bb	bb	bb	aa	aa	bb	aa	bb	bb	aa	bb	bb	aa	bb	aa	aa	bb
Block6722	Chr.3	aaxbb	aa	bb	aa	aa	aa	bb	bb	bb	aa	bb	bb	bb	aa	aa	aa	aa	bb	aa	aa	aa	bb	bb	aa	bb	aa	bb	bb	aa	bb	aa	bb	bb	bb	aa	aa	bb	bb	bb	bb	aa	bb	bb	aa	bb	aa	aa	bb
Block6723	Chr.3	aaxbb	aa	bb	aa	aa	aa	bb	bb	bb	aa	bb	bb	bb	aa	aa	aa	aa	bb	aa	aa	aa	bb	bb	aa	bb	aa	bb	bb	aa	aa	aa	bb	bb	bb	aa	aa	bb	bb	bb	bb	aa	bb	bb	aa	bb	aa	aa	bb
Block6727	Chr.3	aaxbb	aa	bb	aa	aa	aa	bb	bb	bb	aa	bb	bb	bb	aa	aa	aa	aa	bb	aa	aa	aa	bb	bb	aa	ab	aa	bb	bb	aa	aa	aa	bb	bb	bb	aa	aa	bb	bb	bb	bb	aa	bb	bb	aa	bb	aa	aa	bb
Block6729	Chr.3	aaxbb	aa	bb	aa	aa	aa	bb	bb	bb	aa	bb	bb	bb	aa	aa	aa	aa	bb	aa	aa	aa	bb	bb	aa	ab	aa	bb	bb	aa	aa	aa	bb	bb	bb	aa	aa	bb	bb	bb	bb	aa	bb	bb	aa	bb	aa	aa	bb
Block6732	Chr.3	aaxbb	aa	bb	aa	aa	aa	bb	bb	bb	aa	bb	bb	bb	aa	aa	aa	aa	bb	aa	aa	aa	bb	bb	aa	ab	aa	bb	bb	aa	aa	aa	bb	bb	bb	aa	aa	bb	bb	bb	bb	aa	bb	bb	bb	bb	aa	aa	bb
Block6745	Chr.3	aaxbb	aa	bb	aa	aa	aa	bb	bb	bb	aa	bb	bb	bb	bb	aa	aa	aa	bb	aa	aa	aa	bb	bb	aa	ab	aa	bb	bb	aa	aa	aa	bb	bb	ab	aa	aa	bb	bb	bb	bb	aa	bb	bb	bb	bb	aa	aa	bb
Block6749	Chr.3	aaxbb	aa	bb	aa	aa	aa	bb	bb	bb	aa	bb	bb	bb	ab	aa	aa	aa	bb	aa	aa	aa	bb	bb	aa	ab	aa	bb	bb	aa	aa	aa	bb	bb	bb	aa	aa	bb	bb	bb	bb	aa	bb	bb	bb	bb	aa	aa	bb
Block6772	Chr.3	aaxbb	aa	bb	aa	aa	aa	bb	aa	bb	aa	bb	bb	bb	ab	aa	aa	aa	bb	aa	aa	aa	bb	bb	aa	bb	aa	bb	bb	aa	aa	aa	bb	bb	bb	aa	aa	bb	bb	bb	bb	aa	bb	bb	bb	bb	aa	aa	bb
Block6787	Chr.3	aaxbb	aa	bb	aa	aa	aa	bb	aa	bb	aa	bb	bb	bb	bb	aa	aa	aa	bb	aa	aa	aa	bb	bb	aa	bb	aa	bb	bb	aa	aa	aa	bb	bb	ab	aa	aa	bb	bb	bb	bb	aa	bb	bb	bb	bb	aa	aa	bb
Block6788	Chr.3	aaxbb	aa	bb	aa	aa	aa	bb	aa	bb	aa	bb	bb	bb	ab	aa	aa	aa	bb	aa	aa	aa	bb	bb	aa	bb	aa	bb	bb	aa	aa	aa	bb	bb	ab	aa	aa	bb	bb	bb	bb	aa	bb	bb	bb	bb	aa	aa	bb
Block6797	Chr.3	aaxbb	aa	bb	aa	aa	aa	bb	aa	bb	aa	bb	bb	bb	bb	aa	aa	aa	bb	aa	aa	aa	bb	bb	aa	ab	aa	bb	bb	aa	aa	aa	bb	bb	ab	aa	aa	bb	bb	bb	bb	aa	bb	bb	bb	bb	aa	aa	bb
Block6799	Chr.3	aaxbb	aa	bb	aa	aa	aa	bb	aa	bb	aa	bb	bb	bb	ab	aa	aa	aa	bb	aa	aa	aa	bb	bb	aa	ab	aa	bb	bb	aa	aa	aa	bb	bb	ab	aa	aa	bb	bb	bb	bb	aa	bb	bb	bb	bb	aa	aa	bb
Block6800	Chr.3	aaxbb	aa	bb	aa	aa	aa	bb	aa	bb	aa	bb	bb	bb	ab	aa	aa	aa	bb	aa	aa	aa	bb	bb	aa	ab	aa	bb	bb	aa	aa	aa	bb	bb	ab	aa	aa	bb	bb	bb	bb	aa	bb	bb	bb	bb	aa	aa	bb
Block6801	Chr.3	aaxbb	aa	bb	aa	aa	aa	bb	aa	bb	aa	bb	bb	bb	ab	aa	aa	aa	bb	aa	aa	aa	bb	bb	aa	ab	aa	bb	bb	aa	aa	aa	bb	bb	ab	bb	aa	bb	bb	bb	bb	aa	bb	bb	bb	bb	aa	aa	bb
Block6802	Chr.3	aaxbb	aa	bb	aa	aa	aa	bb	aa	bb	aa	bb	bb	bb	ab	aa	aa	aa	bb	aa	aa	aa	bb	bb	aa	ab	aa	bb	bb	aa	aa	aa	bb	bb	ab	bb	aa	bb	bb	bb	bb	aa	bb	bb	bb	bb	aa	aa	bb
Block6819	Chr.3	aaxbb	aa	bb	aa	aa	aa	bb	aa	bb	aa	aa	bb	bb	aa	aa	aa	aa	bb	aa	aa	aa	bb	bb	aa	ab	aa	bb	bb	aa	aa	aa	aa	bb	ab	bb	aa	bb	bb	bb	aa	aa	bb	bb	bb	bb	aa	aa	bb
Block6822	Chr.3	aaxbb	aa	bb	aa	aa	aa	bb	aa	bb	aa	aa	bb	bb	aa	aa	aa	aa	bb	aa	aa	aa	bb	bb	aa	aa	aa	bb	bb	aa	aa	aa	aa	bb	ab	bb	aa	bb	bb	bb	aa	aa	bb	bb	bb	bb	aa	aa	bb
Block6835	Chr.3	aaxbb	aa	bb	aa	aa	bb	bb	aa	bb	aa	aa	aa	aa	bb	aa	aa	aa	aa	bb	aa	aa	bb	aa	bb	aa	bb	aa	bb	aa	aa	aa	aa	aa	aa	bb	bb	ab	bb	aa	ab	aa	bb	bb	bb	bb	aa	aa	bb
Block6836	Chr.3	aaxbb	aa	bb	aa	aa	bb	bb	aa	bb	aa	aa	aa	aa	bb	aa	aa	aa	aa	bb	aa	aa	bb	aa	bb	aa	bb	aa	bb	aa	aa	aa	aa	aa	aa	bb	bb	ab	bb	aa	ab	aa	bb	bb	bb	bb	aa	aa	bb
Block6838	Chr.3	aaxbb	aa	bb	aa	aa	bb	bb	aa	bb	aa	aa	aa	aa	bb	aa	aa	aa	aa	bb	aa	aa	bb	aa	bb	aa	bb	aa	bb	aa	aa	aa	aa	aa	aa	bb	bb	bb	bb	aa	ab	aa	bb	bb	bb	bb	aa	aa	bb
Block6839	Chr.3	aaxbb	aa	bb	aa	aa	bb	bb	aa	bb	aa	aa	aa	aa	bb	aa	aa	aa	aa	bb	aa	aa	bb	aa	bb	aa	bb	aa	bb	aa	aa	aa	aa	aa	aa	bb	bb	bb	bb	aa	aa	aa	bb	bb	bb	bb	aa	aa	bb
Block6841	Chr.3	aaxbb	aa	bb	aa	aa	bb	bb	aa	bb	aa	aa	aa	aa	bb	aa	aa	aa	aa	bb	aa	aa	bb	aa	bb	aa	bb	aa	bb	aa	aa	aa	aa	aa	aa	bb	bb	bb	bb	aa	aa	aa	bb	bb	bb	bb	aa	aa	bb
Block6850	Chr.3	aaxbb	aa	bb	aa	aa	bb	bb	aa	bb	aa	aa	aa	aa	bb	aa	aa	aa	aa	aa	bb	aa	bb	aa	bb	aa	bb	aa	bb	aa	aa	aa	aa	aa	aa	bb	bb	bb	bb	aa	aa	aa	bb	bb	bb	bb	aa	aa	bb
Block6855	Chr.3	aaxbb	aa	bb	aa	aa	aa	bb	bb	bb	aa	aa	bb	bb	aa	aa	aa	aa	bb	aa	bb	aa	bb	bb	aa	aa	aa	bb	bb	aa	aa	aa	aa	bb	ab	bb	aa	bb	bb	bb	aa	aa	bb	bb	bb	bb	aa	aa	bb
Block6860	Chr.3	aaxbb	aa	bb	aa	aa	aa	bb	bb	bb	aa	aa	bb	bb	aa	aa	aa	aa	bb	aa	bb	aa	bb	bb	aa	aa	aa	bb	bb	aa	aa	aa	aa	bb	ab	bb	aa	bb	bb	bb	aa	aa	bb	bb	bb	bb	aa	aa	bb
Block6861	Chr.3	aaxbb	aa	bb	aa	aa	aa	bb	bb	bb	aa	aa	bb	bb	aa	aa	aa	aa	bb	aa	bb	aa	bb	bb	aa	aa	aa	bb	bb	aa	aa	aa	aa	bb	ab	bb	aa	bb	bb	bb	aa	aa	bb	bb	bb	bb	aa	aa	bb
Block6864	Chr.3	aaxbb	aa	bb	aa	aa	aa	bb	bb	bb	aa	aa	bb	bb	aa	aa	aa	aa	bb	aa	bb	aa	bb	bb	aa	aa	aa	bb	bb	aa	aa	aa	aa	bb	ab	bb	aa	bb	bb	bb	aa	aa	bb	bb	bb	bb	aa	aa	bb
Block6865	Chr.3	aaxbb	aa	bb	aa	aa	aa	bb	bb	bb	aa	aa	bb	bb	aa	aa	aa	aa	bb	aa	bb	aa	bb	bb	aa	aa	aa	bb	bb	aa	aa	aa	aa	bb	ab	bb	aa	bb	bb	bb	aa	aa	bb	bb	bb	bb	aa	aa	bb
Block6866	Chr.3	aaxbb	aa	bb	aa	aa	aa	bb	bb	aa	aa	aa	bb	bb	aa	aa	aa	aa	bb	aa	bb	aa	bb	bb	aa	aa	aa	bb	bb	aa	aa	aa	aa	bb	ab	bb	aa	bb	bb	bb	aa	aa	bb	bb	bb	bb	aa	aa	bb
Block6869	Chr.3	aaxbb	aa	bb	aa	aa	aa	bb	bb	aa	aa	aa	bb	bb	aa	aa	aa	aa	bb	aa	bb	aa	bb	bb	aa	aa	aa	bb	bb	aa	aa	aa	aa	bb	ab	bb	aa	bb	bb	bb	aa	aa	bb	bb	bb	bb	aa	aa	bb
Block6872	Chr.3	aaxbb	aa	bb	aa	aa	aa	bb	bb	aa	aa	aa	bb	bb	aa	aa	aa	aa	bb	aa	bb	aa	bb	bb	aa	aa	aa	bb	bb	aa	aa	aa	aa	bb	ab	bb	aa	bb	bb	bb	aa	aa	bb	bb	bb	bb	aa	ab	bb
Block6875	Chr.3	aaxbb	aa	bb	aa	aa	aa	bb	bb	aa	aa	aa	bb	bb	aa	aa	aa	aa	bb	aa	bb	aa	bb	bb	aa	aa	aa	bb	bb	aa	aa	bb	aa	bb	aa	bb	aa	bb	bb	bb	aa	aa	bb	bb	bb	bb	aa	ab	bb
Block6880	Chr.3	aaxbb	aa	bb	aa	aa	aa	bb	bb	aa	aa	aa	bb	bb	aa	aa	aa	aa	bb	aa	bb	aa	bb	bb	aa	aa	aa	bb	bb	aa	aa	bb	aa	bb	ab	bb	aa	bb	bb	bb	aa	aa	bb	bb	bb	bb	aa	aa	bb
Block6885	Chr.3	aaxbb	aa	bb	aa	aa	aa	bb	bb	aa	aa	aa	bb	bb	aa	aa	aa	aa	bb	aa	bb	aa	bb	bb	aa	aa	aa	bb	bb	aa	aa	bb	aa	bb	aa	bb	aa	bb	bb	bb	bb	aa	bb	bb	bb	bb	aa	ab	bb
Block6886	Chr.3	aaxbb	aa	bb	aa	aa	aa	bb	bb	aa	aa	aa	bb	bb	aa	aa	aa	aa	bb	aa	bb	aa	bb	bb	aa	aa	aa	bb	bb	aa	aa	bb	aa	bb	ab	bb	aa	bb	bb	bb	bb	aa	bb	bb	bb	bb	aa	ab	bb
Block6890	Chr.3	aaxbb	aa	bb	aa	aa	aa	bb	bb	aa	aa	aa	bb	bb	aa	aa	aa	aa	bb	aa	bb	aa	bb	bb	aa	aa	aa	bb	bb	aa	aa	bb	aa	bb	ab	bb	aa	bb	bb	bb	bb	aa	bb	bb	bb	bb	aa	aa	bb
Block6898	Chr.3	aaxbb	aa	bb	aa	aa	aa	bb	bb	aa	aa	aa	bb	bb	aa	aa	aa	aa	bb	aa	bb	aa	bb	bb	aa	aa	aa	bb	bb	aa	aa	bb	aa	bb	ab	bb	aa	bb	bb	bb	bb	aa	bb	bb	bb	bb	aa	aa	bb
Block6899	Chr.3	aaxbb	aa	bb	aa	aa	aa	bb	bb	aa	aa	aa	bb	bb	aa	aa	aa	aa	bb	aa	bb	aa	bb	bb	aa	aa	aa	bb	bb	aa	aa	bb	aa	bb	ab	bb	aa	bb	bb	bb	bb	aa	bb	bb	bb	bb	aa	ab	bb
Block6903	Chr.3	aaxbb	aa	bb	aa	aa	aa	bb	bb	aa	aa	aa	bb	bb	aa	aa	aa	aa	bb	aa	bb	aa	bb	bb	aa	aa	aa	bb	bb	aa	aa	bb	aa	bb	bb	bb	aa	bb	bb	bb	bb	aa	bb	bb	bb	bb	aa	ab	bb
Block6904	Chr.3	aaxbb	aa	bb	aa	aa	aa	bb	bb	aa	aa	aa	bb	bb	aa	aa	aa	aa	bb	aa	bb	aa	bb	bb	aa	aa	aa	bb	bb	aa	aa	bb	aa	bb	bb	bb	aa	bb	bb	bb	bb	aa	bb	bb	bb	bb	aa	ab	bb
Block6907	Chr.3	aaxbb	aa	bb	aa	aa	aa	bb	bb	aa	aa	aa	bb	bb	aa	aa	aa	aa	bb	aa	bb	aa	bb	bb	aa	aa	aa	bb	bb	aa	aa	bb	aa	bb	bb	bb	aa	bb	bb	bb	bb	aa	bb	bb	bb	bb	aa	ab	bb
Block6908	Chr.3	aaxbb	aa	bb	aa	aa	aa	bb	bb	aa	aa	aa	bb	bb	aa	aa	aa	aa	bb	aa	bb	aa	bb	bb	aa	aa	aa	bb	bb	aa	aa	bb	bb	bb	bb	bb	aa	bb	bb	bb	bb	aa	bb	bb	bb	bb	aa	ab	bb
Block6909	Chr.3	aaxbb	aa	bb	aa	aa	aa	bb	bb	aa	aa	aa	bb	bb	aa	aa	aa	aa	bb	aa	bb	aa	bb	bb	aa	aa	aa	bb	bb	aa	aa	bb	bb	bb	bb	bb	aa	bb	bb	bb	bb	aa	bb	bb	bb	bb	aa	ab	bb
Block6912	Chr.3	aaxbb	aa	bb	aa	aa	aa	bb	bb	aa	aa	aa	bb	bb	aa	aa	aa	aa	bb	aa	bb	aa	bb	bb	aa	aa	bb	bb	bb	aa	aa	bb	bb	bb	bb	bb	aa	bb	bb	bb	bb	aa	bb	bb	bb	bb	aa	ab	bb
Block6914	Chr.3	aaxbb	aa	bb	aa	aa	aa	bb	bb	aa	aa	aa	bb	bb	aa	aa	aa	aa	bb	aa	bb	aa	bb	bb	aa	aa	bb	bb	aa	aa	aa	bb	bb	bb	bb	bb	aa	bb	bb	bb	bb	aa	bb	bb	bb	bb	aa	ab	bb
Block6919	Chr.3	aaxbb	aa	bb	aa	aa	aa	bb	bb	aa	aa	aa	bb	bb	aa	aa	aa	aa	bb	aa	bb	aa	bb	bb	aa	aa	bb	bb	aa	aa	aa	bb	bb	bb	bb	bb	aa	bb	bb	bb	aa	bb	bb	bb	bb	bb	aa	ab	bb
Block6923	Chr.3	aaxbb	aa	bb	aa	aa	aa	bb	bb	aa	aa	aa	bb	bb	aa	aa	aa	aa	bb	aa	bb	aa	bb	bb	aa	aa	bb	bb	aa	aa	aa	bb	bb	bb	bb	bb	aa	bb	bb	bb	aa	bb	bb	bb	bb	bb	aa	ab	bb
Block6925	Chr.3	aaxbb	aa	bb	aa	aa	aa	bb	bb	aa	aa	aa	bb	bb	aa	aa	aa	aa	bb	aa	bb	aa	bb	bb	aa	aa	bb	bb	aa	aa	aa	bb	bb	bb	bb	bb	aa	bb	bb	bb	aa	bb	bb	bb	bb	bb	aa	ab	bb
Block6928	Chr.3	aaxbb	aa	bb	aa	aa	aa	bb	bb	aa	aa	aa	bb	bb	aa	aa	aa	aa	bb	aa	bb	aa	bb	bb	aa	aa	bb	bb	aa	aa	aa	bb	bb	bb	bb	bb	aa	bb	bb	bb	aa	bb	bb	bb	bb	bb	aa	ab	bb
Block6930	Chr.3	aaxbb	aa	bb	aa	aa	aa	bb	bb	aa	aa	aa	bb	bb	aa	aa	aa	aa	bb	aa	bb	aa	bb	bb	aa	aa	bb	bb	aa	aa	aa	bb	bb	bb	bb	bb	aa	bb	bb	bb	aa	bb	bb	bb	bb	bb	aa	ab	bb
Block6931	Chr.3	aaxbb	aa	bb	aa	aa	aa	bb	bb	aa	aa	aa	bb	bb	aa	aa	aa	aa	bb	aa	bb	aa	bb	bb	aa	aa	bb	bb	aa	aa	aa	bb	bb	bb	bb	bb	aa	bb	bb	bb	aa	bb	bb	bb	bb	bb	aa	ab	bb
Block6940	Chr.3	aaxbb	aa	bb	aa	aa	aa	bb	bb	aa	aa	aa	bb	bb	aa	aa	aa	aa	bb	aa	bb	aa	bb	bb	aa	aa	bb	bb	aa	aa	aa	bb	bb	bb	bb	bb	aa	bb	bb	bb	aa	bb	aa	bb	bb	bb	aa	ab	bb
Block6949	Chr.3	aaxbb	aa	bb	aa	aa	aa	bb	bb	aa	aa	aa	bb	bb	aa	aa	aa	aa	bb	aa	bb	aa	bb	bb	aa	aa	bb	bb	aa	aa	aa	bb	bb	bb	bb	bb	aa	bb	bb	bb	aa	bb	aa	bb	bb	bb	aa	ab	bb
Block6950	Chr.3	aaxbb	aa	bb	aa	aa	aa	bb	bb	aa	aa	aa	bb	bb	aa	aa	aa	aa	bb	aa	bb	aa	bb	bb	aa	aa	bb	bb	aa	aa	aa	bb	bb	bb	bb	bb	aa	bb	bb	bb	aa	bb	aa	bb	bb	bb	aa	ab	bb
Block6953	Chr.3	aaxbb	aa	bb	aa	aa	aa	bb	bb	aa	aa	aa	bb	bb	aa	aa	aa	aa	bb	aa	bb	aa	bb	bb	aa	aa	bb	bb	aa	aa	bb	bb	bb	bb	bb	bb	aa	bb	bb	bb	aa	bb	aa	bb	bb	bb	aa	ab	bb
Block6958	Chr.3	aaxbb	aa	bb	aa	aa	aa	bb	bb	aa	aa	aa	bb	bb	aa	aa	aa	aa	bb	aa	bb	aa	bb	bb	aa	aa	bb	bb	aa	aa	bb	bb	bb	bb	bb	bb	aa	bb	bb	bb	aa	bb	aa	bb	bb	bb	aa	ab	bb
Block6959	Chr.3	aaxbb	aa	bb	aa	aa	aa	bb	bb	aa	aa	aa	bb	bb	aa	aa	aa	aa	bb	aa	bb	aa	bb	bb	aa	aa	bb	bb	aa	aa	bb	bb	bb	bb	bb	bb	aa	bb	bb	bb	aa	bb	aa	bb	bb	bb	aa	ab	bb
Block6961	Chr.3	aaxbb	aa	bb	aa	aa	aa	bb	bb	aa	aa	aa	bb	bb	aa	aa	aa	aa	bb	aa	bb	aa	bb	bb	aa	aa	bb	bb	aa	aa	bb	bb	bb	bb	bb	bb	aa	bb	bb	bb	aa	bb	aa	bb	bb	bb	aa	aa	bb
Block6962	Chr.3	aaxbb	aa	bb	aa	aa	aa	bb	bb	aa	aa	aa	bb	bb	aa	aa	aa	aa	bb	aa	bb	aa	bb	bb	aa	aa	bb	bb	aa	aa	bb	bb	bb	bb	bb	bb	aa	bb	bb	bb	aa	bb	aa	bb	bb	bb	aa	aa	bb
Block6970	Chr.3	aaxbb	aa	bb	aa	aa	aa	bb	bb	aa	aa	aa	bb	bb	aa	aa	aa	aa	bb	aa	bb	aa	bb	bb	aa	aa	bb	bb	aa	aa	bb	bb	bb	bb	bb	bb	aa	bb	bb	bb	aa	bb	aa	bb	bb	bb	aa	ab	bb
Block6973	Chr.3	aaxbb	aa	bb	aa	aa	aa	bb	bb	aa	aa	aa	bb	bb	aa	aa	aa	aa	bb	aa	bb	aa	bb	bb	aa	aa	bb	bb	aa	aa	bb	bb	bb	bb	bb	bb	aa	bb	bb	bb	aa	bb	aa	bb	bb	bb	aa	bb	bb
Block6975	Chr.3	aaxbb	aa	bb	aa	aa	aa	bb	bb	aa	aa	aa	bb	bb	aa	aa	aa	aa	bb	aa	bb	aa	bb	bb	aa	aa	bb	bb	aa	aa	bb	bb	bb	bb	bb	bb	aa	bb	bb	bb	aa	bb	aa	bb	bb	bb	aa	ab	bb
Block6976	Chr.3	aaxbb	aa	bb	aa	aa	aa	bb	bb	aa	aa	aa	bb	bb	aa	aa	aa	aa	bb	aa	bb	aa	bb	bb	aa	aa	bb	bb	aa	aa	bb	bb	bb	bb	bb	bb	aa	bb	bb	bb	aa	bb	aa	bb	bb	bb	aa	aa	bb
Block6981	Chr.3	aaxbb	aa	bb	aa	aa	aa	bb	bb	aa	aa	aa	bb	bb	aa	aa	aa	aa	bb	aa	bb	aa	bb	bb	aa	aa	bb	bb	aa	aa	bb	bb	bb	bb	bb	bb	aa	bb	bb	bb	aa	bb	aa	bb	bb	bb	aa	ab	bb
Block6983	Chr.3	aaxbb	aa	bb	aa	aa	aa	bb	bb	aa	aa	aa	bb	bb	aa	aa	aa	aa	bb	aa	bb	aa	bb	bb	aa	aa	bb	bb	aa	aa	bb	bb	bb	bb	bb	bb	aa	bb	bb	bb	aa	bb	aa	bb	bb	bb	aa	ab	bb
Block6985	Chr.3	aaxbb	aa	bb	aa	aa	aa	bb	bb	aa	aa	aa	bb	bb	aa	aa	aa	aa	bb	aa	bb	aa	bb	bb	aa	aa	bb	bb	aa	aa	bb	bb	bb	bb	bb	bb	aa	bb	bb	bb	aa	bb	aa	bb	bb	bb	aa	ab	bb
Block6987	Chr.3	aaxbb	aa	bb	aa	aa	aa	bb	bb	aa	aa	aa	bb	bb	aa	aa	aa	aa	bb	aa	bb	aa	bb	bb	aa	aa	bb	bb	aa	aa	bb	bb	bb	bb	bb	bb	aa	bb	bb	bb	aa	bb	aa	bb	bb	bb	aa	ab	bb
Block6991	Chr.3	aaxbb	aa	bb	aa	aa	aa	bb	bb	aa	aa	aa	bb	bb	aa	aa	aa	aa	bb	aa	bb	aa	bb	bb	aa	aa	bb	bb	aa	aa	bb	bb	bb	bb	bb	bb	aa	bb	bb	bb	aa	bb	aa	bb	bb	bb	aa	ab	bb
Block6992	Chr.3	aaxbb	aa	bb	aa	aa	aa	bb	bb	aa	aa	aa	bb	bb	aa	aa	aa	aa	bb	aa	bb	aa	bb	bb	aa	aa	bb	bb	aa	aa	bb	bb	bb	bb	bb	bb	aa	bb	bb	bb	aa	bb	aa	bb	bb	bb	aa	ab	bb
Block6993	Chr.3	aaxbb	aa	bb	aa	aa	aa	bb	bb	aa	aa	aa	bb	bb	aa	aa	aa	aa	bb	aa	bb	aa	bb	bb	aa	aa	bb	bb	aa	aa	bb	bb	bb	bb	bb	bb	aa	bb	bb	bb	aa	bb	aa	bb	bb	bb	aa	ab	bb
Block6998	Chr.4	aaxbb	aa	bb	aa	aa	bb	ab	aa	aa	bb	ab	aa	aa	aa	bb	bb	bb	bb	aa	aa	bb	aa	bb	bb	bb	aa	bb	bb	aa	bb	bb	aa	bb	bb	bb	aa	bb	aa	aa	aa	aa	aa	bb	bb	bb	aa	aa	bb
Block7003	Chr.4	aaxbb	aa	bb	aa	aa	bb	aa	aa	aa	bb	ab	aa	aa	aa	bb	bb	bb	bb	aa	aa	bb	aa	bb	bb	bb	aa	bb	bb	aa	bb	bb	aa	bb	bb	bb	aa	bb	aa	aa	aa	aa	aa	bb	bb	bb	aa	aa	bb
Block7038	Chr.4	aaxbb	aa	bb	aa	aa	bb	bb	aa	aa	bb	ab	aa	aa	aa	bb	bb	bb	aa	aa	aa	bb	aa	aa	bb	bb	aa	bb	bb	aa	bb	bb	aa	bb	bb	bb	aa	bb	aa	aa	aa	aa	aa	bb	bb	bb	aa	aa	bb
Block7040	Chr.4	aaxbb	aa	bb	aa	aa	bb	ab	aa	aa	bb	ab	aa	aa	aa	bb	bb	bb	aa	aa	aa	bb	aa	aa	bb	bb	aa	bb	bb	aa	bb	bb	aa	bb	bb	bb	aa	bb	aa	aa	aa	aa	aa	bb	bb	bb	aa	aa	bb
Block7060	Chr.4	aaxbb	aa	bb	ab	aa	bb	ab	aa	aa	bb	ab	aa	aa	aa	bb	bb	bb	aa	aa	aa	bb	aa	aa	bb	bb	aa	bb	bb	aa	bb	bb	aa	bb	bb	bb	aa	bb	aa	aa	aa	aa	aa	bb	bb	bb	aa	aa	bb
Block7061	Chr.4	aaxbb	aa	bb	ab	aa	bb	ab	aa	aa	aa	ab	aa	aa	aa	bb	bb	bb	aa	aa	aa	bb	aa	aa	bb	bb	aa	bb	bb	aa	bb	bb	aa	bb	bb	bb	aa	bb	aa	aa	aa	aa	aa	bb	bb	bb	aa	aa	bb
Block7065	Chr.4	aaxbb	aa	bb	ab	aa	bb	ab	aa	aa	aa	ab	aa	aa	aa	bb	bb	bb	aa	aa	aa	bb	aa	aa	bb	bb	aa	bb	bb	aa	bb	bb	aa	bb	bb	bb	aa	bb	aa	aa	bb	aa	aa	bb	bb	bb	aa	aa	bb
Block7066	Chr.4	aaxbb	aa	bb	ab	aa	bb	ab	aa	aa	aa	ab	aa	aa	aa	bb	bb	bb	aa	aa	aa	bb	aa	aa	bb	bb	aa	bb	bb	aa	bb	bb	aa	bb	bb	bb	aa	bb	aa	aa	bb	aa	aa	bb	bb	bb	aa	aa	bb
Block7084	Chr.4	aaxbb	aa	bb	bb	aa	bb	ab	aa	aa	aa	ab	aa	aa	aa	bb	bb	bb	aa	aa	aa	bb	aa	aa	bb	bb	aa	bb	bb	aa	bb	bb	aa	bb	bb	bb	aa	bb	aa	aa	bb	aa	aa	bb	bb	bb	aa	aa	bb
Block7096	Chr.4	aaxbb	aa	bb	bb	aa	bb	ab	aa	aa	aa	bb	aa	aa	aa	bb	bb	bb	aa	aa	aa	bb	aa	aa	bb	bb	aa	bb	bb	bb	bb	bb	aa	bb	bb	bb	aa	bb	aa	aa	bb	aa	aa	bb	bb	bb	aa	aa	bb
Block7124	Chr.4	aaxbb	aa	bb	ab	aa	bb	ab	aa	aa	aa	ab	aa	aa	aa	bb	bb	bb	aa	aa	aa	bb	aa	aa	bb	bb	aa	bb	bb	bb	bb	bb	aa	bb	bb	bb	aa	bb	aa	aa	bb	aa	aa	bb	bb	bb	aa	aa	bb
Block7126	Chr.4	aaxbb	aa	bb	ab	aa	bb	ab	aa	aa	aa	ab	aa	aa	aa	bb	bb	bb	aa	aa	aa	bb	aa	aa	bb	bb	aa	bb	bb	aa	bb	bb	aa	bb	aa	bb	aa	bb	aa	aa	bb	aa	aa	bb	bb	bb	aa	aa	bb
Block7140	Chr.4	aaxbb	aa	bb	ab	aa	bb	ab	aa	aa	aa	ab	bb	bb	aa	bb	bb	bb	aa	aa	aa	bb	aa	aa	bb	bb	aa	bb	bb	aa	bb	bb	aa	bb	aa	bb	aa	bb	aa	aa	aa	aa	aa	bb	bb	bb	aa	aa	bb
Block7144	Chr.4	aaxbb	aa	bb	aa	aa	bb	ab	aa	aa	aa	ab	bb	bb	aa	bb	bb	bb	aa	aa	aa	bb	aa	aa	bb	bb	aa	bb	bb	aa	bb	bb	aa	bb	aa	bb	aa	bb	aa	aa	aa	aa	aa	bb	bb	bb	aa	aa	bb
Block7149	Chr.4	aaxbb	aa	bb	ab	aa	bb	ab	aa	aa	aa	ab	bb	bb	aa	bb	bb	bb	aa	aa	aa	bb	aa	aa	bb	bb	aa	bb	bb	aa	bb	bb	aa	bb	aa	bb	aa	bb	aa	bb	aa	aa	aa	bb	bb	bb	aa	aa	bb
Block7151	Chr.4	aaxbb	aa	bb	ab	aa	bb	ab	aa	aa	aa	ab	bb	bb	aa	bb	bb	bb	aa	aa	aa	bb	aa	aa	bb	bb	aa	bb	bb	aa	bb	bb	aa	bb	aa	bb	aa	bb	aa	bb	ab	aa	aa	bb	bb	bb	aa	aa	bb
Block7154	Chr.4	aaxbb	aa	bb	ab	aa	bb	ab	aa	aa	aa	ab	bb	bb	aa	bb	bb	bb	aa	aa	aa	bb	aa	aa	bb	bb	aa	bb	bb	aa	bb	bb	aa	bb	aa	bb	aa	bb	aa	bb	aa	aa	aa	bb	bb	bb	aa	aa	bb
Block7161	Chr.4	aaxbb	aa	bb	ab	aa	bb	ab	aa	aa	aa	ab	bb	bb	aa	bb	bb	bb	aa	aa	aa	bb	aa	aa	bb	bb	aa	bb	bb	aa	bb	bb	aa	bb	aa	bb	aa	bb	aa	bb	ab	aa	aa	bb	bb	bb	aa	aa	bb
Block7163	Chr.4	aaxbb	aa	bb	ab	aa	bb	ab	aa	aa	aa	ab	bb	bb	aa	bb	bb	bb	aa	aa	aa	bb	aa	aa	bb	bb	aa	bb	bb	aa	bb	bb	aa	bb	aa	bb	aa	bb	aa	bb	ab	aa	aa	bb	bb	bb	aa	aa	bb
Block7164	Chr.4	aaxbb	aa	bb	ab	aa	bb	ab	aa	aa	aa	ab	bb	bb	aa	bb	bb	bb	aa	aa	aa	bb	aa	aa	bb	bb	aa	bb	bb	aa	bb	bb	aa	bb	aa	bb	aa	bb	aa	bb	ab	aa	aa	bb	bb	bb	aa	aa	bb
Block7165	Chr.4	aaxbb	aa	bb	ab	aa	bb	ab	aa	aa	aa	ab	bb	bb	aa	bb	bb	bb	aa	aa	aa	bb	aa	aa	bb	bb	aa	bb	bb	aa	bb	bb	aa	bb	aa	bb	aa	bb	aa	bb	ab	aa	aa	bb	bb	bb	aa	aa	bb
Block7166	Chr.4	aaxbb	aa	bb	ab	aa	bb	ab	aa	aa	aa	ab	bb	bb	aa	bb	bb	bb	aa	aa	aa	bb	aa	aa	bb	bb	aa	bb	bb	aa	bb	bb	aa	bb	aa	bb	aa	bb	aa	bb	aa	aa	aa	bb	bb	bb	aa	aa	bb
Block7168	Chr.4	aaxbb	aa	bb	ab	aa	bb	ab	aa	aa	aa	ab	bb	bb	aa	bb	bb	bb	aa	aa	aa	bb	aa	aa	bb	bb	aa	bb	bb	aa	bb	bb	aa	bb	aa	bb	aa	bb	aa	bb	aa	aa	aa	bb	bb	bb	aa	aa	bb
Block7174	Chr.4	aaxbb	aa	bb	ab	aa	bb	aa	aa	aa	aa	ab	bb	bb	aa	bb	bb	bb	bb	aa	aa	bb	aa	bb	bb	bb	aa	bb	bb	aa	bb	bb	aa	bb	aa	bb	aa	bb	aa	bb	aa	aa	aa	bb	bb	bb	aa	aa	bb
Block7179	Chr.4	aaxbb	aa	bb	aa	aa	bb	aa	aa	aa	aa	ab	bb	bb	aa	bb	bb	bb	bb	aa	aa	bb	aa	bb	bb	bb	aa	bb	bb	aa	bb	bb	aa	bb	aa	bb	aa	bb	aa	bb	aa	aa	aa	bb	bb	bb	aa	aa	bb
Block7221	Chr.4	aaxbb	aa	bb	aa	aa	bb	aa	aa	aa	aa	ab	bb	bb	aa	bb	bb	bb	bb	aa	aa	bb	aa	bb	bb	bb	aa	bb	bb	aa	bb	aa	aa	bb	aa	bb	aa	bb	aa	bb	aa	aa	aa	bb	bb	bb	aa	aa	bb
Block7230	Chr.4	aaxbb	aa	bb	aa	aa	bb	aa	aa	aa	aa	aa	bb	bb	aa	bb	bb	bb	bb	aa	aa	bb	aa	bb	bb	bb	aa	bb	bb	aa	bb	aa	aa	bb	aa	bb	aa	bb	aa	bb	aa	aa	aa	bb	bb	bb	aa	aa	bb
Block7237	Chr.4	aaxbb	aa	bb	ab	aa	bb	aa	aa	aa	aa	aa	bb	bb	aa	bb	bb	bb	bb	aa	aa	bb	aa	bb	bb	bb	aa	bb	bb	aa	bb	aa	aa	bb	aa	bb	aa	bb	aa	bb	aa	aa	aa	bb	bb	bb	aa	aa	bb
Block7249	Chr.4	aaxbb	aa	bb	aa	aa	bb	aa	aa	aa	aa	ab	bb	bb	aa	bb	bb	aa	bb	aa	aa	bb	aa	bb	bb	bb	aa	bb	bb	aa	bb	aa	aa	bb	aa	bb	aa	bb	aa	bb	aa	aa	aa	bb	bb	bb	aa	aa	bb
Block7336	Chr.4	aaxbb	aa	bb	ab	aa	bb	aa	aa	aa	aa	ab	bb	bb	aa	bb	bb	aa	bb	aa	aa	bb	aa	bb	aa	bb	aa	bb	bb	aa	bb	aa	aa	bb	aa	bb	aa	bb	aa	bb	ab	aa	aa	bb	bb	bb	aa	aa	aa
Block7339	Chr.4	aaxbb	aa	bb	aa	aa	bb	aa	aa	aa	aa	ab	bb	bb	aa	bb	bb	aa	bb	aa	aa	bb	aa	bb	aa	bb	aa	bb	bb	aa	bb	aa	aa	bb	aa	bb	aa	bb	aa	bb	ab	aa	aa	bb	bb	bb	aa	aa	aa
Block7408	Chr.4	aaxbb	aa	bb	aa	aa	bb	aa	aa	aa	aa	bb	bb	bb	aa	bb	bb	aa	bb	aa	aa	bb	aa	bb	aa	bb	aa	bb	bb	aa	bb	aa	aa	bb	aa	bb	aa	bb	aa	bb	bb	aa	aa	bb	bb	bb	aa	aa	aa
Block7519	Chr.4	aaxbb	aa	bb	aa	aa	bb	aa	aa	aa	aa	ab	bb	bb	aa	bb	aa	aa	bb	aa	aa	bb	aa	bb	aa	bb	aa	bb	bb	aa	bb	aa	aa	bb	aa	bb	aa	bb	aa	bb	bb	aa	aa	bb	bb	bb	aa	aa	aa
Block7549	Chr.4	aaxbb	aa	bb	aa	aa	bb	aa	aa	aa	aa	ab	bb	bb	aa	bb	aa	aa	bb	aa	aa	bb	aa	bb	aa	bb	aa	aa	bb	aa	bb	aa	aa	bb	aa	bb	aa	bb	aa	bb	ab	aa	aa	bb	bb	bb	aa	aa	aa
Block7561	Chr.4	aaxbb	aa	bb	aa	aa	bb	aa	aa	aa	aa	ab	bb	bb	aa	bb	aa	aa	bb	aa	aa	bb	aa	bb	aa	bb	aa	aa	bb	aa	bb	aa	aa	bb	aa	bb	aa	bb	aa	bb	bb	aa	aa	bb	bb	bb	aa	aa	aa
Block7563	Chr.4	aaxbb	aa	bb	aa	aa	bb	aa	aa	aa	aa	ab	bb	bb	aa	bb	aa	aa	bb	aa	aa	bb	aa	bb	aa	bb	aa	aa	bb	aa	bb	aa	aa	bb	aa	bb	aa	bb	aa	bb	ab	aa	aa	bb	bb	bb	aa	aa	aa
Block7565	Chr.4	aaxbb	aa	bb	aa	aa	bb	aa	aa	aa	aa	ab	bb	bb	aa	bb	aa	aa	bb	aa	aa	bb	aa	bb	aa	bb	aa	aa	bb	aa	bb	aa	aa	bb	aa	bb	bb	bb	aa	bb	ab	aa	aa	bb	bb	bb	aa	aa	aa
Block7566	Chr.4	aaxbb	aa	bb	aa	aa	bb	ab	aa	aa	aa	ab	bb	bb	aa	bb	aa	aa	bb	aa	aa	bb	aa	bb	aa	bb	aa	aa	bb	aa	bb	aa	aa	bb	aa	bb	bb	bb	aa	bb	ab	aa	aa	bb	bb	bb	aa	aa	aa
Block7568	Chr.4	aaxbb	aa	bb	aa	aa	bb	ab	aa	aa	aa	aa	bb	bb	aa	bb	aa	aa	bb	aa	aa	bb	aa	bb	aa	bb	aa	aa	bb	aa	bb	aa	aa	bb	aa	bb	bb	bb	aa	bb	ab	aa	aa	bb	bb	bb	aa	ab	aa
Block7569	Chr.4	aaxbb	aa	bb	aa	aa	bb	ab	aa	aa	aa	aa	bb	bb	aa	bb	aa	aa	bb	aa	aa	bb	aa	bb	aa	bb	aa	aa	bb	aa	bb	aa	aa	bb	aa	bb	bb	bb	aa	bb	ab	aa	aa	bb	bb	bb	aa	ab	aa
Block7570	Chr.4	aaxbb	aa	bb	aa	aa	bb	ab	aa	aa	aa	aa	bb	bb	aa	bb	aa	aa	bb	aa	aa	bb	aa	bb	aa	bb	aa	aa	bb	aa	bb	aa	aa	bb	aa	bb	bb	bb	aa	bb	ab	aa	aa	bb	bb	bb	aa	ab	aa
Block7571	Chr.4	aaxbb	aa	bb	aa	aa	bb	ab	aa	aa	aa	aa	bb	bb	aa	bb	aa	aa	bb	aa	aa	bb	aa	bb	aa	bb	aa	aa	bb	aa	bb	aa	aa	bb	aa	bb	bb	bb	aa	bb	ab	aa	aa	bb	bb	bb	aa	ab	aa
Block7572	Chr.4	aaxbb	aa	bb	aa	aa	bb	ab	aa	aa	aa	aa	ab	bb	aa	bb	aa	aa	bb	aa	aa	bb	aa	bb	aa	bb	aa	aa	bb	aa	bb	aa	aa	bb	aa	bb	bb	bb	aa	bb	ab	aa	aa	bb	bb	bb	aa	ab	aa
Block7574	Chr.4	aaxbb	aa	bb	aa	aa	bb	ab	aa	aa	aa	aa	ab	bb	aa	bb	aa	aa	bb	aa	aa	bb	aa	bb	aa	bb	aa	aa	bb	aa	bb	aa	aa	bb	aa	bb	bb	bb	aa	bb	ab	aa	aa	bb	bb	bb	aa	ab	aa
Block7575	Chr.4	aaxbb	aa	bb	aa	aa	bb	ab	aa	aa	aa	aa	ab	bb	aa	bb	aa	aa	bb	aa	aa	bb	aa	bb	aa	bb	aa	aa	bb	aa	bb	aa	aa	bb	aa	bb	bb	bb	aa	bb	ab	aa	aa	bb	bb	bb	aa	ab	aa
Block7577	Chr.4	aaxbb	aa	bb	aa	aa	bb	ab	aa	aa	aa	aa	ab	bb	aa	bb	aa	aa	bb	aa	aa	bb	aa	bb	aa	bb	aa	aa	bb	aa	bb	aa	aa	bb	aa	bb	bb	bb	aa	bb	ab	aa	aa	bb	bb	bb	aa	ab	aa
Block7582	Chr.4	aaxbb	aa	bb	ab	aa	bb	ab	aa	aa	aa	aa	ab	bb	aa	bb	aa	aa	aa	aa	aa	bb	aa	aa	aa	bb	aa	aa	bb	aa	bb	aa	aa	bb	aa	bb	bb	bb	aa	bb	ab	aa	aa	bb	bb	bb	aa	bb	aa
Block7583	Chr.4	aaxbb	aa	bb	ab	aa	bb	ab	aa	aa	aa	aa	ab	bb	aa	bb	aa	aa	aa	aa	aa	bb	aa	aa	aa	bb	aa	aa	bb	aa	bb	aa	aa	bb	aa	bb	bb	bb	aa	bb	ab	aa	aa	bb	bb	bb	aa	bb	aa
Block7587	Chr.4	aaxbb	aa	bb	ab	aa	aa	ab	aa	aa	aa	aa	bb	bb	aa	bb	aa	aa	aa	aa	aa	bb	aa	aa	aa	bb	aa	aa	bb	aa	bb	aa	aa	bb	aa	bb	bb	bb	aa	bb	ab	aa	aa	bb	bb	aa	aa	bb	aa
Block7590	Chr.4	aaxbb	aa	bb	ab	aa	aa	ab	aa	aa	aa	aa	bb	bb	aa	bb	aa	aa	aa	aa	aa	bb	aa	aa	aa	bb	aa	aa	bb	aa	bb	aa	aa	bb	aa	bb	bb	bb	aa	bb	ab	aa	aa	bb	bb	aa	aa	bb	aa
Block7591	Chr.4	aaxbb	aa	bb	ab	aa	aa	ab	aa	aa	aa	aa	bb	bb	aa	bb	aa	aa	aa	aa	aa	bb	aa	aa	aa	bb	aa	aa	bb	aa	bb	aa	aa	bb	aa	bb	bb	bb	aa	bb	ab	aa	aa	bb	bb	aa	aa	bb	aa
Block7592	Chr.4	aaxbb	aa	bb	ab	aa	aa	ab	aa	aa	aa	aa	bb	bb	aa	bb	aa	aa	aa	aa	aa	bb	aa	aa	aa	bb	aa	aa	bb	aa	bb	aa	aa	bb	aa	bb	bb	bb	aa	bb	ab	aa	aa	bb	bb	aa	aa	bb	aa
Block7606	Chr.4	aaxbb	aa	bb	bb	aa	aa	ab	aa	aa	bb	ab	bb	bb	aa	bb	ab	aa	aa	aa	aa	bb	aa	aa	aa	bb	aa	aa	bb	aa	bb	aa	bb	bb	aa	bb	bb	bb	aa	bb	aa	aa	aa	bb	bb	aa	aa	bb	aa
Block7607	Chr.4	aaxbb	aa	bb	aa	aa	aa	ab	aa	aa	bb	ab	bb	bb	aa	bb	ab	aa	aa	aa	aa	bb	aa	aa	aa	bb	aa	aa	bb	aa	bb	aa	bb	bb	aa	bb	bb	bb	aa	bb	aa	aa	aa	bb	bb	aa	aa	bb	aa
Block7609	Chr.4	aaxbb	aa	bb	aa	aa	aa	ab	aa	aa	bb	ab	bb	bb	aa	bb	ab	aa	aa	aa	aa	bb	aa	aa	aa	bb	aa	aa	bb	aa	bb	aa	bb	bb	aa	bb	bb	bb	aa	bb	aa	aa	aa	bb	bb	aa	aa	bb	aa
Block7612	Chr.4	aaxbb	aa	bb	aa	aa	aa	ab	aa	aa	bb	ab	bb	bb	aa	bb	ab	aa	aa	aa	aa	bb	aa	aa	aa	bb	aa	aa	bb	aa	bb	aa	bb	bb	aa	bb	bb	bb	aa	bb	aa	aa	aa	bb	bb	aa	bb	bb	aa
Block7614	Chr.4	aaxbb	aa	bb	aa	aa	aa	ab	aa	aa	bb	ab	bb	bb	aa	bb	ab	aa	aa	aa	aa	bb	aa	aa	aa	bb	aa	aa	bb	aa	bb	aa	bb	bb	aa	bb	bb	bb	aa	bb	aa	aa	aa	bb	bb	aa	bb	bb	aa
Block7615	Chr.4	aaxbb	aa	bb	aa	aa	aa	ab	aa	aa	bb	ab	bb	bb	aa	bb	ab	aa	aa	aa	aa	bb	aa	aa	aa	bb	aa	aa	bb	aa	bb	aa	bb	bb	aa	bb	bb	bb	aa	bb	aa	aa	aa	bb	bb	aa	bb	bb	aa
Block7616	Chr.4	aaxbb	aa	bb	aa	aa	aa	ab	aa	aa	bb	ab	bb	bb	aa	bb	ab	aa	aa	aa	aa	bb	aa	aa	aa	bb	aa	aa	bb	aa	bb	aa	bb	bb	aa	bb	bb	bb	aa	bb	ab	aa	aa	bb	bb	aa	bb	bb	aa
Block7620	Chr.4	aaxbb	aa	bb	aa	aa	aa	ab	aa	aa	bb	ab	bb	bb	aa	bb	ab	bb	aa	aa	aa	bb	aa	aa	aa	bb	aa	aa	bb	aa	bb	aa	bb	bb	aa	bb	bb	bb	aa	bb	ab	aa	aa	bb	bb	aa	bb	bb	aa
Block7622	Chr.4	aaxbb	aa	bb	aa	aa	aa	ab	aa	aa	bb	ab	bb	bb	aa	bb	ab	bb	aa	aa	aa	bb	aa	aa	aa	bb	aa	aa	bb	aa	bb	aa	bb	bb	aa	bb	bb	bb	aa	bb	ab	aa	aa	bb	bb	aa	bb	bb	aa
Block7627	Chr.4	aaxbb	aa	bb	aa	aa	aa	aa	aa	aa	bb	ab	bb	bb	aa	bb	ab	bb	aa	aa	aa	bb	aa	aa	aa	bb	aa	aa	bb	bb	bb	aa	bb	bb	aa	bb	bb	bb	aa	bb	ab	aa	aa	bb	bb	aa	bb	bb	aa
Block7628	Chr.4	aaxbb	aa	bb	aa	aa	aa	aa	aa	aa	bb	ab	bb	bb	aa	bb	bb	bb	aa	aa	aa	bb	aa	aa	aa	bb	aa	aa	bb	bb	bb	aa	bb	bb	aa	bb	bb	bb	aa	bb	ab	aa	aa	bb	bb	aa	bb	bb	aa
Block7629	Chr.4	aaxbb	aa	bb	aa	aa	aa	aa	aa	aa	bb	ab	bb	bb	aa	bb	bb	bb	aa	aa	aa	bb	aa	aa	aa	bb	aa	aa	bb	bb	bb	aa	bb	bb	aa	bb	bb	bb	aa	bb	ab	aa	aa	bb	bb	aa	bb	ab	aa
Block7631	Chr.4	aaxbb	aa	bb	aa	aa	aa	aa	aa	aa	bb	ab	bb	bb	aa	bb	bb	bb	aa	aa	aa	bb	aa	aa	aa	bb	aa	aa	bb	bb	bb	aa	bb	bb	aa	bb	bb	bb	aa	bb	ab	aa	aa	bb	bb	aa	bb	ab	aa
Block7639	Chr.4	aaxbb	aa	bb	aa	aa	aa	aa	aa	aa	bb	ab	bb	bb	aa	bb	bb	aa	aa	aa	aa	bb	aa	aa	aa	bb	aa	aa	bb	bb	bb	aa	bb	bb	aa	bb	bb	bb	aa	bb	ab	aa	aa	bb	bb	aa	bb	ab	aa
Block7640	Chr.4	aaxbb	aa	bb	aa	aa	aa	aa	aa	aa	bb	ab	bb	bb	aa	bb	bb	aa	aa	aa	aa	bb	aa	aa	aa	bb	aa	aa	aa	bb	bb	aa	bb	bb	aa	bb	bb	bb	aa	bb	ab	aa	aa	bb	bb	aa	bb	ab	aa
Block7643	Chr.4	aaxbb	aa	bb	aa	aa	aa	aa	aa	aa	bb	ab	bb	bb	aa	bb	bb	aa	aa	aa	aa	bb	aa	aa	aa	bb	aa	aa	aa	bb	bb	aa	bb	bb	aa	bb	bb	bb	aa	bb	bb	aa	aa	bb	bb	aa	bb	ab	aa
Block7647	Chr.4	aaxbb	aa	bb	aa	aa	bb	aa	aa	aa	bb	ab	bb	bb	aa	bb	bb	aa	aa	aa	aa	bb	aa	aa	aa	bb	aa	aa	aa	bb	bb	aa	bb	bb	aa	bb	bb	bb	aa	bb	ab	aa	aa	bb	bb	aa	bb	ab	aa
Block7648	Chr.4	aaxbb	aa	bb	aa	aa	bb	aa	aa	aa	bb	ab	bb	bb	aa	bb	bb	aa	aa	bb	aa	bb	aa	aa	aa	bb	aa	aa	aa	bb	bb	aa	bb	bb	aa	bb	bb	bb	aa	bb	ab	aa	aa	bb	bb	aa	bb	ab	aa
Block7659	Chr.4	aaxbb	aa	bb	bb	aa	bb	aa	aa	aa	bb	ab	bb	bb	aa	bb	bb	aa	aa	bb	aa	bb	aa	aa	aa	bb	aa	aa	aa	bb	aa	aa	bb	bb	aa	bb	bb	bb	aa	bb	aa	aa	aa	bb	bb	aa	bb	aa	aa
Block7660	Chr.4	aaxbb	aa	bb	bb	aa	bb	aa	aa	aa	bb	ab	bb	bb	aa	bb	bb	aa	aa	bb	aa	bb	aa	aa	aa	bb	aa	aa	aa	bb	aa	aa	bb	bb	aa	bb	bb	bb	aa	bb	aa	aa	aa	bb	bb	aa	bb	ab	aa
Block7661	Chr.4	aaxbb	aa	bb	bb	aa	bb	aa	aa	aa	bb	aa	bb	bb	aa	bb	bb	aa	aa	bb	aa	bb	aa	aa	aa	bb	aa	aa	aa	bb	aa	aa	bb	bb	aa	bb	bb	bb	aa	bb	aa	aa	aa	bb	bb	aa	bb	ab	aa
Block7668	Chr.4	aaxbb	aa	bb	bb	aa	bb	aa	aa	aa	bb	ab	bb	bb	aa	bb	bb	aa	aa	bb	aa	bb	aa	aa	aa	bb	aa	aa	aa	bb	aa	aa	bb	bb	aa	bb	bb	bb	aa	bb	aa	aa	aa	bb	bb	aa	bb	bb	aa
Block7670	Chr.4	aaxbb	aa	bb	bb	aa	bb	aa	aa	aa	bb	ab	bb	bb	aa	bb	bb	aa	aa	bb	aa	bb	aa	aa	aa	bb	aa	aa	aa	bb	aa	aa	bb	bb	aa	bb	bb	bb	aa	bb	aa	aa	aa	bb	bb	aa	bb	bb	aa
Block7675	Chr.4	aaxbb	aa	bb	bb	aa	bb	ab	aa	aa	bb	ab	bb	bb	aa	bb	bb	aa	aa	bb	aa	bb	aa	aa	aa	bb	aa	aa	aa	bb	aa	aa	bb	bb	aa	bb	bb	bb	aa	bb	aa	aa	aa	bb	bb	aa	bb	bb	aa
Block7676	Chr.4	aaxbb	aa	bb	bb	aa	bb	ab	aa	aa	bb	ab	bb	bb	aa	bb	bb	aa	aa	bb	aa	bb	aa	aa	aa	bb	aa	aa	aa	bb	aa	aa	bb	bb	aa	bb	bb	bb	aa	bb	aa	aa	aa	bb	bb	aa	bb	bb	aa
Block7677	Chr.4	aaxbb	aa	bb	bb	aa	bb	ab	aa	aa	bb	ab	bb	bb	aa	bb	bb	aa	aa	bb	aa	bb	aa	aa	aa	bb	aa	aa	aa	bb	aa	aa	bb	bb	aa	bb	bb	bb	aa	bb	aa	aa	aa	bb	bb	aa	bb	bb	aa
Block7680	Chr.4	aaxbb	aa	bb	bb	aa	bb	ab	aa	aa	bb	ab	bb	bb	aa	bb	bb	aa	aa	bb	aa	bb	aa	aa	aa	bb	aa	aa	aa	bb	aa	aa	bb	bb	aa	bb	bb	bb	aa	bb	aa	ab	aa	bb	bb	aa	bb	bb	aa
Block7687	Chr.4	aaxbb	aa	bb	bb	aa	bb	ab	aa	aa	bb	ab	bb	bb	bb	bb	bb	aa	aa	bb	aa	bb	aa	aa	aa	bb	aa	aa	aa	bb	aa	aa	bb	bb	aa	bb	bb	bb	bb	bb	bb	ab	aa	bb	bb	aa	bb	bb	aa
Block7689	Chr.4	aaxbb	aa	bb	bb	aa	bb	ab	aa	aa	bb	ab	bb	bb	bb	bb	bb	aa	aa	bb	aa	bb	aa	aa	aa	bb	aa	aa	aa	bb	aa	aa	bb	bb	aa	bb	bb	bb	bb	bb	bb	ab	aa	bb	bb	aa	bb	bb	aa
Block7696	Chr.4	aaxbb	aa	bb	bb	aa	bb	bb	aa	aa	bb	aa	bb	bb	bb	bb	bb	aa	aa	bb	aa	bb	aa	aa	aa	bb	aa	aa	aa	bb	aa	aa	bb	bb	aa	bb	bb	bb	bb	bb	bb	bb	aa	bb	bb	aa	bb	aa	aa
Block7698	Chr.4	aaxbb	aa	bb	bb	aa	bb	bb	aa	aa	bb	aa	bb	bb	bb	bb	bb	aa	aa	bb	aa	bb	aa	aa	aa	bb	aa	aa	aa	bb	aa	aa	bb	bb	aa	bb	bb	bb	bb	bb	bb	bb	aa	bb	bb	aa	bb	aa	aa
Block7704	Chr.4	aaxbb	aa	bb	bb	aa	bb	bb	aa	aa	bb	aa	bb	bb	bb	bb	bb	aa	aa	bb	aa	bb	aa	aa	aa	ab	aa	aa	aa	aa	aa	aa	bb	bb	aa	bb	bb	bb	bb	bb	bb	bb	aa	bb	bb	aa	bb	aa	bb
Block7705	Chr.4	aaxbb	aa	bb	bb	aa	bb	ab	aa	aa	bb	aa	bb	bb	bb	bb	bb	aa	aa	bb	aa	bb	aa	aa	aa	ab	aa	aa	aa	aa	aa	aa	bb	bb	aa	bb	bb	bb	bb	bb	bb	bb	aa	bb	bb	aa	bb	aa	bb
Block7708	Chr.4	aaxbb	aa	bb	bb	aa	bb	ab	aa	aa	bb	aa	bb	bb	bb	bb	bb	ab	aa	bb	aa	bb	aa	aa	aa	ab	aa	aa	aa	aa	aa	aa	bb	bb	aa	bb	bb	bb	bb	bb	aa	bb	aa	bb	bb	aa	bb	aa	bb
Block7710	Chr.4	aaxbb	aa	bb	bb	aa	bb	ab	aa	aa	bb	aa	bb	bb	bb	bb	bb	ab	aa	bb	aa	bb	aa	aa	aa	ab	aa	aa	aa	aa	aa	aa	bb	bb	aa	bb	bb	bb	bb	bb	aa	bb	aa	bb	bb	aa	bb	aa	bb
Block7711	Chr.4	aaxbb	aa	bb	bb	aa	bb	ab	aa	aa	bb	aa	bb	bb	bb	bb	bb	ab	aa	bb	aa	bb	aa	aa	aa	ab	aa	aa	aa	aa	aa	aa	bb	bb	aa	bb	bb	bb	bb	bb	aa	bb	aa	aa	bb	aa	bb	aa	bb
Block7713	Chr.4	aaxbb	aa	bb	bb	aa	bb	ab	aa	aa	bb	aa	bb	bb	bb	bb	bb	ab	aa	bb	aa	bb	aa	aa	aa	ab	aa	aa	aa	aa	aa	aa	bb	bb	aa	bb	bb	bb	bb	bb	aa	bb	aa	aa	bb	aa	bb	aa	bb
Block7715	Chr.4	aaxbb	aa	bb	bb	aa	bb	ab	aa	aa	bb	aa	bb	bb	bb	bb	bb	ab	aa	bb	aa	bb	aa	aa	aa	ab	aa	aa	aa	aa	aa	aa	bb	bb	aa	bb	bb	bb	bb	bb	aa	bb	aa	aa	bb	aa	bb	aa	bb
Block7717	Chr.4	aaxbb	aa	bb	bb	aa	bb	aa	aa	aa	bb	aa	bb	bb	bb	bb	bb	ab	aa	bb	aa	bb	aa	aa	aa	aa	aa	aa	aa	aa	aa	aa	bb	bb	aa	bb	bb	bb	bb	bb	aa	bb	aa	aa	bb	aa	bb	ab	bb
Block7719	Chr.4	aaxbb	aa	bb	bb	aa	bb	aa	aa	aa	bb	aa	bb	bb	bb	bb	bb	aa	aa	bb	aa	bb	aa	aa	aa	aa	aa	aa	aa	aa	aa	aa	bb	bb	aa	bb	bb	bb	bb	bb	aa	bb	aa	aa	bb	aa	bb	ab	bb
Block7722	Chr.4	aaxbb	aa	bb	bb	aa	bb	aa	aa	aa	bb	bb	bb	bb	bb	bb	bb	aa	aa	bb	aa	bb	aa	aa	aa	aa	aa	aa	aa	aa	aa	aa	bb	bb	aa	bb	bb	bb	bb	bb	aa	bb	aa	aa	bb	aa	bb	ab	bb
Block7745	Chr.4	aaxbb	aa	bb	bb	aa	bb	aa	aa	aa	bb	aa	bb	bb	bb	bb	bb	bb	aa	bb	aa	bb	aa	aa	aa	aa	aa	aa	aa	aa	aa	aa	bb	bb	aa	bb	bb	bb	bb	bb	aa	bb	aa	aa	bb	aa	bb	ab	bb
Block7758	Chr.4	aaxbb	aa	bb	bb	aa	bb	aa	aa	aa	bb	ab	bb	bb	bb	bb	bb	aa	aa	bb	aa	bb	aa	aa	aa	ab	aa	aa	aa	aa	aa	aa	bb	bb	aa	bb	bb	bb	bb	bb	aa	bb	aa	aa	bb	aa	bb	ab	bb
Block7759	Chr.4	aaxbb	aa	bb	bb	aa	bb	aa	aa	aa	bb	ab	bb	bb	bb	bb	bb	aa	aa	bb	aa	bb	aa	aa	aa	ab	aa	aa	aa	aa	aa	aa	bb	bb	aa	bb	bb	bb	bb	bb	aa	bb	bb	aa	bb	aa	bb	ab	bb
Block7760	Chr.4	aaxbb	aa	bb	bb	aa	bb	aa	aa	aa	bb	ab	bb	bb	bb	bb	bb	ab	aa	bb	aa	bb	aa	aa	aa	ab	aa	aa	aa	aa	aa	aa	bb	bb	aa	bb	bb	bb	bb	bb	aa	bb	bb	aa	bb	aa	bb	ab	bb
Block7762	Chr.4	aaxbb	aa	bb	bb	aa	bb	aa	aa	aa	bb	ab	bb	bb	bb	bb	bb	aa	aa	bb	aa	bb	aa	aa	aa	ab	aa	aa	aa	aa	aa	aa	bb	bb	aa	bb	bb	bb	bb	bb	aa	bb	bb	aa	bb	aa	bb	ab	bb
Block7767	Chr.4	aaxbb	aa	bb	bb	aa	bb	aa	aa	aa	bb	ab	bb	bb	bb	bb	bb	aa	aa	bb	aa	bb	aa	aa	aa	ab	aa	aa	aa	aa	aa	aa	bb	bb	aa	bb	bb	bb	bb	bb	aa	bb	bb	aa	bb	aa	bb	ab	bb
Block7768	Chr.4	aaxbb	aa	bb	bb	aa	bb	aa	aa	aa	bb	ab	bb	bb	bb	bb	bb	aa	aa	aa	aa	bb	aa	aa	aa	ab	aa	aa	aa	aa	aa	aa	bb	bb	aa	bb	bb	bb	bb	bb	aa	bb	bb	aa	bb	aa	bb	ab	bb
Block7771	Chr.4	aaxbb	aa	bb	bb	aa	bb	aa	aa	aa	bb	ab	bb	bb	bb	bb	bb	aa	aa	aa	aa	bb	bb	aa	aa	ab	aa	aa	aa	aa	aa	aa	bb	bb	aa	bb	bb	bb	bb	bb	aa	bb	bb	aa	bb	aa	bb	aa	bb
Block7775	Chr.4	aaxbb	aa	bb	bb	aa	bb	aa	aa	aa	bb	ab	bb	bb	bb	bb	bb	aa	aa	aa	aa	bb	bb	aa	aa	ab	aa	aa	aa	aa	aa	aa	bb	bb	aa	bb	bb	bb	bb	bb	aa	bb	bb	aa	bb	aa	bb	aa	bb
Block7776	Chr.4	aaxbb	aa	bb	bb	aa	bb	aa	aa	aa	bb	ab	bb	bb	bb	bb	bb	aa	aa	aa	aa	bb	bb	aa	aa	ab	aa	aa	aa	aa	aa	aa	bb	bb	aa	bb	bb	bb	bb	bb	aa	bb	bb	aa	bb	aa	bb	aa	bb
Block7779	Chr.4	aaxbb	aa	bb	bb	aa	bb	aa	aa	aa	bb	ab	bb	bb	bb	bb	bb	aa	aa	aa	aa	bb	bb	aa	aa	ab	aa	aa	aa	aa	aa	aa	bb	bb	aa	bb	bb	bb	bb	bb	aa	bb	bb	aa	bb	aa	bb	aa	bb
Block7780	Chr.4	aaxbb	aa	bb	bb	aa	bb	aa	aa	aa	bb	ab	bb	bb	bb	bb	bb	aa	aa	aa	bb	bb	bb	aa	aa	ab	aa	aa	aa	aa	aa	aa	bb	bb	aa	bb	bb	bb	bb	bb	aa	bb	bb	aa	bb	aa	bb	aa	bb
Block7781	Chr.4	aaxbb	aa	bb	bb	aa	bb	aa	aa	aa	bb	ab	bb	bb	bb	bb	bb	aa	aa	aa	bb	bb	bb	aa	aa	ab	aa	aa	aa	aa	aa	aa	bb	bb	aa	bb	bb	bb	bb	bb	aa	bb	bb	aa	bb	aa	bb	aa	bb
Block7782	Chr.4	aaxbb	aa	bb	bb	aa	bb	aa	aa	aa	bb	ab	bb	bb	bb	bb	bb	aa	aa	aa	bb	bb	bb	aa	aa	ab	aa	aa	aa	aa	aa	aa	bb	bb	aa	bb	bb	bb	bb	bb	aa	bb	bb	aa	bb	aa	bb	aa	bb
Block7793	Chr.4	aaxbb	aa	bb	bb	aa	bb	aa	aa	aa	bb	aa	bb	bb	bb	bb	bb	aa	aa	aa	bb	bb	bb	aa	aa	ab	aa	aa	aa	aa	aa	aa	bb	bb	aa	bb	bb	aa	bb	bb	aa	bb	bb	aa	bb	aa	bb	aa	bb
Block7794	Chr.4	aaxbb	aa	bb	bb	aa	bb	aa	aa	aa	bb	aa	bb	bb	bb	bb	bb	aa	aa	aa	bb	bb	bb	aa	aa	ab	aa	aa	aa	aa	aa	aa	bb	bb	aa	bb	bb	aa	bb	bb	aa	bb	bb	aa	bb	aa	bb	aa	bb
Block7795	Chr.4	aaxbb	aa	bb	bb	aa	bb	aa	aa	aa	bb	aa	bb	bb	bb	bb	bb	aa	aa	aa	bb	bb	bb	aa	aa	ab	aa	aa	aa	aa	aa	aa	bb	bb	aa	bb	bb	aa	bb	bb	aa	bb	bb	aa	bb	aa	bb	aa	bb
Block7796	Chr.4	aaxbb	aa	bb	bb	aa	bb	aa	aa	aa	bb	aa	bb	bb	bb	bb	bb	aa	aa	aa	bb	bb	bb	aa	aa	bb	aa	aa	aa	aa	aa	aa	bb	bb	aa	bb	bb	aa	bb	bb	aa	bb	bb	aa	bb	aa	bb	aa	bb
Block7798	Chr.4	aaxbb	aa	bb	ab	aa	bb	aa	aa	aa	bb	aa	bb	bb	bb	bb	bb	aa	aa	aa	bb	bb	bb	aa	aa	bb	aa	aa	aa	aa	aa	aa	bb	bb	aa	bb	bb	aa	bb	bb	aa	bb	bb	aa	bb	aa	bb	aa	bb
Block7799	Chr.4	aaxbb	aa	bb	ab	aa	bb	aa	aa	aa	bb	aa	bb	bb	bb	bb	bb	aa	aa	aa	bb	bb	bb	aa	aa	bb	aa	aa	aa	aa	aa	aa	bb	bb	aa	bb	bb	aa	bb	bb	aa	bb	bb	aa	bb	aa	bb	aa	bb
Block7800	Chr.4	aaxbb	aa	bb	ab	aa	bb	aa	aa	aa	bb	aa	bb	bb	bb	bb	bb	aa	aa	aa	bb	bb	bb	aa	aa	bb	aa	aa	aa	aa	aa	aa	bb	bb	aa	bb	bb	aa	bb	bb	aa	bb	bb	aa	bb	aa	bb	aa	bb
Block7802	Chr.4	aaxbb	aa	bb	aa	aa	bb	aa	aa	aa	bb	aa	bb	bb	bb	bb	bb	aa	aa	aa	bb	bb	bb	aa	aa	bb	aa	aa	aa	aa	aa	aa	bb	bb	aa	bb	bb	aa	bb	bb	aa	bb	bb	aa	bb	aa	bb	aa	bb
Block7803	Chr.4	aaxbb	aa	bb	aa	aa	bb	aa	aa	aa	bb	aa	bb	bb	bb	bb	bb	aa	aa	aa	bb	bb	bb	aa	aa	bb	aa	aa	aa	aa	aa	aa	bb	bb	aa	bb	bb	aa	bb	bb	aa	bb	bb	aa	bb	aa	bb	aa	bb
Block7804	Chr.4	aaxbb	aa	bb	aa	aa	bb	aa	aa	aa	bb	aa	bb	bb	bb	bb	bb	aa	aa	aa	bb	bb	bb	aa	aa	bb	aa	aa	aa	aa	aa	aa	bb	bb	aa	bb	bb	aa	bb	bb	aa	bb	bb	aa	bb	aa	bb	aa	bb
Block7805	Chr.4	aaxbb	aa	bb	aa	aa	bb	aa	aa	aa	bb	aa	bb	bb	bb	bb	bb	aa	aa	aa	bb	bb	bb	aa	aa	bb	aa	aa	aa	aa	aa	aa	bb	bb	aa	bb	bb	aa	bb	bb	aa	bb	bb	aa	bb	aa	bb	aa	bb
Block7808	Chr.4	aaxbb	aa	bb	aa	aa	bb	aa	aa	aa	bb	aa	bb	bb	bb	bb	bb	aa	aa	aa	bb	bb	bb	aa	aa	bb	aa	aa	aa	aa	aa	aa	bb	bb	aa	bb	bb	aa	bb	bb	aa	bb	bb	aa	bb	aa	bb	aa	bb
Block7811	Chr.4	aaxbb	aa	bb	aa	aa	bb	aa	aa	aa	bb	aa	bb	bb	bb	bb	bb	aa	aa	aa	bb	bb	bb	aa	aa	bb	aa	aa	aa	aa	aa	aa	bb	bb	aa	bb	bb	aa	bb	bb	bb	bb	bb	aa	bb	aa	bb	aa	bb
Block7813	Chr.4	aaxbb	aa	bb	aa	aa	bb	aa	aa	aa	bb	aa	bb	bb	bb	bb	bb	aa	aa	aa	bb	bb	bb	aa	aa	bb	aa	aa	aa	aa	aa	aa	bb	bb	aa	bb	bb	aa	bb	bb	bb	bb	bb	aa	bb	aa	bb	aa	bb
Block7814	Chr.4	aaxbb	aa	bb	aa	aa	bb	aa	aa	aa	bb	aa	bb	bb	bb	bb	bb	aa	aa	aa	bb	bb	bb	aa	aa	bb	aa	aa	aa	aa	aa	aa	bb	bb	aa	bb	bb	aa	bb	bb	bb	bb	bb	aa	bb	aa	bb	aa	bb
Block7817	Chr.4	aaxbb	aa	bb	aa	aa	bb	aa	aa	aa	bb	aa	bb	bb	bb	bb	bb	aa	aa	aa	bb	bb	bb	aa	aa	bb	aa	aa	aa	aa	aa	aa	bb	bb	aa	bb	bb	aa	bb	bb	ab	bb	bb	aa	bb	aa	bb	aa	bb
Block7820	Chr.4	aaxbb	aa	bb	aa	aa	bb	aa	aa	aa	bb	aa	bb	bb	bb	bb	bb	aa	aa	aa	bb	bb	bb	aa	aa	bb	aa	aa	aa	aa	aa	aa	bb	bb	aa	bb	bb	aa	bb	bb	ab	bb	bb	aa	bb	aa	bb	aa	bb
Block7821	Chr.4	aaxbb	aa	bb	aa	aa	bb	aa	aa	aa	bb	aa	bb	bb	bb	bb	bb	aa	aa	aa	bb	bb	bb	aa	aa	bb	aa	aa	aa	aa	aa	aa	bb	bb	aa	bb	bb	aa	bb	bb	ab	bb	bb	aa	bb	aa	bb	aa	bb
Block7822	Chr.4	aaxbb	aa	bb	aa	aa	bb	aa	aa	aa	bb	aa	bb	bb	bb	bb	bb	aa	aa	aa	bb	bb	bb	aa	aa	bb	aa	aa	aa	aa	aa	aa	bb	bb	aa	bb	bb	aa	bb	bb	ab	bb	bb	aa	bb	aa	bb	aa	bb
Block7832	Chr.4	aaxbb	aa	bb	aa	aa	bb	aa	aa	aa	bb	bb	bb	bb	bb	bb	bb	aa	aa	aa	bb	bb	bb	aa	aa	bb	aa	aa	aa	aa	aa	aa	bb	bb	aa	bb	bb	aa	aa	bb	aa	bb	bb	aa	bb	aa	bb	aa	bb
Block7833	Chr.4	aaxbb	aa	bb	aa	aa	bb	aa	aa	aa	bb	bb	bb	bb	bb	bb	bb	aa	aa	aa	bb	bb	bb	aa	aa	bb	aa	aa	aa	aa	aa	aa	bb	bb	aa	bb	bb	aa	aa	bb	aa	bb	bb	aa	bb	aa	bb	aa	bb
Block7834	Chr.4	aaxbb	aa	bb	aa	aa	bb	aa	aa	aa	bb	bb	bb	bb	bb	bb	bb	aa	aa	aa	bb	bb	bb	aa	aa	bb	aa	aa	aa	aa	aa	aa	bb	bb	aa	bb	bb	aa	aa	bb	aa	bb	bb	aa	bb	aa	bb	aa	bb
Block7835	Chr.4	aaxbb	aa	bb	aa	aa	bb	aa	aa	aa	bb	bb	bb	bb	bb	bb	bb	aa	aa	aa	bb	bb	bb	aa	aa	bb	aa	aa	aa	aa	aa	aa	bb	bb	aa	bb	bb	aa	aa	bb	aa	bb	bb	aa	bb	aa	bb	aa	bb
Block7837	Chr.4	aaxbb	aa	bb	aa	aa	bb	aa	aa	aa	bb	bb	bb	bb	bb	bb	bb	aa	aa	aa	bb	bb	bb	aa	aa	bb	aa	bb	aa	aa	aa	aa	bb	bb	aa	bb	bb	aa	aa	bb	aa	bb	bb	aa	bb	aa	bb	aa	bb
Block7839	Chr.4	aaxbb	aa	bb	aa	aa	bb	aa	aa	aa	bb	bb	bb	bb	bb	bb	bb	aa	aa	aa	bb	bb	bb	aa	aa	bb	aa	bb	aa	aa	aa	aa	bb	bb	aa	bb	bb	aa	aa	bb	aa	bb	bb	aa	bb	aa	bb	aa	bb
Block7842	Chr.4	aaxbb	aa	bb	aa	aa	bb	aa	aa	aa	bb	bb	bb	bb	bb	bb	bb	aa	aa	aa	bb	bb	bb	aa	aa	bb	aa	bb	aa	aa	aa	aa	bb	bb	aa	bb	bb	aa	aa	bb	aa	bb	bb	aa	bb	aa	bb	aa	bb
Block7845	Chr.4	aaxbb	aa	bb	aa	aa	bb	bb	aa	aa	bb	bb	bb	bb	bb	bb	bb	aa	aa	aa	bb	bb	bb	aa	aa	bb	aa	bb	aa	aa	aa	aa	bb	bb	aa	bb	bb	aa	aa	bb	aa	bb	bb	aa	bb	aa	bb	aa	bb
Block7846	Chr.4	aaxbb	aa	bb	aa	aa	bb	bb	aa	aa	bb	bb	bb	bb	bb	bb	bb	aa	aa	aa	bb	bb	bb	aa	aa	bb	aa	bb	aa	aa	aa	aa	bb	bb	aa	bb	bb	aa	aa	bb	aa	bb	bb	aa	bb	aa	bb	aa	bb
Block7847	Chr.4	aaxbb	aa	bb	aa	aa	bb	bb	aa	aa	bb	bb	bb	bb	bb	bb	bb	aa	aa	aa	bb	bb	bb	aa	aa	bb	aa	bb	aa	aa	aa	aa	bb	bb	aa	bb	bb	aa	aa	bb	aa	bb	bb	aa	bb	aa	bb	aa	bb
Block7850	Chr.4	aaxbb	aa	bb	aa	aa	bb	bb	aa	aa	bb	bb	bb	bb	bb	bb	bb	aa	aa	aa	bb	bb	bb	aa	aa	bb	aa	bb	aa	aa	aa	aa	bb	bb	aa	bb	bb	aa	aa	aa	bb	bb	bb	aa	bb	aa	bb	aa	bb
Block7851	Chr.4	aaxbb	aa	bb	aa	aa	bb	bb	aa	aa	bb	bb	bb	bb	bb	bb	bb	aa	aa	aa	bb	bb	bb	aa	aa	bb	aa	bb	aa	aa	aa	aa	bb	bb	aa	bb	bb	aa	aa	aa	bb	bb	bb	aa	bb	aa	bb	aa	bb
Block7854	Chr.4	aaxbb	aa	bb	aa	aa	bb	bb	aa	aa	bb	bb	bb	bb	bb	bb	bb	aa	aa	aa	bb	bb	bb	aa	aa	bb	aa	bb	aa	aa	aa	aa	bb	bb	aa	bb	bb	aa	aa	aa	bb	bb	bb	aa	bb	aa	bb	aa	bb
Block7862	Chr.4	aaxbb	aa	bb	aa	aa	bb	bb	aa	aa	bb	aa	bb	bb	bb	bb	bb	aa	aa	aa	bb	bb	bb	aa	aa	bb	aa	bb	aa	aa	aa	aa	bb	bb	aa	bb	bb	aa	aa	aa	bb	bb	bb	aa	bb	aa	bb	aa	bb
Block7864	Chr.4	aaxbb	aa	bb	aa	aa	bb	bb	aa	aa	bb	aa	bb	bb	bb	bb	bb	aa	aa	aa	bb	bb	bb	aa	aa	bb	aa	bb	aa	aa	aa	aa	bb	bb	aa	bb	bb	aa	aa	aa	aa	bb	bb	aa	bb	aa	bb	aa	bb
Block7867	Chr.4	aaxbb	aa	bb	aa	aa	bb	bb	aa	aa	bb	aa	bb	bb	bb	bb	bb	aa	aa	aa	bb	bb	bb	aa	aa	bb	aa	bb	aa	aa	aa	aa	bb	bb	aa	bb	bb	aa	aa	aa	aa	bb	bb	aa	bb	aa	ab	aa	bb
Block7868	Chr.4	aaxbb	aa	bb	aa	aa	bb	bb	aa	aa	bb	aa	bb	bb	bb	bb	bb	aa	aa	aa	bb	bb	bb	aa	aa	bb	aa	bb	aa	aa	aa	aa	bb	bb	aa	bb	bb	aa	aa	aa	aa	bb	bb	aa	bb	aa	ab	aa	bb
Block7869	Chr.4	aaxbb	aa	bb	aa	aa	bb	bb	aa	aa	bb	aa	bb	bb	bb	bb	bb	aa	aa	aa	bb	bb	bb	aa	aa	bb	aa	bb	aa	aa	aa	aa	bb	bb	aa	bb	bb	aa	aa	aa	aa	bb	bb	aa	bb	aa	ab	aa	bb
Block7870	Chr.4	aaxbb	aa	bb	aa	aa	bb	bb	aa	aa	bb	aa	bb	bb	bb	bb	bb	aa	aa	aa	bb	bb	bb	aa	aa	bb	aa	bb	aa	aa	aa	aa	bb	bb	aa	bb	bb	aa	aa	aa	aa	bb	bb	aa	bb	aa	ab	aa	bb
Block7874	Chr.4	aaxbb	aa	bb	aa	aa	bb	bb	aa	aa	bb	aa	bb	bb	bb	bb	bb	aa	aa	aa	bb	bb	bb	aa	aa	bb	aa	bb	aa	aa	aa	aa	bb	bb	aa	bb	bb	aa	aa	aa	aa	bb	bb	aa	bb	aa	ab	aa	bb
Block7879	Chr.4	aaxbb	aa	bb	bb	aa	bb	bb	aa	aa	bb	aa	aa	aa	aa	bb	bb	aa	aa	aa	bb	bb	bb	aa	bb	aa	aa	bb	aa	aa	aa	aa	bb	bb	bb	bb	aa	aa	aa	aa	aa	bb	bb	aa	bb	aa	aa	bb	bb
Block7880	Chr.4	aaxbb	aa	bb	bb	aa	bb	bb	aa	aa	bb	aa	aa	aa	aa	bb	bb	aa	aa	aa	bb	bb	bb	aa	bb	aa	aa	bb	aa	aa	aa	aa	bb	bb	bb	bb	aa	aa	aa	aa	aa	bb	bb	aa	bb	aa	aa	bb	bb
Block7881	Chr.4	aaxbb	aa	bb	bb	aa	bb	bb	aa	aa	bb	aa	aa	aa	aa	bb	bb	aa	aa	aa	bb	bb	bb	aa	bb	aa	aa	bb	aa	aa	aa	aa	bb	bb	bb	bb	aa	aa	aa	aa	aa	bb	bb	aa	bb	aa	aa	bb	bb
Block7882	Chr.4	aaxbb	aa	bb	bb	aa	bb	bb	aa	aa	bb	aa	aa	aa	aa	bb	bb	aa	aa	aa	bb	bb	bb	aa	bb	aa	aa	bb	aa	aa	aa	aa	bb	bb	bb	bb	aa	aa	aa	aa	ab	bb	bb	aa	bb	aa	aa	bb	bb
Block7883	Chr.4	aaxbb	aa	bb	bb	aa	bb	bb	aa	aa	bb	aa	aa	aa	aa	bb	bb	aa	aa	aa	bb	bb	bb	aa	bb	aa	aa	bb	aa	aa	aa	aa	bb	bb	bb	bb	aa	aa	aa	aa	ab	bb	bb	aa	bb	aa	aa	bb	bb
Block7884	Chr.4	aaxbb	aa	bb	bb	aa	bb	bb	aa	aa	bb	aa	aa	aa	bb	bb	bb	aa	aa	aa	bb	bb	bb	aa	bb	aa	aa	bb	aa	aa	aa	aa	bb	bb	bb	bb	aa	aa	aa	aa	ab	bb	bb	aa	bb	aa	aa	bb	bb
Block7887	Chr.4	aaxbb	aa	bb	bb	aa	bb	bb	aa	aa	bb	aa	aa	aa	bb	bb	bb	aa	aa	aa	bb	bb	bb	aa	bb	aa	aa	bb	aa	aa	aa	aa	bb	bb	bb	bb	aa	aa	aa	aa	ab	bb	bb	aa	bb	aa	aa	bb	bb
Block7888	Chr.4	aaxbb	aa	bb	bb	aa	bb	bb	aa	aa	bb	aa	aa	aa	bb	bb	bb	aa	aa	aa	bb	bb	bb	aa	bb	aa	aa	bb	aa	aa	aa	aa	bb	bb	bb	bb	aa	aa	aa	aa	ab	bb	bb	aa	bb	aa	aa	bb	bb
Block7892	Chr.4	aaxbb	aa	bb	bb	aa	bb	bb	aa	aa	bb	aa	aa	aa	bb	bb	bb	aa	aa	aa	bb	bb	bb	aa	bb	aa	aa	bb	aa	aa	aa	aa	bb	bb	bb	bb	aa	aa	aa	aa	bb	bb	bb	aa	bb	aa	aa	aa	bb
Block7896	Chr.4	aaxbb	aa	bb	bb	aa	bb	bb	aa	aa	bb	aa	aa	aa	bb	bb	bb	aa	aa	aa	bb	bb	bb	aa	bb	aa	aa	bb	aa	aa	aa	ab	bb	bb	bb	bb	aa	aa	aa	aa	bb	bb	bb	aa	bb	aa	aa	aa	bb
Block7897	Chr.4	aaxbb	aa	bb	bb	aa	bb	bb	aa	aa	bb	aa	aa	aa	bb	bb	bb	aa	aa	aa	bb	bb	bb	aa	bb	aa	aa	bb	aa	aa	aa	ab	bb	bb	bb	bb	aa	aa	aa	aa	bb	bb	bb	aa	bb	aa	aa	aa	bb
Block7898	Chr.4	aaxbb	aa	bb	bb	aa	bb	bb	aa	aa	bb	aa	aa	aa	bb	bb	bb	aa	aa	aa	bb	bb	bb	aa	bb	aa	aa	bb	aa	aa	aa	ab	bb	bb	bb	bb	aa	aa	aa	aa	bb	bb	bb	aa	bb	aa	aa	aa	bb
Block7900	Chr.4	aaxbb	aa	bb	bb	aa	bb	bb	aa	aa	bb	aa	aa	aa	bb	bb	bb	aa	aa	aa	bb	bb	bb	aa	bb	aa	aa	bb	aa	aa	aa	ab	bb	bb	bb	bb	aa	aa	aa	aa	bb	bb	bb	aa	bb	aa	aa	aa	bb
Block7904	Chr.4	aaxbb	aa	bb	bb	aa	bb	bb	aa	aa	bb	aa	aa	ab	bb	ab	bb	aa	aa	aa	bb	bb	bb	ab	bb	ab	aa	bb	aa	aa	aa	ab	ab	bb	bb	bb	aa	aa	aa	aa	bb	bb	bb	aa	bb	aa	aa	ab	bb
Block7910	Chr.4	aaxbb	aa	bb	bb	aa	bb	bb	aa	aa	bb	aa	aa	aa	bb	bb	bb	aa	aa	aa	bb	bb	bb	aa	bb	ab	aa	bb	aa	aa	aa	ab	bb	bb	bb	bb	aa	aa	aa	aa	bb	bb	bb	aa	bb	aa	aa	aa	bb
Block7911	Chr.4	aaxbb	aa	bb	bb	aa	bb	bb	aa	aa	bb	aa	aa	aa	bb	bb	bb	aa	aa	aa	bb	bb	bb	aa	bb	ab	aa	bb	aa	aa	aa	ab	bb	bb	bb	bb	aa	aa	aa	aa	bb	bb	bb	aa	bb	aa	aa	aa	bb
Block7912	Chr.4	aaxbb	aa	bb	bb	aa	bb	bb	aa	aa	bb	aa	aa	aa	bb	bb	bb	aa	aa	aa	bb	bb	bb	aa	bb	bb	aa	bb	aa	aa	aa	ab	bb	bb	bb	bb	aa	aa	aa	aa	bb	bb	bb	aa	bb	aa	aa	aa	bb
Block7915	Chr.4	aaxbb	aa	bb	bb	aa	bb	bb	aa	aa	bb	aa	aa	aa	bb	bb	bb	aa	aa	aa	bb	bb	bb	aa	bb	bb	aa	bb	aa	bb	aa	ab	bb	bb	bb	bb	aa	aa	aa	aa	bb	bb	bb	aa	bb	aa	aa	aa	bb
Block7918	Chr.4	aaxbb	aa	bb	bb	aa	bb	bb	aa	aa	bb	aa	aa	aa	bb	bb	bb	aa	aa	aa	bb	bb	bb	aa	aa	bb	aa	bb	aa	bb	aa	ab	bb	bb	bb	bb	aa	aa	aa	aa	bb	bb	bb	aa	bb	aa	aa	aa	bb
Block7919	Chr.4	aaxbb	aa	bb	bb	aa	bb	bb	aa	aa	bb	aa	aa	aa	bb	bb	bb	aa	aa	aa	bb	bb	bb	aa	aa	bb	aa	bb	aa	bb	aa	ab	bb	bb	bb	bb	aa	aa	aa	aa	bb	bb	bb	aa	bb	aa	aa	aa	bb
Block7921	Chr.4	aaxbb	aa	bb	bb	aa	bb	bb	aa	aa	bb	aa	aa	aa	bb	bb	bb	aa	aa	aa	bb	bb	bb	aa	aa	bb	aa	bb	aa	bb	aa	ab	bb	bb	bb	bb	aa	aa	aa	aa	bb	bb	bb	aa	bb	aa	aa	aa	bb
Block7923	Chr.4	aaxbb	aa	bb	bb	aa	bb	bb	aa	aa	bb	aa	aa	aa	bb	bb	bb	aa	aa	aa	bb	bb	bb	aa	aa	bb	aa	bb	aa	bb	aa	ab	bb	bb	bb	bb	aa	aa	aa	aa	bb	bb	bb	aa	bb	aa	aa	aa	bb
Block7924	Chr.4	aaxbb	aa	bb	bb	aa	bb	bb	aa	aa	bb	aa	aa	aa	bb	bb	bb	aa	aa	aa	bb	bb	bb	aa	aa	bb	aa	bb	aa	bb	aa	ab	bb	bb	bb	bb	aa	aa	aa	aa	bb	bb	bb	aa	bb	aa	aa	aa	bb
Block7925	Chr.4	aaxbb	aa	bb	bb	aa	bb	bb	aa	aa	bb	aa	aa	aa	bb	bb	bb	aa	aa	aa	bb	bb	bb	aa	aa	bb	aa	bb	aa	bb	aa	ab	bb	bb	bb	bb	aa	aa	aa	aa	bb	bb	bb	aa	bb	aa	aa	aa	bb
Block7928	Chr.4	aaxbb	aa	bb	bb	aa	bb	bb	aa	aa	bb	aa	aa	aa	bb	bb	bb	aa	aa	aa	bb	bb	bb	aa	aa	bb	aa	bb	aa	bb	aa	ab	bb	bb	aa	bb	aa	aa	aa	aa	bb	bb	bb	aa	bb	aa	aa	aa	bb
Block7929	Chr.4	aaxbb	aa	bb	bb	aa	bb	bb	aa	aa	bb	aa	aa	aa	bb	bb	bb	aa	aa	aa	bb	bb	bb	aa	aa	bb	aa	bb	aa	bb	aa	ab	bb	bb	aa	bb	aa	aa	aa	aa	bb	bb	bb	aa	bb	aa	aa	aa	bb
Block7932	Chr.4	aaxbb	aa	bb	bb	aa	bb	bb	aa	aa	bb	aa	aa	aa	bb	bb	bb	aa	aa	aa	bb	bb	bb	aa	aa	bb	aa	bb	aa	aa	aa	ab	bb	bb	aa	bb	aa	aa	aa	aa	bb	bb	bb	aa	bb	aa	aa	aa	bb
Block7933	Chr.4	aaxbb	aa	bb	bb	aa	bb	bb	aa	aa	bb	aa	aa	aa	bb	bb	bb	aa	aa	aa	bb	bb	bb	aa	aa	bb	aa	bb	aa	aa	aa	ab	bb	bb	aa	bb	aa	aa	aa	aa	bb	bb	bb	aa	bb	aa	aa	aa	bb
Block7935	Chr.4	aaxbb	aa	bb	aa	aa	bb	bb	aa	aa	bb	aa	aa	aa	bb	bb	bb	aa	aa	aa	bb	bb	bb	aa	aa	bb	aa	bb	aa	aa	aa	ab	bb	bb	aa	bb	bb	aa	aa	aa	bb	bb	bb	aa	bb	aa	aa	aa	bb
Block7938	Chr.4	aaxbb	aa	bb	aa	aa	bb	bb	aa	aa	bb	aa	aa	aa	bb	bb	bb	aa	aa	aa	bb	bb	bb	aa	aa	bb	aa	bb	aa	aa	aa	ab	bb	bb	aa	bb	bb	aa	aa	aa	aa	bb	bb	aa	bb	aa	aa	aa	bb
Block7939	Chr.4	aaxbb	aa	bb	aa	aa	bb	bb	aa	aa	bb	aa	aa	aa	bb	bb	bb	aa	aa	aa	bb	bb	bb	aa	aa	bb	aa	bb	aa	aa	aa	ab	bb	bb	aa	bb	bb	aa	aa	aa	aa	bb	bb	aa	bb	aa	aa	aa	bb
Block7945	Chr.4	aaxbb	aa	bb	aa	aa	bb	bb	aa	aa	bb	aa	aa	aa	bb	bb	bb	aa	aa	aa	bb	bb	bb	aa	aa	bb	aa	bb	aa	aa	aa	aa	bb	bb	aa	bb	bb	aa	aa	aa	aa	bb	bb	aa	bb	aa	bb	aa	bb
Block7946	Chr.4	aaxbb	aa	bb	aa	aa	bb	bb	aa	aa	bb	aa	aa	aa	bb	bb	bb	aa	aa	aa	bb	bb	bb	aa	aa	bb	aa	bb	aa	aa	aa	aa	bb	bb	aa	bb	bb	aa	aa	aa	aa	bb	bb	aa	bb	aa	bb	aa	bb
Block7949	Chr.4	aaxbb	aa	bb	aa	aa	bb	bb	aa	aa	bb	aa	aa	aa	bb	bb	bb	aa	aa	aa	bb	bb	bb	aa	aa	bb	aa	bb	aa	aa	aa	aa	bb	bb	aa	bb	bb	aa	aa	aa	aa	bb	bb	aa	bb	aa	ab	aa	bb
Block7950	Chr.4	aaxbb	aa	bb	aa	aa	bb	bb	aa	aa	bb	aa	aa	aa	bb	bb	bb	aa	aa	aa	bb	bb	bb	aa	aa	bb	aa	bb	aa	aa	aa	aa	bb	bb	aa	bb	bb	aa	aa	aa	aa	bb	bb	aa	bb	aa	ab	aa	bb
Block7960	Chr.4	aaxbb	aa	bb	aa	aa	bb	bb	aa	aa	bb	aa	bb	bb	bb	bb	bb	aa	aa	aa	bb	bb	bb	aa	aa	bb	aa	bb	aa	aa	aa	aa	bb	bb	aa	bb	bb	aa	aa	aa	aa	bb	bb	aa	bb	aa	ab	aa	bb
Block7962	Chr.4	aaxbb	aa	bb	aa	aa	bb	bb	aa	aa	bb	aa	bb	bb	bb	bb	bb	aa	aa	aa	bb	bb	bb	aa	aa	bb	aa	bb	aa	aa	aa	aa	bb	bb	aa	bb	bb	aa	aa	aa	aa	bb	bb	aa	bb	aa	ab	aa	bb
Block7966	Chr.4	aaxbb	aa	bb	aa	aa	bb	bb	aa	aa	bb	aa	bb	bb	bb	bb	bb	aa	aa	aa	bb	bb	bb	aa	aa	bb	aa	bb	aa	aa	aa	aa	bb	bb	aa	bb	bb	aa	aa	aa	aa	bb	bb	aa	bb	aa	ab	aa	bb
Block7967	Chr.4	aaxbb	aa	bb	aa	aa	bb	bb	aa	aa	bb	aa	bb	bb	bb	bb	bb	aa	aa	aa	bb	bb	bb	aa	aa	bb	aa	bb	aa	aa	aa	aa	bb	bb	aa	bb	bb	aa	aa	aa	aa	bb	bb	aa	bb	aa	aa	aa	bb
Block7978	Chr.4	aaxbb	aa	bb	bb	aa	bb	bb	aa	aa	bb	aa	bb	bb	aa	bb	bb	aa	aa	aa	bb	bb	bb	aa	bb	aa	aa	bb	aa	aa	aa	aa	aa	bb	bb	bb	aa	aa	aa	aa	ab	bb	bb	aa	bb	aa	aa	bb	bb
Block7979	Chr.4	aaxbb	aa	bb	bb	aa	bb	bb	aa	aa	bb	aa	bb	bb	aa	bb	bb	aa	aa	aa	bb	bb	bb	aa	bb	aa	aa	bb	aa	aa	aa	aa	aa	ab	bb	bb	aa	aa	aa	aa	ab	bb	bb	aa	bb	aa	aa	bb	bb
Block7980	Chr.4	aaxbb	aa	bb	bb	aa	bb	bb	aa	aa	bb	aa	bb	bb	aa	bb	bb	aa	aa	aa	bb	bb	bb	aa	bb	aa	aa	bb	aa	aa	aa	aa	aa	ab	bb	bb	aa	aa	aa	aa	ab	bb	bb	aa	bb	aa	aa	bb	bb
Block7981	Chr.4	aaxbb	aa	bb	bb	aa	bb	bb	aa	aa	bb	aa	bb	bb	aa	bb	bb	aa	aa	aa	bb	bb	bb	aa	bb	aa	aa	bb	aa	aa	aa	aa	aa	bb	bb	bb	aa	aa	aa	aa	ab	bb	bb	aa	bb	aa	aa	bb	bb
Block7982	Chr.4	aaxbb	aa	bb	bb	aa	bb	bb	aa	aa	bb	aa	bb	bb	aa	bb	bb	aa	aa	aa	bb	bb	bb	aa	bb	aa	aa	bb	aa	aa	aa	aa	aa	bb	bb	bb	aa	aa	aa	aa	ab	bb	bb	aa	bb	aa	aa	bb	bb
Block7983	Chr.4	aaxbb	aa	bb	bb	aa	bb	bb	aa	aa	bb	aa	bb	bb	aa	bb	bb	aa	aa	aa	bb	bb	bb	aa	bb	aa	aa	bb	aa	aa	aa	aa	aa	bb	bb	bb	aa	aa	aa	aa	ab	bb	bb	aa	bb	aa	aa	bb	bb
Block7984	Chr.4	aaxbb	aa	bb	bb	aa	bb	bb	aa	aa	bb	aa	bb	bb	aa	bb	bb	aa	aa	aa	bb	bb	bb	aa	bb	aa	aa	bb	aa	aa	aa	aa	aa	bb	bb	bb	aa	aa	aa	aa	ab	bb	bb	aa	bb	aa	aa	bb	bb
Block7985	Chr.4	aaxbb	aa	bb	bb	aa	bb	bb	aa	aa	bb	aa	bb	bb	aa	bb	bb	aa	aa	aa	bb	bb	bb	aa	bb	aa	aa	bb	aa	aa	aa	aa	aa	bb	bb	bb	aa	aa	aa	aa	ab	bb	bb	aa	bb	aa	aa	bb	bb
Block7986	Chr.4	aaxbb	aa	bb	bb	aa	bb	bb	aa	aa	bb	aa	bb	bb	aa	bb	bb	aa	aa	aa	bb	aa	bb	aa	bb	aa	aa	bb	aa	aa	aa	aa	aa	bb	bb	bb	aa	aa	aa	aa	ab	bb	bb	aa	bb	aa	aa	bb	bb
Block7987	Chr.4	aaxbb	aa	bb	bb	aa	bb	bb	aa	aa	bb	aa	bb	bb	aa	bb	bb	aa	aa	aa	bb	aa	bb	aa	bb	aa	aa	bb	aa	aa	aa	aa	aa	bb	bb	bb	aa	aa	aa	aa	ab	bb	bb	aa	bb	aa	aa	bb	bb
Block7988	Chr.4	aaxbb	aa	bb	bb	aa	bb	bb	aa	aa	bb	aa	bb	bb	aa	bb	bb	aa	aa	aa	bb	aa	bb	aa	bb	aa	aa	bb	aa	aa	aa	aa	aa	bb	bb	bb	aa	aa	aa	aa	ab	bb	bb	aa	bb	aa	aa	bb	bb
Block7995	Chr.4	aaxbb	aa	bb	bb	aa	bb	bb	aa	aa	bb	ab	bb	bb	aa	bb	bb	aa	aa	aa	bb	aa	bb	aa	bb	aa	aa	bb	aa	aa	aa	aa	aa	bb	bb	bb	aa	aa	aa	aa	ab	bb	bb	aa	bb	aa	aa	bb	bb
Block7999	Chr.4	aaxbb	aa	bb	bb	aa	bb	bb	aa	aa	bb	ab	bb	bb	aa	bb	bb	aa	aa	aa	bb	aa	bb	aa	bb	aa	aa	bb	aa	aa	aa	aa	aa	bb	bb	bb	aa	aa	aa	aa	ab	bb	bb	aa	bb	aa	aa	bb	bb
Block8000	Chr.4	aaxbb	aa	bb	bb	aa	bb	bb	aa	aa	bb	ab	bb	bb	aa	bb	bb	aa	aa	aa	bb	aa	bb	aa	bb	aa	aa	bb	aa	aa	aa	aa	aa	bb	bb	bb	aa	aa	aa	aa	ab	bb	bb	aa	bb	aa	aa	bb	bb
Block8001	Chr.4	aaxbb	aa	bb	bb	aa	bb	bb	aa	aa	bb	ab	bb	bb	aa	bb	bb	aa	aa	aa	bb	aa	bb	aa	bb	aa	aa	bb	aa	aa	aa	aa	aa	bb	bb	bb	aa	aa	aa	aa	ab	bb	bb	aa	bb	aa	aa	bb	bb
Block8014	Chr.4	aaxbb	aa	bb	bb	aa	aa	bb	aa	aa	bb	bb	bb	bb	aa	bb	bb	aa	aa	aa	bb	aa	bb	aa	bb	aa	aa	bb	aa	aa	aa	aa	aa	bb	bb	bb	aa	aa	aa	aa	ab	bb	bb	aa	bb	aa	aa	bb	bb
Block8015	Chr.4	aaxbb	aa	bb	bb	aa	aa	bb	aa	aa	bb	bb	bb	bb	aa	bb	bb	aa	aa	aa	bb	aa	bb	aa	bb	aa	aa	bb	aa	aa	aa	aa	aa	bb	bb	bb	aa	aa	aa	aa	aa	bb	bb	aa	bb	aa	aa	bb	bb
Block8016	Chr.4	aaxbb	aa	bb	bb	aa	aa	bb	aa	aa	bb	bb	bb	bb	aa	bb	bb	aa	aa	aa	bb	aa	bb	aa	bb	aa	aa	bb	aa	bb	aa	aa	aa	bb	bb	bb	aa	aa	aa	aa	aa	bb	bb	aa	bb	aa	aa	bb	bb
Block8017	Chr.4	aaxbb	aa	bb	bb	aa	aa	bb	aa	aa	bb	bb	bb	bb	aa	bb	bb	aa	aa	aa	bb	aa	bb	aa	bb	aa	aa	bb	aa	bb	aa	aa	aa	bb	bb	bb	aa	aa	aa	aa	aa	bb	bb	aa	bb	aa	aa	bb	bb
Block8018	Chr.4	aaxbb	aa	bb	bb	aa	aa	bb	aa	aa	bb	bb	bb	bb	aa	bb	bb	aa	aa	aa	bb	aa	bb	aa	bb	aa	aa	bb	aa	bb	aa	aa	aa	bb	bb	bb	aa	aa	aa	aa	aa	bb	bb	aa	bb	aa	aa	bb	bb
Block8019	Chr.4	aaxbb	aa	bb	bb	aa	aa	bb	aa	aa	bb	bb	bb	bb	aa	bb	bb	aa	aa	aa	bb	aa	bb	aa	bb	aa	aa	bb	aa	bb	aa	aa	aa	bb	bb	bb	aa	aa	aa	aa	aa	bb	bb	aa	bb	aa	aa	bb	bb
Block8020	Chr.4	aaxbb	aa	bb	bb	aa	aa	bb	aa	aa	bb	bb	bb	bb	aa	bb	bb	aa	aa	aa	bb	aa	bb	aa	bb	aa	aa	bb	aa	bb	aa	aa	aa	bb	bb	bb	aa	aa	aa	aa	aa	bb	bb	aa	bb	aa	aa	bb	bb
Block8022	Chr.4	aaxbb	aa	bb	bb	aa	aa	bb	aa	aa	bb	bb	bb	bb	aa	bb	bb	aa	aa	aa	bb	aa	bb	aa	bb	aa	aa	bb	aa	bb	aa	aa	aa	bb	bb	bb	aa	aa	aa	aa	aa	bb	bb	aa	bb	aa	aa	bb	bb
Block8023	Chr.4	aaxbb	aa	bb	bb	aa	aa	bb	aa	aa	bb	bb	bb	bb	aa	bb	bb	aa	aa	aa	bb	aa	bb	aa	bb	aa	aa	bb	aa	bb	aa	aa	aa	bb	bb	bb	aa	aa	aa	aa	aa	bb	bb	aa	bb	aa	aa	bb	bb
Block8024	Chr.4	aaxbb	aa	bb	bb	aa	aa	bb	aa	aa	bb	bb	bb	bb	aa	bb	bb	aa	aa	aa	bb	aa	bb	aa	bb	aa	aa	bb	aa	bb	aa	aa	aa	bb	bb	bb	aa	aa	aa	aa	aa	bb	bb	aa	bb	aa	aa	bb	bb
Block8028	Chr.4	aaxbb	aa	bb	bb	aa	aa	bb	aa	aa	bb	bb	bb	bb	aa	bb	bb	aa	aa	aa	bb	aa	bb	aa	bb	aa	aa	bb	aa	bb	aa	aa	aa	bb	bb	bb	aa	aa	aa	aa	aa	bb	bb	aa	bb	aa	aa	bb	bb
Block8030	Chr.4	aaxbb	aa	bb	bb	aa	aa	bb	aa	aa	bb	bb	bb	bb	aa	bb	bb	aa	aa	aa	bb	aa	bb	aa	bb	aa	aa	bb	aa	bb	aa	aa	aa	bb	bb	bb	aa	aa	aa	aa	aa	bb	bb	aa	bb	aa	aa	bb	bb
Block8031	Chr.4	aaxbb	aa	bb	bb	aa	aa	bb	aa	aa	bb	bb	bb	bb	aa	bb	bb	aa	aa	aa	bb	aa	bb	aa	bb	aa	aa	bb	aa	bb	aa	aa	aa	bb	bb	bb	aa	aa	aa	aa	aa	bb	bb	aa	bb	aa	aa	bb	bb
Block8036	Chr.4	aaxbb	aa	bb	bb	aa	aa	bb	aa	aa	bb	bb	bb	bb	aa	bb	bb	aa	aa	aa	bb	aa	bb	aa	bb	aa	aa	bb	aa	bb	aa	aa	aa	bb	bb	bb	aa	aa	aa	aa	aa	bb	bb	aa	bb	aa	aa	bb	bb
Block8085	Chr.4	aaxbb	aa	bb	bb	aa	aa	bb	aa	aa	bb	bb	bb	bb	aa	bb	bb	aa	aa	aa	bb	aa	bb	aa	bb	aa	aa	bb	aa	bb	aa	aa	aa	bb	bb	bb	aa	aa	aa	aa	aa	bb	bb	aa	bb	aa	aa	bb	bb
Block8089	Chr.4	aaxbb	aa	bb	bb	aa	aa	bb	aa	aa	bb	bb	bb	bb	aa	bb	bb	aa	aa	aa	bb	aa	bb	aa	bb	aa	aa	bb	aa	bb	aa	aa	aa	bb	bb	bb	aa	aa	aa	aa	aa	bb	bb	aa	bb	aa	aa	bb	bb
Block8090	Chr.4	aaxbb	aa	bb	bb	aa	aa	bb	aa	aa	bb	bb	bb	bb	aa	bb	bb	aa	aa	aa	bb	aa	bb	aa	bb	aa	aa	bb	aa	bb	aa	aa	aa	bb	bb	bb	aa	aa	aa	aa	aa	bb	bb	aa	bb	aa	aa	bb	bb
Block8091	Chr.4	aaxbb	aa	bb	bb	aa	aa	bb	aa	aa	bb	bb	bb	bb	aa	bb	bb	aa	aa	aa	bb	aa	bb	aa	bb	aa	aa	bb	aa	bb	aa	aa	aa	bb	bb	bb	aa	aa	aa	aa	aa	bb	bb	aa	bb	aa	aa	bb	bb
Block8092	Chr.4	aaxbb	aa	bb	bb	aa	aa	bb	aa	aa	bb	bb	bb	bb	aa	bb	bb	aa	aa	aa	bb	aa	bb	aa	bb	aa	aa	bb	aa	bb	aa	aa	aa	bb	bb	bb	aa	aa	aa	aa	aa	bb	bb	aa	bb	aa	aa	bb	bb
Block8093	Chr.4	aaxbb	aa	bb	bb	aa	aa	bb	aa	aa	bb	bb	bb	bb	aa	bb	bb	aa	aa	aa	bb	aa	bb	aa	bb	aa	aa	bb	aa	bb	aa	aa	aa	bb	bb	bb	aa	aa	aa	aa	aa	bb	bb	aa	bb	aa	aa	bb	bb
Block8094	Chr.4	aaxbb	aa	bb	bb	aa	aa	bb	aa	aa	bb	bb	bb	bb	aa	bb	bb	aa	aa	aa	bb	aa	bb	aa	bb	aa	aa	bb	aa	bb	aa	aa	aa	bb	bb	bb	aa	aa	aa	aa	aa	bb	bb	aa	bb	aa	aa	bb	bb
Block8095	Chr.4	aaxbb	aa	bb	bb	aa	aa	bb	aa	aa	bb	bb	bb	bb	aa	bb	bb	aa	aa	aa	bb	aa	bb	aa	bb	aa	aa	bb	aa	bb	aa	aa	aa	bb	bb	bb	aa	aa	aa	aa	aa	bb	bb	aa	bb	aa	aa	bb	bb
Block8096	Chr.4	aaxbb	aa	bb	bb	aa	aa	bb	aa	aa	bb	bb	bb	bb	aa	bb	bb	aa	aa	aa	bb	aa	bb	aa	bb	aa	aa	bb	aa	bb	aa	aa	aa	bb	bb	bb	aa	aa	aa	aa	aa	bb	bb	aa	bb	aa	aa	bb	bb
Block8097	Chr.4	aaxbb	aa	bb	bb	aa	aa	bb	aa	aa	bb	bb	bb	bb	aa	bb	bb	aa	aa	aa	bb	aa	bb	aa	bb	aa	aa	bb	aa	bb	aa	aa	aa	bb	bb	bb	aa	aa	aa	aa	aa	bb	bb	aa	bb	aa	aa	bb	bb
Block8098	Chr.4	aaxbb	aa	bb	bb	aa	aa	bb	aa	aa	bb	bb	bb	bb	aa	bb	bb	aa	aa	aa	bb	aa	bb	aa	bb	aa	aa	bb	aa	bb	aa	aa	aa	bb	bb	bb	aa	aa	aa	aa	aa	bb	bb	aa	bb	aa	aa	bb	bb
Block8100	Chr.4	aaxbb	aa	bb	bb	aa	aa	bb	aa	aa	bb	bb	bb	bb	aa	bb	bb	aa	aa	aa	bb	aa	bb	aa	bb	aa	aa	bb	aa	bb	aa	aa	aa	bb	bb	bb	aa	aa	aa	aa	aa	bb	bb	aa	bb	aa	aa	bb	bb
Block8104	Chr.4	aaxbb	aa	bb	bb	aa	aa	bb	aa	aa	bb	bb	bb	bb	aa	bb	bb	aa	aa	aa	bb	aa	bb	aa	bb	aa	aa	bb	aa	bb	aa	aa	aa	bb	bb	bb	aa	aa	aa	aa	aa	bb	bb	aa	bb	aa	aa	bb	bb
Block8107	Chr.4	aaxbb	aa	bb	bb	aa	aa	bb	aa	aa	bb	bb	bb	bb	aa	bb	bb	aa	aa	aa	bb	aa	bb	aa	bb	aa	aa	bb	aa	bb	aa	aa	aa	bb	bb	bb	aa	aa	aa	aa	aa	bb	bb	aa	bb	aa	aa	bb	bb
Block8111	Chr.4	aaxbb	aa	bb	bb	aa	aa	bb	aa	aa	bb	bb	bb	bb	aa	bb	bb	aa	aa	aa	bb	aa	bb	aa	bb	aa	aa	bb	aa	bb	aa	aa	aa	bb	bb	bb	aa	aa	aa	aa	aa	bb	bb	aa	bb	aa	aa	bb	bb
Block8114	Chr.4	aaxbb	aa	bb	bb	aa	aa	bb	aa	aa	bb	bb	bb	bb	aa	bb	bb	aa	aa	aa	bb	aa	bb	aa	bb	aa	aa	bb	aa	bb	aa	aa	aa	bb	bb	bb	aa	aa	aa	aa	aa	bb	bb	aa	bb	aa	aa	bb	bb
Block8115	Chr.4	aaxbb	aa	bb	bb	aa	aa	bb	aa	aa	bb	bb	bb	bb	aa	bb	bb	aa	aa	aa	bb	aa	bb	aa	bb	aa	aa	bb	aa	bb	aa	aa	aa	bb	bb	bb	aa	aa	aa	aa	aa	bb	bb	aa	bb	aa	aa	bb	bb
Block8116	Chr.4	aaxbb	aa	bb	bb	aa	aa	bb	aa	aa	bb	bb	bb	bb	aa	bb	bb	aa	aa	aa	bb	aa	bb	aa	bb	aa	aa	bb	aa	bb	aa	aa	aa	bb	bb	bb	aa	aa	aa	aa	aa	bb	bb	aa	bb	aa	aa	bb	bb
Block8125	Chr.4	aaxbb	aa	bb	bb	aa	aa	bb	aa	aa	bb	bb	bb	bb	aa	bb	bb	aa	aa	aa	bb	aa	bb	aa	bb	aa	aa	bb	aa	bb	aa	aa	aa	bb	bb	bb	aa	aa	aa	aa	bb	bb	bb	aa	bb	aa	aa	bb	bb
[truncated: 2,203 more rows]
[truncated: 176 more columns]
