# Supplementary material for: Mapping QTLs for 1000-grain weight and genes controlling hull type using SNP marker in Tartary buckwheat (Fagopyrum tataricum)
Source: BMC Genomics. 2021 Feb 27;22:142. doi: 10.1186/s12864-021-07449-w (PMC7913328; doi:10.1186/s12864-021-07449-w)
Supplement: Supplementary file 5 — Additional file 5: Table S4. The blocks and their physical distance in the genetic map. [file 12864_2021_7449_MOESM5_ESM.xlsx]

## Sheet: Sheet1
Table S4 The blocks and their physical distance in the genetic map
Marker	Chromosome	Position	Start	End	markers
Block2	1	1e-08	170255	286979	Marker19:Marker20:Marker21:Marker22:Marker23:Marker24:Marker25:Marker26:Marker27:Marker28:Marker29
Block3	1	1.395	293342	376526	Marker30:Marker31:Marker32:Marker33:Marker34:Marker35:Marker36:Marker37:Marker38:Marker39:Marker40
Block1	1	1.623	98537	168997	Marker1:Marker2:Marker3:Marker4:Marker5:Marker6:Marker7:Marker8:Marker9:Marker10:Marker11:Marker12:Marker13:Marker14:Marker15:Marker16:Marker17:Marker18
Block5	1	2.311	394035	411979	Marker42:Marker43:Marker44
Block7	1	2.311	464943	464943	Marker47
Block6	1	2.311	417403	443567	Marker45:Marker46
Block9	1	2.538	468825	468825	Marker49
Block8	1	2.538	465132	465132	Marker48
Block12	1	2.765	826765	826765	Marker52
Block10	1	2.765	699672	699672	Marker50
Block11	1	2.765	703698	703698	Marker51
Block14	1	2.765	827382	827382	Marker54
Block13	1	2.765	827005	827005	Marker53
Block18	1	2.993	831263	832414	Marker78:Marker79:Marker80:Marker81:Marker82:Marker83:Marker84:Marker85:Marker86:Marker87:Marker88:Marker89:Marker90:Marker91:Marker92:Marker93:Marker94:Marker95:Marker96:Marker97
Block15	1	2.993	828151	828151	Marker55
Block17	1	2.993	828940	831145	Marker59:Marker60:Marker61:Marker62:Marker63:Marker64:Marker65:Marker66:Marker67:Marker68:Marker69:Marker70:Marker71:Marker72:Marker73:Marker74:Marker75:Marker76:Marker77
Block16	1	2.993	828260	828493	Marker56:Marker57:Marker58
Block19	1	3.22	833227	833534	Marker98:Marker99:Marker100
Block20	1	3.447	833559	835063	Marker101:Marker102:Marker103:Marker104:Marker105:Marker106:Marker107:Marker108:Marker109
Block21	1	3.904	835081	835393	Marker110:Marker111:Marker112:Marker113:Marker114
Block22	1	3.904	835568	835578	Marker115:Marker116
Block23	1	4.131	835609	899073	Marker117:Marker118:Marker119:Marker120:Marker121:Marker122:Marker123:Marker124:Marker125:Marker126:Marker127:Marker128:Marker129:Marker130:Marker131:Marker132:Marker133:Marker134:Marker135:Marker136:Marker137:Marker138:Marker139:Marker140:Marker141
Block35	1	4.358	947700	971375	Marker457:Marker458:Marker459:Marker460:Marker461:Marker462:Marker463:Marker464:Marker465:Marker466:Marker467:Marker468:Marker469:Marker470:Marker471:Marker472:Marker473:Marker474:Marker475:Marker476:Marker477:Marker478:Marker479:Marker480:Marker481:Marker482:Marker483:Marker484:Marker485:Marker486:Marker487:Marker488:Marker489:Marker490:Marker491:Marker492:Marker493:Marker494:Marker495:Marker496…
Block52	1	4.586	1051834	1069466	Marker1010:Marker1011:Marker1012:Marker1013:Marker1014:Marker1015:Marker1016:Marker1017:Marker1018:Marker1019:Marker1020:Marker1021:Marker1022:Marker1023:Marker1024:Marker1025:Marker1026:Marker1027:Marker1028:Marker1029:Marker1030:Marker1031:Marker1032:Marker1033:Marker1034:Marker1035:Marker1036:Marker1037:Marker1038:Marker1039:Marker1040:Marker1041:Marker1042:Marker1043:Marker1044:Marker1045:Mar…
Block67	1	4.813	1246428	1318056	Marker1815:Marker1816:Marker1817:Marker1818:Marker1819:Marker1820:Marker1821:Marker1822:Marker1823:Marker1824:Marker1825:Marker1826:Marker1827:Marker1828:Marker1829:Marker1830:Marker1831:Marker1832:Marker1833:Marker1834:Marker1835:Marker1836:Marker1837:Marker1838:Marker1839:Marker1840:Marker1841:Marker1842:Marker1843:Marker1844:Marker1845:Marker1846:Marker1847:Marker1848:Marker1849:Marker1850:Mar…
Block54	1	4.813	1071312	1103027	Marker1087:Marker1088:Marker1089:Marker1090:Marker1091:Marker1092:Marker1093:Marker1094:Marker1095:Marker1096:Marker1097:Marker1098:Marker1099:Marker1100:Marker1101:Marker1102:Marker1103:Marker1104:Marker1105:Marker1106:Marker1107:Marker1108:Marker1109:Marker1110:Marker1111:Marker1112:Marker1113:Marker1114:Marker1115:Marker1116:Marker1117:Marker1118:Marker1119:Marker1120:Marker1121:Marker1122:Mar…
Block64	1	4.813	1214159	1229356	Marker1660:Marker1661:Marker1662:Marker1663:Marker1664:Marker1665:Marker1666:Marker1667:Marker1668:Marker1669:Marker1670:Marker1671:Marker1672:Marker1673:Marker1674:Marker1675:Marker1676:Marker1677:Marker1678:Marker1679:Marker1680:Marker1681:Marker1682:Marker1683:Marker1684:Marker1685:Marker1686:Marker1687:Marker1688:Marker1689:Marker1690:Marker1691:Marker1692:Marker1693:Marker1694:Marker1695:Mar…
Block49	1	4.813	1025793	1041603	Marker861:Marker862:Marker863:Marker864:Marker865:Marker866:Marker867:Marker868:Marker869:Marker870:Marker871:Marker872:Marker873:Marker874:Marker875:Marker876:Marker877:Marker878:Marker879:Marker880:Marker881:Marker882:Marker883:Marker884:Marker885:Marker886:Marker887:Marker888:Marker889:Marker890:Marker891:Marker892:Marker893:Marker894:Marker895:Marker896:Marker897:Marker898:Marker899:Marker900…
Block61	1	5.04	1126257	1149928	Marker1280:Marker1281:Marker1282:Marker1283:Marker1284:Marker1285:Marker1286:Marker1287:Marker1288:Marker1289:Marker1290:Marker1291:Marker1292:Marker1293:Marker1294:Marker1295:Marker1296:Marker1297:Marker1298:Marker1299:Marker1300:Marker1301:Marker1302:Marker1303:Marker1304:Marker1305:Marker1306:Marker1307:Marker1308:Marker1309:Marker1310:Marker1311:Marker1312:Marker1313:Marker1314:Marker1315:Mar…
Block63	1	5.04	1161151	1212646	Marker1445:Marker1446:Marker1447:Marker1448:Marker1449:Marker1450:Marker1451:Marker1452:Marker1453:Marker1454:Marker1455:Marker1456:Marker1457:Marker1458:Marker1459:Marker1460:Marker1461:Marker1462:Marker1463:Marker1464:Marker1465:Marker1466:Marker1467:Marker1468:Marker1469:Marker1470:Marker1471:Marker1472:Marker1473:Marker1474:Marker1475:Marker1476:Marker1477:Marker1478:Marker1479:Marker1480:Mar…
Block75	1	5.268	1426924	1445736	Marker2400:Marker2401:Marker2402:Marker2403:Marker2404:Marker2405:Marker2406:Marker2407:Marker2408:Marker2409:Marker2410:Marker2411:Marker2412:Marker2413:Marker2414:Marker2415:Marker2416:Marker2417:Marker2418:Marker2419:Marker2420:Marker2421:Marker2422:Marker2423:Marker2424:Marker2425:Marker2426:Marker2427:Marker2428:Marker2429:Marker2430:Marker2431:Marker2432:Marker2433:Marker2434:Marker2435:Mar…
Block74	1	5.495	1344326	1426736	Marker2203:Marker2204:Marker2205:Marker2206:Marker2207:Marker2208:Marker2209:Marker2210:Marker2211:Marker2212:Marker2213:Marker2214:Marker2215:Marker2216:Marker2217:Marker2218:Marker2219:Marker2220:Marker2221:Marker2222:Marker2223:Marker2224:Marker2225:Marker2226:Marker2227:Marker2228:Marker2229:Marker2230:Marker2231:Marker2232:Marker2233:Marker2234:Marker2235:Marker2236:Marker2237:Marker2238:Mar…
Block85	1	5.495	1525856	1543931	Marker2882:Marker2883:Marker2884:Marker2885:Marker2886:Marker2887:Marker2888:Marker2889:Marker2890:Marker2891:Marker2892:Marker2893:Marker2894:Marker2895:Marker2896:Marker2897:Marker2898:Marker2899:Marker2900:Marker2901:Marker2902:Marker2903:Marker2904:Marker2905:Marker2906:Marker2907:Marker2908:Marker2909:Marker2910:Marker2911:Marker2912:Marker2913:Marker2914:Marker2915:Marker2916:Marker2917:Mar…
Block81	1	5.722	1469726	1512382	Marker2605:Marker2606:Marker2607:Marker2608:Marker2609:Marker2610:Marker2611:Marker2612:Marker2613:Marker2614:Marker2615:Marker2616:Marker2617:Marker2618:Marker2619:Marker2620:Marker2621:Marker2622:Marker2623:Marker2624:Marker2625:Marker2626:Marker2627:Marker2628:Marker2629:Marker2630:Marker2631:Marker2632:Marker2633:Marker2634:Marker2635:Marker2636:Marker2637:Marker2638:Marker2639:Marker2640:Mar…
Block106	1	5.949	1705281	1725907	Marker3793:Marker3794:Marker3795:Marker3796:Marker3797:Marker3798:Marker3799:Marker3800:Marker3801:Marker3802:Marker3803:Marker3804:Marker3805:Marker3806:Marker3807:Marker3808:Marker3809:Marker3810:Marker3811:Marker3812:Marker3813:Marker3814:Marker3815:Marker3816:Marker3817:Marker3818:Marker3819:Marker3820:Marker3821:Marker3822:Marker3823:Marker3824:Marker3825:Marker3826:Marker3827:Marker3828:Mar…
Block88	1	5.949	1562508	1584304	Marker3135:Marker3136:Marker3137:Marker3138:Marker3139:Marker3140:Marker3141:Marker3142:Marker3143:Marker3144:Marker3145:Marker3146:Marker3147:Marker3148:Marker3149:Marker3150:Marker3151:Marker3152:Marker3153:Marker3154:Marker3155:Marker3156:Marker3157:Marker3158:Marker3159:Marker3160:Marker3161:Marker3162:Marker3163:Marker3164:Marker3165:Marker3166:Marker3167:Marker3168:Marker3169:Marker3170:Mar…
Block109	1	5.949	1739010	1762682	Marker3935:Marker3936:Marker3937:Marker3938:Marker3939:Marker3940:Marker3941:Marker3942:Marker3943:Marker3944:Marker3945:Marker3946:Marker3947:Marker3948:Marker3949:Marker3950:Marker3951:Marker3952:Marker3953:Marker3954:Marker3955:Marker3956:Marker3957:Marker3958:Marker3959:Marker3960:Marker3961:Marker3962:Marker3963:Marker3964:Marker3965:Marker3966:Marker3967:Marker3968:Marker3969:Marker3970:Mar…
Block99	1	5.949	1655473	1675700	Marker3618:Marker3619:Marker3620:Marker3621:Marker3622:Marker3623:Marker3624:Marker3625:Marker3626:Marker3627:Marker3628:Marker3629:Marker3630:Marker3631:Marker3632:Marker3633:Marker3634:Marker3635:Marker3636:Marker3637:Marker3638:Marker3639:Marker3640:Marker3641:Marker3642:Marker3643:Marker3644:Marker3645:Marker3646:Marker3647:Marker3648:Marker3649:Marker3650:Marker3651:Marker3652:Marker3653:Mar…
Block117	1	6.177	1823956	1867318	Marker4189:Marker4190:Marker4191
Block115	1	6.177	1791014	1810387	Marker4185:Marker4186:Marker4187
Block118	1	6.865	1952749	2007501	Marker4192:Marker4193
Block120	1	7.787	2067822	2113877	Marker4196:Marker4197:Marker4198:Marker4199
Block121	1	8.014	2150167	2203965	Marker4200:Marker4201:Marker4202:Marker4203:Marker4204
Block124	1	8.47	2383485	2398526	Marker4208:Marker4209
Block125	1	8.698	2416604	2465355	Marker4210:Marker4211:Marker4212
Block142	1	9.855	3097920	3151297	Marker4372:Marker4373:Marker4374:Marker4375:Marker4376:Marker4377:Marker4378:Marker4379:Marker4380:Marker4381:Marker4382:Marker4383:Marker4384:Marker4385:Marker4386:Marker4387:Marker4388:Marker4389:Marker4390:Marker4391:Marker4392:Marker4393:Marker4394:Marker4395:Marker4396:Marker4397:Marker4398:Marker4399:Marker4400:Marker4401:Marker4402:Marker4403:Marker4404:Marker4405:Marker4406:Marker4407:Mar…
Block135	1	9.855	2758786	2811283	Marker4222:Marker4223
Block138	1	9.855	3034054	3083749	Marker4226:Marker4227:Marker4228:Marker4229:Marker4230:Marker4231:Marker4232:Marker4233:Marker4234:Marker4235:Marker4236:Marker4237:Marker4238:Marker4239:Marker4240:Marker4241:Marker4242:Marker4243:Marker4244:Marker4245:Marker4246:Marker4247:Marker4248:Marker4249:Marker4250:Marker4251:Marker4252:Marker4253:Marker4254:Marker4255:Marker4256:Marker4257:Marker4258:Marker4259:Marker4260:Marker4261:Mar…
Block146	1	9.855	3158638	3182487	Marker4485:Marker4486:Marker4487:Marker4488:Marker4489
Block150	1	10.543	3288747	3428433	Marker4506:Marker4507:Marker4508:Marker4509:Marker4510:Marker4511:Marker4512:Marker4513:Marker4514:Marker4515:Marker4516:Marker4517:Marker4518:Marker4519:Marker4520:Marker4521:Marker4522:Marker4523:Marker4524:Marker4525:Marker4526:Marker4527:Marker4528:Marker4529:Marker4530:Marker4531:Marker4532:Marker4533:Marker4534:Marker4535:Marker4536:Marker4537:Marker4538:Marker4539:Marker4540:Marker4541:Mar…
Block152	1	10.771	3429454	3463648	Marker4547:Marker4548:Marker4549:Marker4550:Marker4551:Marker4552:Marker4553:Marker4554:Marker4555:Marker4556:Marker4557:Marker4558:Marker4559:Marker4560:Marker4561:Marker4562:Marker4563:Marker4564:Marker4565:Marker4566:Marker4567:Marker4568:Marker4569:Marker4570:Marker4571:Marker4572:Marker4573:Marker4574:Marker4575:Marker4576:Marker4577:Marker4578:Marker4579:Marker4580:Marker4581:Marker4582:Mar…
Block156	1	10.998	3469748	3490151	Marker4619:Marker4620:Marker4621:Marker4622:Marker4623:Marker4624:Marker4625:Marker4626:Marker4627:Marker4628:Marker4629:Marker4630:Marker4631:Marker4632:Marker4633:Marker4634:Marker4635:Marker4636:Marker4637
Block160	1	11.686	3595327	3659862	Marker4733:Marker4734:Marker4735:Marker4736:Marker4737:Marker4738:Marker4739:Marker4740:Marker4741
Block164	1	11.686	3677900	3750675	Marker4747:Marker4748:Marker4749:Marker4750:Marker4751:Marker4752:Marker4753:Marker4754:Marker4755:Marker4756:Marker4757:Marker4758:Marker4759:Marker4760:Marker4761:Marker4762:Marker4763:Marker4764:Marker4765:Marker4766:Marker4767:Marker4768:Marker4769:Marker4770:Marker4771:Marker4772:Marker4773:Marker4774:Marker4775:Marker4776:Marker4777:Marker4778:Marker4779:Marker4780:Marker4781:Marker4782:Mar…
Block157	1	11.686	3491183	3519116	Marker4638:Marker4639:Marker4640:Marker4641:Marker4642:Marker4643:Marker4644:Marker4645:Marker4646:Marker4647:Marker4648:Marker4649:Marker4650:Marker4651:Marker4652:Marker4653:Marker4654:Marker4655:Marker4656:Marker4657:Marker4658:Marker4659:Marker4660:Marker4661:Marker4662:Marker4663:Marker4664:Marker4665:Marker4666:Marker4667:Marker4668:Marker4669:Marker4670:Marker4671:Marker4672:Marker4673:Mar…
Block188	1	11.913	3827394	3845944	Marker5227:Marker5228:Marker5229
Block196	1	12.37	3870816	3888406	Marker5246:Marker5247:Marker5248:Marker5249:Marker5250:Marker5251:Marker5252:Marker5253:Marker5254:Marker5255
Block199	1	12.827	3907836	3945451	Marker5263:Marker5264:Marker5265:Marker5266:Marker5267:Marker5268:Marker5269:Marker5270:Marker5271
Block201	1	13.054	3970978	4021987	Marker5276:Marker5277:Marker5278:Marker5279:Marker5280:Marker5281:Marker5282
Block212	1	13.511	4094720	4134779	Marker5411:Marker5412:Marker5413:Marker5414:Marker5415:Marker5416:Marker5417:Marker5418:Marker5419:Marker5420:Marker5421:Marker5422:Marker5423:Marker5424:Marker5425:Marker5426:Marker5427:Marker5428:Marker5429:Marker5430:Marker5431:Marker5432:Marker5433:Marker5434:Marker5435
Block215	1	13.738	4201701	4244307	Marker5442:Marker5443:Marker5444:Marker5445:Marker5446
Block211	1	13.965	4071005	4094000	Marker5395:Marker5396:Marker5397:Marker5398:Marker5399:Marker5400:Marker5401:Marker5402:Marker5403:Marker5404:Marker5405:Marker5406:Marker5407:Marker5408:Marker5409:Marker5410
Block208	1	13.965	4047579	4064719	Marker5309:Marker5310:Marker5311:Marker5312:Marker5313:Marker5314:Marker5315:Marker5316:Marker5317:Marker5318:Marker5319:Marker5320:Marker5321:Marker5322:Marker5323:Marker5324:Marker5325:Marker5326:Marker5327:Marker5328:Marker5329:Marker5330:Marker5331:Marker5332:Marker5333:Marker5334:Marker5335:Marker5336:Marker5337:Marker5338:Marker5339:Marker5340:Marker5341:Marker5342:Marker5343:Marker5344:Mar…
Block213	1	13.965	4135438	4172674	Marker5436:Marker5437:Marker5438:Marker5439:Marker5440
Block254	1	14.192	4484088	4516745	Marker6291:Marker6292
Block253	1	14.192	4429662	4471065	Marker6281:Marker6282:Marker6283:Marker6284:Marker6285:Marker6286:Marker6287:Marker6288:Marker6289:Marker6290
Block231	1	14.192	4322035	4341276	Marker5679:Marker5680:Marker5681:Marker5682:Marker5683:Marker5684:Marker5685:Marker5686:Marker5687:Marker5688:Marker5689:Marker5690:Marker5691:Marker5692:Marker5693:Marker5694:Marker5695:Marker5696:Marker5697:Marker5698:Marker5699:Marker5700:Marker5701:Marker5702:Marker5703:Marker5704:Marker5705:Marker5706:Marker5707:Marker5708:Marker5709:Marker5710:Marker5711:Marker5712:Marker5713:Marker5714:Mar…
Block256	1	14.42	4554609	4808789	Marker6295:Marker6296:Marker6297:Marker6298:Marker6299:Marker6300:Marker6301:Marker6302:Marker6303:Marker6304:Marker6305:Marker6306:Marker6307:Marker6308:Marker6309:Marker6310
Block261	1	14.647	4952612	5005273	Marker6352:Marker6353:Marker6354:Marker6355:Marker6356:Marker6357:Marker6358:Marker6359:Marker6360:Marker6361:Marker6362:Marker6363:Marker6364:Marker6365:Marker6366:Marker6367:Marker6368:Marker6369:Marker6370:Marker6371:Marker6372:Marker6373:Marker6374:Marker6375:Marker6376:Marker6377:Marker6378:Marker6379:Marker6380:Marker6381:Marker6382:Marker6383
Block257	1	14.647	4817663	4918447	Marker6311:Marker6312:Marker6313:Marker6314:Marker6315:Marker6316:Marker6317:Marker6318
Block262	1	14.647	5005431	5028576	Marker6384:Marker6385:Marker6386:Marker6387:Marker6388:Marker6389:Marker6390:Marker6391:Marker6392:Marker6393:Marker6394:Marker6395:Marker6396:Marker6397:Marker6398
Block260	1	14.647	4930947	4952522	Marker6329:Marker6330:Marker6331:Marker6332:Marker6333:Marker6334:Marker6335:Marker6336:Marker6337:Marker6338:Marker6339:Marker6340:Marker6341:Marker6342:Marker6343:Marker6344:Marker6345:Marker6346:Marker6347:Marker6348:Marker6349:Marker6350:Marker6351
Block263	1	14.874	5030219	5095095	Marker6399:Marker6400:Marker6401:Marker6402:Marker6403:Marker6404:Marker6405:Marker6406:Marker6407:Marker6408:Marker6409:Marker6410:Marker6411:Marker6412:Marker6413:Marker6414:Marker6415:Marker6416:Marker6417:Marker6418:Marker6419:Marker6420:Marker6421:Marker6422:Marker6423:Marker6424:Marker6425:Marker6426:Marker6427:Marker6428:Marker6429:Marker6430:Marker6431:Marker6432:Marker6433:Marker6434:Mar…
Block283	1	15.101	5225025	5255162	Marker7059:Marker7060:Marker7061:Marker7062:Marker7063:Marker7064:Marker7065:Marker7066:Marker7067:Marker7068:Marker7069:Marker7070:Marker7071:Marker7072:Marker7073:Marker7074:Marker7075:Marker7076:Marker7077:Marker7078:Marker7079:Marker7080:Marker7081:Marker7082:Marker7083:Marker7084:Marker7085:Marker7086:Marker7087:Marker7088:Marker7089:Marker7090:Marker7091:Marker7092:Marker7093:Marker7094:Mar…
Block285	1	15.101	5261579	5277779	Marker7240:Marker7241:Marker7242:Marker7243:Marker7244:Marker7245:Marker7246:Marker7247:Marker7248:Marker7249:Marker7250:Marker7251:Marker7252:Marker7253:Marker7254:Marker7255:Marker7256:Marker7257:Marker7258:Marker7259:Marker7260:Marker7261:Marker7262:Marker7263:Marker7264:Marker7265:Marker7266:Marker7267:Marker7268:Marker7269:Marker7270:Marker7271:Marker7272:Marker7273:Marker7274:Marker7275:Mar…
Block292	1	15.101	5343937	5384368	Marker7552:Marker7553:Marker7554:Marker7555:Marker7556:Marker7557:Marker7558:Marker7559:Marker7560:Marker7561:Marker7562:Marker7563:Marker7564:Marker7565:Marker7566:Marker7567:Marker7568:Marker7569:Marker7570:Marker7571:Marker7572:Marker7573:Marker7574:Marker7575:Marker7576:Marker7577:Marker7578:Marker7579:Marker7580:Marker7581:Marker7582:Marker7583:Marker7584:Marker7585:Marker7586:Marker7587:Mar…
Block308	1	15.329	5546919	5561555	Marker8400:Marker8401:Marker8402:Marker8403:Marker8404:Marker8405:Marker8406:Marker8407:Marker8408:Marker8409:Marker8410:Marker8411:Marker8412:Marker8413:Marker8414:Marker8415:Marker8416:Marker8417:Marker8418:Marker8419:Marker8420:Marker8421:Marker8422:Marker8423:Marker8424:Marker8425:Marker8426:Marker8427:Marker8428:Marker8429:Marker8430:Marker8431:Marker8432:Marker8433:Marker8434:Marker8435:Mar…
Block307	1	15.329	5544927	5546650	Marker8386:Marker8387:Marker8388:Marker8389:Marker8390:Marker8391:Marker8392:Marker8393:Marker8394:Marker8395:Marker8396:Marker8397:Marker8398:Marker8399
Block306	1	15.329	5514001	5544831	Marker8256:Marker8257:Marker8258:Marker8259:Marker8260:Marker8261:Marker8262:Marker8263:Marker8264:Marker8265:Marker8266:Marker8267:Marker8268:Marker8269:Marker8270:Marker8271:Marker8272:Marker8273:Marker8274:Marker8275:Marker8276:Marker8277:Marker8278:Marker8279:Marker8280:Marker8281:Marker8282:Marker8283:Marker8284:Marker8285:Marker8286:Marker8287:Marker8288:Marker8289:Marker8290:Marker8291:Mar…
Block299	1	15.329	5432680	5467388	Marker7888:Marker7889:Marker7890:Marker7891:Marker7892:Marker7893:Marker7894:Marker7895:Marker7896:Marker7897:Marker7898:Marker7899:Marker7900:Marker7901:Marker7902:Marker7903:Marker7904:Marker7905:Marker7906:Marker7907:Marker7908:Marker7909:Marker7910:Marker7911:Marker7912:Marker7913:Marker7914:Marker7915:Marker7916:Marker7917:Marker7918:Marker7919:Marker7920:Marker7921:Marker7922:Marker7923:Mar…
Block302	1	15.329	5482569	5503587	Marker8133:Marker8134:Marker8135:Marker8136:Marker8137:Marker8138:Marker8139:Marker8140:Marker8141:Marker8142:Marker8143:Marker8144:Marker8145:Marker8146:Marker8147:Marker8148:Marker8149:Marker8150:Marker8151:Marker8152:Marker8153:Marker8154:Marker8155:Marker8156:Marker8157:Marker8158:Marker8159:Marker8160:Marker8161:Marker8162:Marker8163:Marker8164:Marker8165:Marker8166:Marker8167:Marker8168:Mar…
Block272	1	15.329	5145893	5165483	Marker6782:Marker6783:Marker6784:Marker6785:Marker6786:Marker6787:Marker6788:Marker6789:Marker6790:Marker6791:Marker6792:Marker6793:Marker6794:Marker6795:Marker6796:Marker6797:Marker6798:Marker6799:Marker6800:Marker6801:Marker6802:Marker6803:Marker6804:Marker6805:Marker6806:Marker6807:Marker6808:Marker6809:Marker6810:Marker6811:Marker6812:Marker6813:Marker6814:Marker6815:Marker6816:Marker6817:Mar…
Block289	1	15.556	5292026	5327516	Marker7344:Marker7345:Marker7346:Marker7347:Marker7348:Marker7349:Marker7350:Marker7351:Marker7352:Marker7353:Marker7354:Marker7355:Marker7356:Marker7357:Marker7358:Marker7359:Marker7360:Marker7361:Marker7362:Marker7363:Marker7364:Marker7365:Marker7366:Marker7367:Marker7368:Marker7369:Marker7370:Marker7371:Marker7372:Marker7373:Marker7374:Marker7375:Marker7376:Marker7377:Marker7378:Marker7379:Mar…
Block309	1	16.013	5561802	5563428	Marker8478:Marker8479:Marker8480:Marker8481:Marker8482:Marker8483:Marker8484:Marker8485:Marker8486:Marker8487
Block310	1	16.24	5563438	5563438	Marker8488
Block311	1	16.928	5587369	5587369	Marker8489
Block312	1	23.635	5627936	5627936	Marker8490
Block313	1	28.904	5641302	5641302	Marker8491
Block314	1	32.033	5657291	5657291	Marker8492
Block315	1	33.669	5687222	5687222	Marker8493
Block316	1	34.357	5690284	5690284	Marker8494
Block317	1	35.045	5721866	5721866	Marker8495
Block318	1	35.502	5735603	5990305	Marker8496:Marker8497:Marker8498:Marker8499
Block321	1	35.729	6323456	6422820	Marker8505:Marker8506:Marker8507
Block320	1	35.957	6102054	6157516	Marker8502:Marker8503:Marker8504
Block324	1	36.184	6425662	6425662	Marker8520
Block323	1	36.641	6423244	6425094	Marker8509:Marker8510:Marker8511:Marker8512:Marker8513:Marker8514:Marker8515:Marker8516:Marker8517:Marker8518:Marker8519
Block322	1	36.641	6422898	6422898	Marker8508
Block325	1	36.641	6425828	6426140	Marker8521:Marker8522:Marker8523:Marker8524
Block326	1	37.097	6426331	6426702	Marker8525:Marker8526:Marker8527:Marker8528:Marker8529
Block327	1	37.097	6426775	6426775	Marker8530
Block328	1	37.324	6426928	6427886	Marker8531:Marker8532:Marker8533:Marker8534:Marker8535
Block329	1	37.324	6427978	6427978	Marker8536
Block330	1	37.552	6428375	6429899	Marker8537:Marker8538:Marker8539:Marker8540:Marker8541:Marker8542:Marker8543:Marker8544:Marker8545
Block331	1	37.779	6429908	6432072	Marker8546:Marker8547:Marker8548:Marker8549
Block332	1	38.006	6433388	6444817	Marker8550:Marker8551:Marker8552:Marker8553:Marker8554:Marker8555:Marker8556:Marker8557:Marker8558:Marker8559:Marker8560:Marker8561:Marker8562:Marker8563:Marker8564:Marker8565:Marker8566:Marker8567:Marker8568:Marker8569:Marker8570:Marker8571:Marker8572:Marker8573:Marker8574:Marker8575:Marker8576:Marker8577:Marker8578:Marker8579:Marker8580:Marker8581:Marker8582:Marker8583:Marker8584
Block333	1	38.234	6444824	6447512	Marker8585:Marker8586:Marker8587:Marker8588:Marker8589
Block334	1	38.461	6448980	6453484	Marker8590:Marker8591:Marker8592:Marker8593:Marker8594:Marker8595:Marker8596:Marker8597:Marker8598:Marker8599:Marker8600
Block335	1	38.461	6453611	6464493	Marker8601:Marker8602:Marker8603:Marker8604:Marker8605:Marker8606:Marker8607:Marker8608:Marker8609:Marker8610:Marker8611:Marker8612:Marker8613:Marker8614:Marker8615:Marker8616:Marker8617:Marker8618:Marker8619:Marker8620:Marker8621:Marker8622:Marker8623:Marker8624:Marker8625:Marker8626:Marker8627:Marker8628
Block336	1	38.461	6464511	6469300	Marker8629:Marker8630:Marker8631:Marker8632:Marker8633:Marker8634:Marker8635
Block337	1	38.917	6471915	6472106	Marker8636:Marker8637:Marker8638
Block339	1	39.374	6481577	6506743	Marker8644:Marker8645:Marker8646:Marker8647:Marker8648:Marker8649:Marker8650:Marker8651:Marker8652:Marker8653
Block338	1	39.374	6474341	6480687	Marker8639:Marker8640:Marker8641:Marker8642:Marker8643
Block343	1	39.601	6567085	6584010	Marker8703:Marker8704:Marker8705:Marker8706:Marker8707:Marker8708:Marker8709:Marker8710:Marker8711:Marker8712:Marker8713:Marker8714:Marker8715:Marker8716:Marker8717:Marker8718:Marker8719:Marker8720
Block340	1	39.601	6507369	6566836	Marker8654:Marker8655:Marker8656:Marker8657:Marker8658:Marker8659:Marker8660:Marker8661:Marker8662:Marker8663:Marker8664:Marker8665:Marker8666:Marker8667:Marker8668:Marker8669:Marker8670:Marker8671:Marker8672:Marker8673:Marker8674:Marker8675:Marker8676:Marker8677:Marker8678:Marker8679:Marker8680:Marker8681:Marker8682:Marker8683:Marker8684:Marker8685:Marker8686:Marker8687:Marker8688:Marker8689:Mar…
Block346	1	39.829	6610078	6627903	Marker8754:Marker8755:Marker8756:Marker8757:Marker8758:Marker8759:Marker8760:Marker8761:Marker8762:Marker8763:Marker8764:Marker8765:Marker8766:Marker8767
Block348	1	40.056	6638321	6655488	Marker8780:Marker8781:Marker8782:Marker8783:Marker8784:Marker8785:Marker8786:Marker8787:Marker8788:Marker8789:Marker8790:Marker8791:Marker8792:Marker8793:Marker8794:Marker8795:Marker8796:Marker8797:Marker8798:Marker8799:Marker8800:Marker8801:Marker8802:Marker8803:Marker8804:Marker8805:Marker8806:Marker8807
Block350	1	40.513	6660309	6681936	Marker8813:Marker8814:Marker8815:Marker8816:Marker8817:Marker8818:Marker8819:Marker8820:Marker8821:Marker8822:Marker8823:Marker8824:Marker8825:Marker8826:Marker8827:Marker8828:Marker8829:Marker8830:Marker8831:Marker8832:Marker8833
Block352	1	40.74	6690448	6718412	Marker8844:Marker8845:Marker8846:Marker8847:Marker8848:Marker8849:Marker8850:Marker8851:Marker8852:Marker8853:Marker8854:Marker8855:Marker8856:Marker8857:Marker8858:Marker8859:Marker8860:Marker8861:Marker8862:Marker8863:Marker8864:Marker8865:Marker8866:Marker8867:Marker8868:Marker8869:Marker8870:Marker8871:Marker8872:Marker8873:Marker8874:Marker8875:Marker8876:Marker8877:Marker8878:Marker8879:Mar…
Block373	1	41.897	7014877	7065602	Marker9067:Marker9068:Marker9069:Marker9070:Marker9071:Marker9072:Marker9073:Marker9074:Marker9075:Marker9076:Marker9077:Marker9078:Marker9079:Marker9080:Marker9081:Marker9082:Marker9083:Marker9084:Marker9085:Marker9086:Marker9087:Marker9088:Marker9089:Marker9090:Marker9091:Marker9092:Marker9093
Block405	1	43.534	8024621	8229522	Marker9268:Marker9269:Marker9270:Marker9271:Marker9272:Marker9273:Marker9274:Marker9275:Marker9276:Marker9277:Marker9278:Marker9279:Marker9280
Block411	1	44.455	8453512	8625934	Marker9286:Marker9287:Marker9288:Marker9289:Marker9290
Block412	1	44.683	8628541	8718630	Marker9291:Marker9292:Marker9293:Marker9294:Marker9295:Marker9296:Marker9297:Marker9298
Block414	1	44.91	8733060	8787282	Marker9301:Marker9302:Marker9303
Block416	1	45.137	8808145	8871016	Marker9306:Marker9307:Marker9308:Marker9309:Marker9310:Marker9311
Block418	1	45.594	8961557	8988139	Marker9313:Marker9314
Block424	1	46.282	9065802	9088948	Marker9381:Marker9382:Marker9383:Marker9384:Marker9385:Marker9386:Marker9387:Marker9388:Marker9389:Marker9390:Marker9391:Marker9392:Marker9393:Marker9394:Marker9395:Marker9396:Marker9397:Marker9398:Marker9399:Marker9400:Marker9401:Marker9402:Marker9403:Marker9404:Marker9405:Marker9406:Marker9407:Marker9408:Marker9409:Marker9410:Marker9411:Marker9412:Marker9413:Marker9414:Marker9415:Marker9416:Mar…
Block428	1	46.509	9126965	9152566	Marker9568:Marker9569:Marker9570:Marker9571:Marker9572:Marker9573:Marker9574:Marker9575:Marker9576:Marker9577:Marker9578:Marker9579:Marker9580:Marker9581:Marker9582:Marker9583:Marker9584:Marker9585:Marker9586:Marker9587:Marker9588:Marker9589:Marker9590:Marker9591:Marker9592:Marker9593:Marker9594:Marker9595:Marker9596:Marker9597:Marker9598:Marker9599:Marker9600:Marker9601:Marker9602:Marker9603:Mar…
Block430	1	46.736	9182116	9382341	Marker9679:Marker9680:Marker9681:Marker9682:Marker9683:Marker9684:Marker9685:Marker9686:Marker9687:Marker9688:Marker9689:Marker9690:Marker9691:Marker9692:Marker9693:Marker9694:Marker9695:Marker9696:Marker9697:Marker9698:Marker9699:Marker9700:Marker9701:Marker9702:Marker9703:Marker9704:Marker9705:Marker9706:Marker9707:Marker9708:Marker9709:Marker9710:Marker9711:Marker9712:Marker9713
Block429	1	46.736	9152626	9177294	Marker9648:Marker9649:Marker9650:Marker9651:Marker9652:Marker9653:Marker9654:Marker9655:Marker9656:Marker9657:Marker9658:Marker9659:Marker9660:Marker9661:Marker9662:Marker9663:Marker9664:Marker9665:Marker9666:Marker9667:Marker9668:Marker9669:Marker9670:Marker9671:Marker9672:Marker9673:Marker9674:Marker9675:Marker9676:Marker9677:Marker9678
Block427	1	46.736	9103733	9126463	Marker9523:Marker9524:Marker9525:Marker9526:Marker9527:Marker9528:Marker9529:Marker9530:Marker9531:Marker9532:Marker9533:Marker9534:Marker9535:Marker9536:Marker9537:Marker9538:Marker9539:Marker9540:Marker9541:Marker9542:Marker9543:Marker9544:Marker9545:Marker9546:Marker9547:Marker9548:Marker9549:Marker9550:Marker9551:Marker9552:Marker9553:Marker9554:Marker9555:Marker9556:Marker9557:Marker9558:Mar…
Block436	1	47.425	9456930	9500665	Marker9720:Marker9721
Block442	1	48.582	9613723	9675524	Marker9738:Marker9739:Marker9740:Marker9741:Marker9742:Marker9743:Marker9744:Marker9745:Marker9746:Marker9747:Marker9748:Marker9749:Marker9750
Block446	1	48.809	9679118	9704914	Marker9756:Marker9757:Marker9758:Marker9759:Marker9760:Marker9761:Marker9762:Marker9763:Marker9764:Marker9765:Marker9766:Marker9767:Marker9768:Marker9769:Marker9770:Marker9771:Marker9772:Marker9773:Marker9774:Marker9775:Marker9776:Marker9777:Marker9778:Marker9779:Marker9780:Marker9781:Marker9782:Marker9783:Marker9784
Block458	1	48.809	9764355	9788364	Marker9922:Marker9923:Marker9924:Marker9925:Marker9926:Marker9927:Marker9928:Marker9929:Marker9930:Marker9931:Marker9932:Marker9933:Marker9934:Marker9935:Marker9936:Marker9937:Marker9938:Marker9939:Marker9940:Marker9941:Marker9942:Marker9943:Marker9944:Marker9945:Marker9946:Marker9947:Marker9948:Marker9949:Marker9950:Marker9951:Marker9952:Marker9953:Marker9954:Marker9955:Marker9956:Marker9957:Mar…
Block466	1	48.809	9843710	9859245	Marker10121:Marker10122:Marker10123:Marker10124:Marker10125:Marker10126:Marker10127:Marker10128:Marker10129:Marker10130:Marker10131:Marker10132:Marker10133:Marker10134:Marker10135:Marker10136:Marker10137:Marker10138:Marker10139:Marker10140:Marker10141:Marker10142:Marker10143:Marker10144:Marker10145:Marker10146:Marker10147:Marker10148:Marker10149:Marker10150:Marker10151:Marker10152:Marker10153:Mar…
Block447	1	49.037	9705504	9732010	Marker9785:Marker9786:Marker9787:Marker9788:Marker9789:Marker9790:Marker9791:Marker9792:Marker9793:Marker9794:Marker9795:Marker9796:Marker9797:Marker9798:Marker9799:Marker9800:Marker9801:Marker9802:Marker9803:Marker9804:Marker9805:Marker9806:Marker9807:Marker9808:Marker9809:Marker9810:Marker9811:Marker9812:Marker9813:Marker9814:Marker9815:Marker9816:Marker9817:Marker9818:Marker9819:Marker9820:Mar…
Block465	1	49.037	9813968	9842109	Marker10071:Marker10072:Marker10073:Marker10074:Marker10075:Marker10076:Marker10077:Marker10078:Marker10079:Marker10080:Marker10081:Marker10082:Marker10083:Marker10084:Marker10085:Marker10086:Marker10087:Marker10088:Marker10089:Marker10090:Marker10091:Marker10092:Marker10093:Marker10094:Marker10095:Marker10096:Marker10097:Marker10098:Marker10099:Marker10100:Marker10101:Marker10102:Marker10103:Mar…
Block474	1	49.493	9910791	9964473	Marker10200:Marker10201:Marker10202:Marker10203:Marker10204:Marker10205:Marker10206:Marker10207:Marker10208:Marker10209:Marker10210:Marker10211:Marker10212
Block481	1	49.95	10018687	10091700	Marker10285:Marker10286:Marker10287:Marker10288:Marker10289:Marker10290:Marker10291:Marker10292:Marker10293:Marker10294:Marker10295:Marker10296:Marker10297:Marker10298:Marker10299:Marker10300:Marker10301:Marker10302:Marker10303:Marker10304:Marker10305:Marker10306:Marker10307:Marker10308:Marker10309:Marker10310:Marker10311:Marker10312:Marker10313:Marker10314:Marker10315:Marker10316:Marker10317:Mar…
Block476	1	49.95	9966106	9989470	Marker10217:Marker10218:Marker10219:Marker10220:Marker10221:Marker10222:Marker10223:Marker10224:Marker10225:Marker10226:Marker10227:Marker10228:Marker10229:Marker10230:Marker10231:Marker10232:Marker10233:Marker10234:Marker10235:Marker10236:Marker10237:Marker10238:Marker10239:Marker10240:Marker10241:Marker10242:Marker10243:Marker10244
Block482	1	49.95	10092025	10135904	Marker10424:Marker10425:Marker10426:Marker10427:Marker10428:Marker10429:Marker10430:Marker10431:Marker10432:Marker10433:Marker10434:Marker10435:Marker10436:Marker10437:Marker10438:Marker10439:Marker10440:Marker10441:Marker10442:Marker10443:Marker10444:Marker10445:Marker10446:Marker10447:Marker10448:Marker10449:Marker10450:Marker10451:Marker10452:Marker10453:Marker10454:Marker10455:Marker10456:Mar…
Block484	1	49.95	10136767	10163379	Marker10478:Marker10479:Marker10480:Marker10481:Marker10482:Marker10483:Marker10484:Marker10485:Marker10486:Marker10487:Marker10488:Marker10489:Marker10490:Marker10491:Marker10492:Marker10493:Marker10494:Marker10495:Marker10496:Marker10497:Marker10498:Marker10499:Marker10500:Marker10501:Marker10502:Marker10503:Marker10504:Marker10505:Marker10506:Marker10507:Marker10508:Marker10509:Marker10510:Mar…
Block487	1	50.177	10176708	10229658	Marker10590:Marker10591:Marker10592:Marker10593
Block489	1	50.177	10253939	10398401	Marker10597:Marker10598:Marker10599:Marker10600:Marker10601:Marker10602:Marker10603:Marker10604:Marker10605:Marker10606:Marker10607:Marker10608:Marker10609:Marker10610:Marker10611:Marker10612:Marker10613:Marker10614:Marker10615:Marker10616
Block491	1	50.177	10409957	10432129	Marker10618:Marker10619
Block492	1	50.634	10442786	10468251	Marker10620:Marker10621:Marker10622:Marker10623
Block493	1	50.634	10476194	10762409	Marker10624:Marker10625:Marker10626:Marker10627:Marker10628:Marker10629:Marker10630:Marker10631:Marker10632:Marker10633:Marker10634:Marker10635:Marker10636:Marker10637:Marker10638:Marker10639:Marker10640:Marker10641:Marker10642
Block496	1	51.322	10812392	10896708	Marker10645:Marker10646
Block506	1	51.779	11123151	11142539	Marker10825:Marker10826:Marker10827:Marker10828:Marker10829:Marker10830:Marker10831:Marker10832:Marker10833:Marker10834:Marker10835:Marker10836:Marker10837:Marker10838:Marker10839:Marker10840:Marker10841:Marker10842:Marker10843:Marker10844:Marker10845:Marker10846:Marker10847:Marker10848:Marker10849:Marker10850:Marker10851:Marker10852:Marker10853:Marker10854:Marker10855:Marker10856:Marker10857:Mar…
Block504	1	52.006	11093104	11113304	Marker10731:Marker10732:Marker10733:Marker10734:Marker10735:Marker10736:Marker10737:Marker10738:Marker10739:Marker10740:Marker10741:Marker10742:Marker10743:Marker10744:Marker10745:Marker10746:Marker10747:Marker10748:Marker10749:Marker10750:Marker10751:Marker10752:Marker10753:Marker10754:Marker10755:Marker10756:Marker10757:Marker10758:Marker10759:Marker10760:Marker10761:Marker10762:Marker10763:Mar…
Block513	1	52.463	11157909	11300804	Marker10973:Marker10974:Marker10975:Marker10976:Marker10977:Marker10978:Marker10979:Marker10980:Marker10981:Marker10982:Marker10983
Block515	1	53.151	11338897	11476206	Marker10985:Marker10986:Marker10987:Marker10988:Marker10989
Block518	1	53.151	11548523	11568924	Marker10993:Marker10994:Marker10995
Block517	1	53.151	11521035	11538528	Marker10991:Marker10992
Block532	1	54.308	11769160	11802921	Marker11052:Marker11053:Marker11054:Marker11055:Marker11056:Marker11057
Block533	1	54.308	11812456	11877334	Marker11058:Marker11059:Marker11060
Block531	1	54.308	11729634	11769143	Marker11027:Marker11028:Marker11029:Marker11030:Marker11031:Marker11032:Marker11033:Marker11034:Marker11035:Marker11036:Marker11037:Marker11038:Marker11039:Marker11040:Marker11041:Marker11042:Marker11043:Marker11044:Marker11045:Marker11046:Marker11047:Marker11048:Marker11049:Marker11050:Marker11051
Block538	1	54.765	12029124	12047359	Marker11066:Marker11067:Marker11068:Marker11069:Marker11070:Marker11071:Marker11072:Marker11073:Marker11074:Marker11075:Marker11076
Block540	1	54.765	12085851	12108396	Marker11079:Marker11080:Marker11081
Block539	1	54.765	12060238	12085435	Marker11077:Marker11078
Block542	1	54.992	12137327	12172516	Marker11083:Marker11084:Marker11085
Block550	1	56.15	12362063	12378529	Marker11096:Marker11097:Marker11098:Marker11099:Marker11100:Marker11101:Marker11102:Marker11103:Marker11104:Marker11105:Marker11106:Marker11107:Marker11108:Marker11109:Marker11110:Marker11111:Marker11112:Marker11113:Marker11114:Marker11115:Marker11116:Marker11117:Marker11118:Marker11119:Marker11120
Block554	1	56.15	12395589	12436987	Marker11178:Marker11179:Marker11180:Marker11181:Marker11182:Marker11183:Marker11184:Marker11185:Marker11186:Marker11187:Marker11188:Marker11189:Marker11190:Marker11191:Marker11192:Marker11193:Marker11194:Marker11195:Marker11196:Marker11197:Marker11198:Marker11199:Marker11200:Marker11201:Marker11202:Marker11203:Marker11204:Marker11205:Marker11206:Marker11207:Marker11208:Marker11209:Marker11210:Mar…
Block557	1	56.377	12446294	12488501	Marker11231:Marker11232:Marker11233:Marker11234:Marker11235
Block558	1	56.834	12514641	12549256	Marker11236:Marker11237:Marker11238:Marker11239
Block559	1	57.061	12563556	12692226	Marker11240:Marker11241:Marker11242:Marker11243:Marker11244:Marker11245:Marker11246:Marker11247:Marker11248:Marker11249:Marker11250:Marker11251:Marker11252:Marker11253:Marker11254:Marker11255:Marker11256:Marker11257:Marker11258:Marker11259:Marker11260:Marker11261:Marker11262:Marker11263:Marker11264:Marker11265:Marker11266:Marker11267:Marker11268:Marker11269:Marker11270:Marker11271:Marker11272:Mar…
Block561	1	57.749	12708349	12768784	Marker11287:Marker11288:Marker11289:Marker11290:Marker11291:Marker11292:Marker11293:Marker11294:Marker11295:Marker11296:Marker11297:Marker11298:Marker11299:Marker11300:Marker11301
Block564	1	58.437	12782113	12798980	Marker11304:Marker11305:Marker11306:Marker11307:Marker11308:Marker11309:Marker11310:Marker11311:Marker11312:Marker11313
Block567	1	58.437	12907843	12938046	Marker11347:Marker11348:Marker11349:Marker11350:Marker11351:Marker11352:Marker11353:Marker11354:Marker11355:Marker11356:Marker11357:Marker11358:Marker11359:Marker11360:Marker11361:Marker11362
Block565	1	58.437	12799021	12890934	Marker11314:Marker11315:Marker11316:Marker11317:Marker11318:Marker11319:Marker11320:Marker11321:Marker11322:Marker11323:Marker11324:Marker11325:Marker11326:Marker11327:Marker11328:Marker11329:Marker11330:Marker11331:Marker11332:Marker11333:Marker11334:Marker11335:Marker11336:Marker11337:Marker11338:Marker11339:Marker11340:Marker11341:Marker11342:Marker11343:Marker11344:Marker11345
Block570	1	59.125	12942891	12962106	Marker11371:Marker11372:Marker11373:Marker11374:Marker11375:Marker11376:Marker11377:Marker11378:Marker11379:Marker11380:Marker11381:Marker11382:Marker11383:Marker11384:Marker11385:Marker11386:Marker11387:Marker11388:Marker11389:Marker11390:Marker11391:Marker11392:Marker11393:Marker11394:Marker11395:Marker11396:Marker11397:Marker11398:Marker11399:Marker11400:Marker11401:Marker11402:Marker11403:Mar…
Block571	1	59.353	12963364	12986404	Marker11421:Marker11422:Marker11423:Marker11424:Marker11425:Marker11426:Marker11427
Block576	1	59.353	13054446	13118797	Marker11486:Marker11487:Marker11488:Marker11489:Marker11490:Marker11491:Marker11492:Marker11493:Marker11494:Marker11495:Marker11496:Marker11497:Marker11498:Marker11499:Marker11500:Marker11501:Marker11502:Marker11503:Marker11504:Marker11505:Marker11506:Marker11507:Marker11508:Marker11509:Marker11510:Marker11511:Marker11512:Marker11513:Marker11514:Marker11515:Marker11516:Marker11517:Marker11518:Mar…
Block575	1	59.58	12999044	13054228	Marker11453:Marker11454:Marker11455:Marker11456:Marker11457:Marker11458:Marker11459:Marker11460:Marker11461:Marker11462:Marker11463:Marker11464:Marker11465:Marker11466:Marker11467:Marker11468:Marker11469:Marker11470:Marker11471:Marker11472:Marker11473:Marker11474:Marker11475:Marker11476:Marker11477:Marker11478:Marker11479:Marker11480:Marker11481:Marker11482:Marker11483:Marker11484:Marker11485
Block577	1	59.58	13118892	13146711	Marker11521:Marker11522:Marker11523:Marker11524:Marker11525:Marker11526:Marker11527:Marker11528:Marker11529:Marker11530:Marker11531:Marker11532:Marker11533:Marker11534:Marker11535:Marker11536:Marker11537:Marker11538:Marker11539:Marker11540:Marker11541:Marker11542:Marker11543:Marker11544:Marker11545:Marker11546:Marker11547:Marker11548:Marker11549:Marker11550:Marker11551:Marker11552:Marker11553:Mar…
Block592	1	59.807	13285122	13327907	Marker11777:Marker11778:Marker11779:Marker11780:Marker11781:Marker11782:Marker11783:Marker11784:Marker11785:Marker11786:Marker11787:Marker11788:Marker11789:Marker11790:Marker11791:Marker11792:Marker11793:Marker11794:Marker11795:Marker11796:Marker11797:Marker11798:Marker11799:Marker11800:Marker11801:Marker11802:Marker11803:Marker11804:Marker11805:Marker11806:Marker11807:Marker11808:Marker11809:Mar…
Block583	1	59.807	13200649	13250264	Marker11572:Marker11573:Marker11574:Marker11575:Marker11576:Marker11577:Marker11578:Marker11579:Marker11580:Marker11581:Marker11582:Marker11583:Marker11584:Marker11585:Marker11586:Marker11587:Marker11588:Marker11589:Marker11590:Marker11591:Marker11592:Marker11593:Marker11594:Marker11595:Marker11596:Marker11597:Marker11598:Marker11599:Marker11600:Marker11601:Marker11602:Marker11603:Marker11604:Mar…
Block600	1	59.807	13383719	13399983	Marker12004:Marker12005:Marker12006:Marker12007:Marker12008:Marker12009:Marker12010:Marker12011:Marker12012:Marker12013:Marker12014:Marker12015:Marker12016:Marker12017:Marker12018:Marker12019:Marker12020:Marker12021:Marker12022:Marker12023:Marker12024:Marker12025:Marker12026:Marker12027:Marker12028:Marker12029:Marker12030:Marker12031:Marker12032:Marker12033:Marker12034:Marker12035:Marker12036:Mar…
Block581	1	59.807	13154752	13172462	Marker11564:Marker11565:Marker11566:Marker11567:Marker11568:Marker11569:Marker11570
Block606	1	60.264	13495921	13518529	Marker12154:Marker12155:Marker12156:Marker12157:Marker12158:Marker12159:Marker12160:Marker12161:Marker12162:Marker12163:Marker12164:Marker12165:Marker12166:Marker12167:Marker12168:Marker12169
Block604	1	60.264	13404702	13433650	Marker12133:Marker12134:Marker12135:Marker12136:Marker12137:Marker12138:Marker12139:Marker12140:Marker12141:Marker12142
Block605	1	60.491	13435858	13495803	Marker12143:Marker12144:Marker12145:Marker12146:Marker12147:Marker12148:Marker12149:Marker12150:Marker12151:Marker12152:Marker12153
Block607	1	60.491	13520310	13552669	Marker12170:Marker12171:Marker12172:Marker12173:Marker12174:Marker12175:Marker12176:Marker12177:Marker12178:Marker12179:Marker12180:Marker12181:Marker12182
Block610	1	60.491	13571854	13602097	Marker12231:Marker12232:Marker12233:Marker12234
Block609	1	60.948	13554891	13571286	Marker12190:Marker12191:Marker12192:Marker12193:Marker12194:Marker12195:Marker12196:Marker12197:Marker12198:Marker12199:Marker12200:Marker12201:Marker12202:Marker12203:Marker12204:Marker12205:Marker12206:Marker12207:Marker12208:Marker12209:Marker12210:Marker12211:Marker12212:Marker12213:Marker12214:Marker12215:Marker12216:Marker12217:Marker12218:Marker12219:Marker12220:Marker12221:Marker12222:Mar…
Block613	1	61.175	13666434	13688310	Marker12249:Marker12250:Marker12251:Marker12252:Marker12253:Marker12254:Marker12255:Marker12256:Marker12257:Marker12258:Marker12259:Marker12260:Marker12261:Marker12262:Marker12263:Marker12264:Marker12265
Block615	1	61.402	13688996	13727927	Marker12270:Marker12271:Marker12272:Marker12273:Marker12274:Marker12275:Marker12276:Marker12277:Marker12278:Marker12279:Marker12280:Marker12281:Marker12282:Marker12283:Marker12284:Marker12285:Marker12286:Marker12287:Marker12288:Marker12289:Marker12290:Marker12291:Marker12292:Marker12293:Marker12294:Marker12295:Marker12296:Marker12297:Marker12298:Marker12299:Marker12300:Marker12301:Marker12302:Mar…
Block616	1	61.63	13734127	13774514	Marker12324:Marker12325:Marker12326:Marker12327
Block618	1	62.086	13876530	13900395	Marker12329:Marker12330:Marker12331:Marker12332
Block620	1	62.313	13905023	14030986	Marker12334:Marker12335:Marker12336:Marker12337:Marker12338:Marker12339:Marker12340:Marker12341:Marker12342:Marker12343:Marker12344:Marker12345:Marker12346:Marker12347
Block623	1	62.77	14047806	14114927	Marker12351:Marker12352:Marker12353:Marker12354:Marker12355:Marker12356:Marker12357:Marker12358:Marker12359
Block628	1	62.997	14168206	14210511	Marker12372:Marker12373
Block636	1	63.919	14409239	14458934	Marker12446:Marker12447:Marker12448:Marker12449:Marker12450:Marker12451:Marker12452:Marker12453:Marker12454:Marker12455:Marker12456:Marker12457:Marker12458:Marker12459:Marker12460:Marker12461:Marker12462:Marker12463:Marker12464:Marker12465:Marker12466:Marker12467:Marker12468:Marker12469:Marker12470:Marker12471:Marker12472:Marker12473:Marker12474:Marker12475:Marker12476:Marker12477:Marker12478:Mar…
Block650	1	63.919	14545533	15006886	Marker12683:Marker12684:Marker12685:Marker12686:Marker12687:Marker12688:Marker12689:Marker12690:Marker12691:Marker12692:Marker12693:Marker12694:Marker12695:Marker12696:Marker12697:Marker12698
Block634	1	63.919	14364415	14402994	Marker12410:Marker12411:Marker12412:Marker12413:Marker12414:Marker12415:Marker12416:Marker12417:Marker12418:Marker12419:Marker12420:Marker12421:Marker12422:Marker12423:Marker12424:Marker12425:Marker12426:Marker12427:Marker12428:Marker12429:Marker12430:Marker12431:Marker12432:Marker12433:Marker12434:Marker12435:Marker12436:Marker12437:Marker12438
Block645	1	64.146	14501345	14516801	Marker12607:Marker12608:Marker12609:Marker12610:Marker12611:Marker12612:Marker12613:Marker12614:Marker12615:Marker12616:Marker12617:Marker12618:Marker12619:Marker12620:Marker12621:Marker12622:Marker12623:Marker12624:Marker12625:Marker12626:Marker12627:Marker12628:Marker12629:Marker12630:Marker12631:Marker12632:Marker12633:Marker12634:Marker12635:Marker12636:Marker12637:Marker12638:Marker12639:Mar…
Block656	1	64.374	15036826	15100629	Marker12737:Marker12738:Marker12739:Marker12740:Marker12741:Marker12742:Marker12743:Marker12744:Marker12745:Marker12746:Marker12747:Marker12748:Marker12749:Marker12750:Marker12751:Marker12752:Marker12753:Marker12754:Marker12755:Marker12756:Marker12757:Marker12758:Marker12759:Marker12760:Marker12761:Marker12762:Marker12763:Marker12764:Marker12765:Marker12766:Marker12767:Marker12768:Marker12769:Mar…
Block657	1	64.83	15102060	15141147	Marker12790:Marker12791:Marker12792:Marker12793:Marker12794:Marker12795:Marker12796:Marker12797:Marker12798:Marker12799:Marker12800:Marker12801:Marker12802:Marker12803:Marker12804:Marker12805:Marker12806:Marker12807:Marker12808:Marker12809:Marker12810:Marker12811:Marker12812:Marker12813:Marker12814:Marker12815:Marker12816:Marker12817:Marker12818:Marker12819:Marker12820:Marker12821:Marker12822:Mar…
Block660	1	65.287	15148887	15176305	Marker12907:Marker12908:Marker12909:Marker12910:Marker12911:Marker12912:Marker12913:Marker12914:Marker12915:Marker12916:Marker12917:Marker12918:Marker12919:Marker12920:Marker12921:Marker12922:Marker12923:Marker12924:Marker12925:Marker12926:Marker12927:Marker12928:Marker12929:Marker12930:Marker12931:Marker12932:Marker12933:Marker12934:Marker12935:Marker12936:Marker12937:Marker12938:Marker12939:Mar…
Block662	1	65.975	15180870	15196826	Marker13026:Marker13027:Marker13028:Marker13029:Marker13030:Marker13031:Marker13032:Marker13033:Marker13034:Marker13035:Marker13036:Marker13037:Marker13038:Marker13039:Marker13040:Marker13041:Marker13042:Marker13043:Marker13044:Marker13045:Marker13046:Marker13047:Marker13048:Marker13049:Marker13050:Marker13051:Marker13052:Marker13053:Marker13054:Marker13055:Marker13056:Marker13057:Marker13058:Mar…
Block663	1	66.202	15196890	15307261	Marker13083:Marker13084:Marker13085:Marker13086:Marker13087:Marker13088:Marker13089:Marker13090:Marker13091:Marker13092:Marker13093:Marker13094:Marker13095:Marker13096:Marker13097:Marker13098:Marker13099
Block664	1	66.202	15312954	15506474	Marker13100:Marker13101:Marker13102
Block669	1	66.659	15699212	15781690	Marker13107:Marker13108
Block673	1	67.581	16082694	16121706	Marker13113:Marker13114
Block675	1	67.808	16221435	16248555	Marker13116:Marker13117:Marker13118:Marker13119:Marker13120
Block681	1	68.265	16313915	16346414	Marker13132:Marker13133:Marker13134
Block691	1	68.721	16417399	16532975	Marker13201:Marker13202:Marker13203:Marker13204:Marker13205:Marker13206:Marker13207:Marker13208:Marker13209:Marker13210:Marker13211:Marker13212:Marker13213:Marker13214:Marker13215:Marker13216:Marker13217:Marker13218:Marker13219:Marker13220:Marker13221:Marker13222:Marker13223:Marker13224:Marker13225
Block695	1	69.178	16766094	16798832	Marker13230:Marker13231
Block694	1	69.178	16663503	16733282	Marker13228:Marker13229
Block696	1	69.405	16889901	17027876	Marker13232:Marker13233:Marker13234:Marker13235:Marker13236
Block715	1	72.027	17582076	17628042	Marker13418:Marker13419:Marker13420:Marker13421:Marker13422:Marker13423:Marker13424:Marker13425:Marker13426:Marker13427
Block714	1	72.254	17523175	17581346	Marker13392:Marker13393:Marker13394:Marker13395:Marker13396:Marker13397:Marker13398:Marker13399:Marker13400:Marker13401:Marker13402:Marker13403:Marker13404:Marker13405:Marker13406:Marker13407:Marker13408:Marker13409:Marker13410:Marker13411:Marker13412:Marker13413:Marker13414:Marker13415:Marker13416:Marker13417
Block713	1	72.71	17468602	17522966	Marker13332:Marker13333:Marker13334:Marker13335:Marker13336:Marker13337:Marker13338:Marker13339:Marker13340:Marker13341:Marker13342:Marker13343:Marker13344:Marker13345:Marker13346:Marker13347:Marker13348:Marker13349:Marker13350:Marker13351:Marker13352:Marker13353:Marker13354:Marker13355:Marker13356:Marker13357:Marker13358:Marker13359:Marker13360:Marker13361:Marker13362:Marker13363:Marker13364:Mar…
Block717	1	72.938	17685505	17726132	Marker13440:Marker13441:Marker13442:Marker13443:Marker13444:Marker13445:Marker13446:Marker13447:Marker13448:Marker13449:Marker13450:Marker13451:Marker13452:Marker13453:Marker13454:Marker13455:Marker13456:Marker13457:Marker13458:Marker13459:Marker13460:Marker13461:Marker13462:Marker13463:Marker13464:Marker13465:Marker13466:Marker13467:Marker13468:Marker13469:Marker13470:Marker13471:Marker13472:Mar…
Block716	1	73.165	17639739	17685334	Marker13428:Marker13429:Marker13430:Marker13431:Marker13432:Marker13433:Marker13434:Marker13435:Marker13436:Marker13437:Marker13438:Marker13439
Block721	1	73.392	17762228	17838129	Marker13611:Marker13612:Marker13613:Marker13614:Marker13615:Marker13616:Marker13617:Marker13618
Block720	1	73.392	17744869	17761622	Marker13578:Marker13579:Marker13580:Marker13581:Marker13582:Marker13583:Marker13584:Marker13585:Marker13586:Marker13587:Marker13588:Marker13589:Marker13590:Marker13591:Marker13592:Marker13593:Marker13594:Marker13595:Marker13596:Marker13597:Marker13598:Marker13599:Marker13600:Marker13601:Marker13602:Marker13603:Marker13604:Marker13605:Marker13606:Marker13607:Marker13608:Marker13609:Marker13610
Block723	1	74.08	17855825	17901843	Marker13620:Marker13621:Marker13622
Block729	1	75.002	17909469	17956307	Marker13673:Marker13674
Block731	1	75.002	18108126	18283805	Marker13677:Marker13678:Marker13679:Marker13680:Marker13681:Marker13682:Marker13683:Marker13684:Marker13685
Block735	1	75.229	18524709	18583157	Marker13690:Marker13691:Marker13692
Block732	1	75.229	18285424	18489369	Marker13686:Marker13687
Block739	1	75.686	18624233	18666970	Marker13708:Marker13709:Marker13710:Marker13711:Marker13712:Marker13713:Marker13714:Marker13715:Marker13716:Marker13717:Marker13718:Marker13719:Marker13720:Marker13721:Marker13722:Marker13723
Block740	1	75.913	18681098	18797587	Marker13724:Marker13725:Marker13726:Marker13727:Marker13728:Marker13729
Block743	1	76.601	18893843	18993303	Marker13732:Marker13733
Block747	1	77.058	19006973	19089996	Marker13780:Marker13781:Marker13782:Marker13783:Marker13784:Marker13785:Marker13786:Marker13787:Marker13788:Marker13789:Marker13790:Marker13791:Marker13792:Marker13793:Marker13794:Marker13795:Marker13796:Marker13797:Marker13798:Marker13799
Block750	1	77.285	19114509	19146683	Marker13806:Marker13807:Marker13808:Marker13809:Marker13810
Block751	1	77.513	19155022	19188583	Marker13811:Marker13812:Marker13813:Marker13814
Block752	1	77.74	19208566	19375400	Marker13815:Marker13816:Marker13817:Marker13818:Marker13819:Marker13820:Marker13821:Marker13822
Block755	1	77.967	19377642	19417713	Marker13825:Marker13826:Marker13827:Marker13828:Marker13829:Marker13830:Marker13831:Marker13832:Marker13833:Marker13834
Block759	1	78.195	19684663	19784562	Marker13875:Marker13876:Marker13877:Marker13878:Marker13879:Marker13880:Marker13881:Marker13882:Marker13883:Marker13884:Marker13885:Marker13886:Marker13887:Marker13888:Marker13889:Marker13890
Block756	1	78.195	19426343	19472025	Marker13835:Marker13836:Marker13837:Marker13838:Marker13839:Marker13840:Marker13841:Marker13842:Marker13843:Marker13844
Block758	1	78.195	19577320	19684500	Marker13856:Marker13857:Marker13858:Marker13859:Marker13860:Marker13861:Marker13862:Marker13863:Marker13864:Marker13865:Marker13866:Marker13867:Marker13868:Marker13869:Marker13870:Marker13871:Marker13872:Marker13873:Marker13874
Block757	1	78.195	19479895	19562185	Marker13845:Marker13846:Marker13847:Marker13848:Marker13849:Marker13850:Marker13851:Marker13852:Marker13853:Marker13854:Marker13855
Block765	1	79.352	19834360	19861169	Marker13896:Marker13897:Marker13898:Marker13899:Marker13900
Block776	1	79.809	20151020	20214282	Marker13937:Marker13938:Marker13939:Marker13940:Marker13941:Marker13942
Block773	1	79.809	19955504	20012441	Marker13911:Marker13912:Marker13913:Marker13914
Block775	1	80.036	20043334	20149885	Marker13919:Marker13920:Marker13921:Marker13922:Marker13923:Marker13924:Marker13925:Marker13926:Marker13927:Marker13928:Marker13929:Marker13930:Marker13931:Marker13932:Marker13933:Marker13934:Marker13935:Marker13936
Block781	1	80.036	20263443	20288981	Marker14002:Marker14003:Marker14004:Marker14005:Marker14006:Marker14007:Marker14008:Marker14009:Marker14010:Marker14011:Marker14012:Marker14013:Marker14014:Marker14015:Marker14016:Marker14017:Marker14018:Marker14019:Marker14020:Marker14021:Marker14022:Marker14023:Marker14024:Marker14025:Marker14026:Marker14027
Block774	1	80.036	20019041	20042314	Marker13915:Marker13916:Marker13917:Marker13918
Block790	1	80.724	20325799	20351934	Marker14135:Marker14136:Marker14137:Marker14138
Block793	1	80.724	20380640	20414975	Marker14144:Marker14145:Marker14146:Marker14147:Marker14148:Marker14149
Block780	1	80.724	20236996	20262927	Marker13990:Marker13991:Marker13992:Marker13993:Marker13994:Marker13995:Marker13996:Marker13997:Marker13998:Marker13999:Marker14000:Marker14001
Block794	1	80.724	20418403	20439833	Marker14150:Marker14151:Marker14152:Marker14153
Block797	1	80.724	20446214	20490014	Marker14157:Marker14158
Block800	1	81.412	20644900	20724032	Marker14162:Marker14163:Marker14164:Marker14165:Marker14166:Marker14167:Marker14168
Block801	1	81.412	20725577	20764815	Marker14169:Marker14170:Marker14171:Marker14172:Marker14173
Block799	1	81.412	20610580	20634793	Marker14160:Marker14161
Block802	1	81.869	20775177	20805470	Marker14174:Marker14175:Marker14176:Marker14177:Marker14178:Marker14179
Block806	1	82.557	21002296	21210495	Marker14206:Marker14207:Marker14208:Marker14209
Block805	1	82.557	20825625	20987421	Marker14184:Marker14185:Marker14186:Marker14187:Marker14188:Marker14189:Marker14190:Marker14191:Marker14192:Marker14193:Marker14194:Marker14195:Marker14196:Marker14197:Marker14198:Marker14199:Marker14200:Marker14201:Marker14202:Marker14203:Marker14204:Marker14205
Block807	1	82.557	21211400	21343895	Marker14210:Marker14211
Block818	1	82.784	21459760	21486159	Marker14408:Marker14409:Marker14410:Marker14411:Marker14412:Marker14413:Marker14414:Marker14415:Marker14416:Marker14417:Marker14418:Marker14419:Marker14420:Marker14421:Marker14422:Marker14423:Marker14424:Marker14425:Marker14426:Marker14427:Marker14428:Marker14429:Marker14430:Marker14431:Marker14432:Marker14433:Marker14434:Marker14435:Marker14436:Marker14437:Marker14438:Marker14439:Marker14440:Mar…
Block815	1	82.784	21361642	21403673	Marker14247:Marker14248:Marker14249:Marker14250:Marker14251:Marker14252:Marker14253:Marker14254:Marker14255:Marker14256:Marker14257:Marker14258:Marker14259:Marker14260:Marker14261:Marker14262:Marker14263:Marker14264:Marker14265:Marker14266:Marker14267:Marker14268:Marker14269:Marker14270:Marker14271:Marker14272:Marker14273:Marker14274:Marker14275:Marker14276:Marker14277:Marker14278:Marker14279:Mar…
Block820	1	82.784	21556751	21572042	Marker14471:Marker14472:Marker14473:Marker14474:Marker14475:Marker14476:Marker14477:Marker14478:Marker14479:Marker14480:Marker14481:Marker14482:Marker14483:Marker14484:Marker14485:Marker14486:Marker14487:Marker14488:Marker14489:Marker14490
Block816	1	82.784	21404100	21451106	Marker14336:Marker14337:Marker14338:Marker14339:Marker14340:Marker14341:Marker14342:Marker14343:Marker14344:Marker14345:Marker14346:Marker14347:Marker14348:Marker14349:Marker14350:Marker14351:Marker14352:Marker14353:Marker14354:Marker14355:Marker14356:Marker14357:Marker14358:Marker14359:Marker14360:Marker14361:Marker14362:Marker14363:Marker14364:Marker14365:Marker14366:Marker14367:Marker14368:Mar…
Block819	1	82.784	21486709	21556420	Marker14450:Marker14451:Marker14452:Marker14453:Marker14454:Marker14455:Marker14456:Marker14457:Marker14458:Marker14459:Marker14460:Marker14461:Marker14462:Marker14463:Marker14464:Marker14465:Marker14466:Marker14467:Marker14468:Marker14469:Marker14470
Block822	1	83.012	21580533	21601954	Marker14504:Marker14505:Marker14506:Marker14507:Marker14508:Marker14509:Marker14510:Marker14511:Marker14512:Marker14513:Marker14514:Marker14515:Marker14516:Marker14517:Marker14518:Marker14519:Marker14520:Marker14521:Marker14522:Marker14523:Marker14524:Marker14525:Marker14526:Marker14527:Marker14528:Marker14529:Marker14530:Marker14531:Marker14532:Marker14533:Marker14534:Marker14535:Marker14536:Mar…
Block830	1	83.239	21674784	21693053	Marker14719:Marker14720:Marker14721:Marker14722:Marker14723:Marker14724:Marker14725:Marker14726:Marker14727:Marker14728:Marker14729:Marker14730:Marker14731:Marker14732:Marker14733:Marker14734:Marker14735:Marker14736
Block825	1	83.239	21622337	21653012	Marker14616:Marker14617:Marker14618:Marker14619:Marker14620:Marker14621:Marker14622:Marker14623:Marker14624:Marker14625:Marker14626:Marker14627:Marker14628:Marker14629:Marker14630:Marker14631:Marker14632:Marker14633:Marker14634:Marker14635:Marker14636:Marker14637:Marker14638:Marker14639:Marker14640:Marker14641
Block833	1	83.239	21713628	21729218	Marker14790:Marker14791:Marker14792:Marker14793:Marker14794:Marker14795:Marker14796:Marker14797:Marker14798:Marker14799:Marker14800:Marker14801:Marker14802:Marker14803:Marker14804:Marker14805:Marker14806:Marker14807:Marker14808:Marker14809:Marker14810:Marker14811:Marker14812:Marker14813:Marker14814:Marker14815:Marker14816:Marker14817:Marker14818:Marker14819:Marker14820:Marker14821:Marker14822:Mar…
Block844	1	83.466	21822900	21977182	Marker15030:Marker15031:Marker15032:Marker15033:Marker15034:Marker15035:Marker15036:Marker15037:Marker15038:Marker15039:Marker15040:Marker15041:Marker15042:Marker15043:Marker15044:Marker15045:Marker15046:Marker15047:Marker15048:Marker15049:Marker15050:Marker15051:Marker15052:Marker15053:Marker15054:Marker15055:Marker15056:Marker15057:Marker15058:Marker15059:Marker15060:Marker15061:Marker15062:Mar…
Block846	1	83.466	21980002	22018186	Marker15086:Marker15087:Marker15088:Marker15089:Marker15090:Marker15091:Marker15092:Marker15093
Block851	1	83.923	22035077	22064355	Marker15107:Marker15108:Marker15109:Marker15110:Marker15111:Marker15112:Marker15113:Marker15114:Marker15115:Marker15116:Marker15117:Marker15118:Marker15119:Marker15120:Marker15121:Marker15122:Marker15123:Marker15124:Marker15125:Marker15126:Marker15127:Marker15128:Marker15129:Marker15130:Marker15131:Marker15132:Marker15133:Marker15134:Marker15135:Marker15136:Marker15137:Marker15138:Marker15139:Mar…
Block853	1	84.15	22076426	22094307	Marker15151:Marker15152:Marker15153:Marker15154:Marker15155:Marker15156:Marker15157:Marker15158:Marker15159:Marker15160:Marker15161:Marker15162:Marker15163:Marker15164:Marker15165:Marker15166:Marker15167:Marker15168:Marker15169:Marker15170:Marker15171:Marker15172:Marker15173:Marker15174:Marker15175:Marker15176:Marker15177:Marker15178:Marker15179:Marker15180:Marker15181:Marker15182:Marker15183:Mar…
Block861	1	84.607	22126869	22143934	Marker15319:Marker15320:Marker15321:Marker15322:Marker15323:Marker15324:Marker15325:Marker15326:Marker15327:Marker15328:Marker15329:Marker15330:Marker15331:Marker15332:Marker15333:Marker15334:Marker15335:Marker15336:Marker15337:Marker15338:Marker15339:Marker15340:Marker15341:Marker15342:Marker15343:Marker15344:Marker15345:Marker15346:Marker15347:Marker15348
Block870	1	84.834	22180219	22201585	Marker15497:Marker15498:Marker15499:Marker15500:Marker15501:Marker15502:Marker15503:Marker15504:Marker15505:Marker15506:Marker15507:Marker15508:Marker15509:Marker15510:Marker15511:Marker15512:Marker15513:Marker15514:Marker15515:Marker15516:Marker15517:Marker15518:Marker15519:Marker15520:Marker15521:Marker15522:Marker15523:Marker15524:Marker15525:Marker15526:Marker15527:Marker15528:Marker15529:Mar…
Block874	1	85.061	22205512	22226742	Marker15580:Marker15581:Marker15582:Marker15583:Marker15584:Marker15585:Marker15586:Marker15587:Marker15588:Marker15589:Marker15590:Marker15591:Marker15592:Marker15593:Marker15594:Marker15595:Marker15596:Marker15597:Marker15598:Marker15599:Marker15600:Marker15601:Marker15602:Marker15603:Marker15604:Marker15605:Marker15606:Marker15607:Marker15608:Marker15609:Marker15610:Marker15611:Marker15612:Mar…
Block876	1	85.518	22232185	22255083	Marker15692:Marker15693:Marker15694:Marker15695:Marker15696:Marker15697:Marker15698:Marker15699:Marker15700
Block882	1	86.206	22392513	22863803	Marker15707:Marker15708:Marker15709
Block885	1	86.433	22915841	22960481	Marker15713:Marker15714:Marker15715:Marker15716
Block887	1	86.66	23004944	23022788	Marker15718:Marker15719
Block889	1	86.66	23022969	23045896	Marker15721:Marker15722:Marker15723:Marker15724:Marker15725:Marker15726:Marker15727
Block892	1	87.117	23129174	23249984	Marker15730:Marker15731:Marker15732:Marker15733:Marker15734:Marker15735:Marker15736:Marker15737
Block893	1	87.344	23303738	23400500	Marker15738:Marker15739:Marker15740:Marker15741:Marker15742:Marker15743
Block894	1	87.572	23402353	23464460	Marker15744:Marker15745:Marker15746:Marker15747
Block895	1	88.028	23471450	23514297	Marker15748:Marker15749:Marker15750
Block897	1	88.256	23579650	23610937	Marker15756:Marker15757:Marker15758:Marker15759:Marker15760
Block896	1	88.256	23521725	23574969	Marker15751:Marker15752:Marker15753:Marker15754:Marker15755
Block911	1	88.712	23694620	23711622	Marker15894:Marker15895:Marker15896
Block914	1	89.4	23747266	23786620	Marker15900:Marker15901:Marker15902:Marker15903:Marker15904:Marker15905:Marker15906:Marker15907:Marker15908:Marker15909:Marker15910:Marker15911:Marker15912:Marker15913:Marker15914:Marker15915:Marker15916:Marker15917:Marker15918:Marker15919:Marker15920:Marker15921
Block916	1	89.857	23800662	23824258	Marker15958:Marker15959:Marker15960:Marker15961:Marker15962:Marker15963:Marker15964:Marker15965:Marker15966:Marker15967:Marker15968:Marker15969:Marker15970:Marker15971:Marker15972:Marker15973:Marker15974:Marker15975
Block917	1	89.857	23825383	23849523	Marker15976:Marker15977:Marker15978
Block919	1	90.084	23890523	23910132	Marker15980:Marker15981
Block922	1	90.772	24081224	24117452	Marker15984:Marker15985
Block923	1	90.772	24159080	24227623	Marker15986:Marker15987
Block930	1	91	24281474	24320264	Marker16042:Marker16043:Marker16044:Marker16045:Marker16046:Marker16047:Marker16048:Marker16049:Marker16050:Marker16051:Marker16052:Marker16053:Marker16054:Marker16055:Marker16056:Marker16057:Marker16058:Marker16059:Marker16060:Marker16061:Marker16062:Marker16063:Marker16064:Marker16065:Marker16066:Marker16067:Marker16068:Marker16069:Marker16070:Marker16071:Marker16072:Marker16073:Marker16074:Mar…
Block929	1	91.227	24265280	24281290	Marker15993:Marker15994:Marker15995:Marker15996:Marker15997:Marker15998:Marker15999:Marker16000:Marker16001:Marker16002:Marker16003:Marker16004:Marker16005:Marker16006:Marker16007:Marker16008:Marker16009:Marker16010:Marker16011:Marker16012:Marker16013:Marker16014:Marker16015:Marker16016:Marker16017:Marker16018:Marker16019:Marker16020:Marker16021:Marker16022:Marker16023:Marker16024:Marker16025:Mar…
Block935	1	91.454	24352342	24374577	Marker16182:Marker16183:Marker16184:Marker16185:Marker16186
Block941	1	91.454	24461244	24526223	Marker16196:Marker16197:Marker16198:Marker16199:Marker16200:Marker16201:Marker16202:Marker16203:Marker16204:Marker16205:Marker16206:Marker16207:Marker16208:Marker16209:Marker16210:Marker16211
Block945	1	91.911	24543504	24581573	Marker16231:Marker16232:Marker16233:Marker16234:Marker16235:Marker16236:Marker16237:Marker16238:Marker16239:Marker16240:Marker16241:Marker16242:Marker16243:Marker16244:Marker16245:Marker16246:Marker16247:Marker16248:Marker16249:Marker16250:Marker16251:Marker16252:Marker16253:Marker16254:Marker16255:Marker16256:Marker16257:Marker16258:Marker16259:Marker16260:Marker16261:Marker16262:Marker16263:Mar…
Block949	1	91.911	24608507	24680963	Marker16290:Marker16291:Marker16292:Marker16293:Marker16294:Marker16295:Marker16296:Marker16297:Marker16298:Marker16299:Marker16300
Block950	1	92.367	24685078	24748616	Marker16301:Marker16302:Marker16303:Marker16304:Marker16305:Marker16306:Marker16307:Marker16308:Marker16309:Marker16310:Marker16311:Marker16312:Marker16313:Marker16314:Marker16315:Marker16316
Block960	1	93.056	24820492	24858405	Marker16409:Marker16410:Marker16411:Marker16412:Marker16413:Marker16414:Marker16415:Marker16416:Marker16417:Marker16418:Marker16419:Marker16420:Marker16421:Marker16422:Marker16423:Marker16424
Block956	1	93.056	24770089	24803006	Marker16331:Marker16332:Marker16333:Marker16334:Marker16335:Marker16336:Marker16337:Marker16338:Marker16339:Marker16340:Marker16341:Marker16342:Marker16343:Marker16344:Marker16345:Marker16346:Marker16347:Marker16348:Marker16349:Marker16350:Marker16351:Marker16352:Marker16353:Marker16354:Marker16355:Marker16356:Marker16357:Marker16358:Marker16359:Marker16360:Marker16361:Marker16362:Marker16363:Mar…
Block963	1	93.512	24921554	24951459	Marker16427:Marker16428
Block964	1	93.739	24952431	25004070	Marker16429:Marker16430
Block969	1	94.661	25109489	25176470	Marker16437:Marker16438:Marker16439:Marker16440:Marker16441:Marker16442:Marker16443:Marker16444:Marker16445:Marker16446:Marker16447:Marker16448:Marker16449:Marker16450
Block972	1	95.349	25184624	25243494	Marker16457:Marker16458:Marker16459:Marker16460:Marker16461:Marker16462:Marker16463:Marker16464:Marker16465:Marker16466:Marker16467:Marker16468:Marker16469:Marker16470
Block975	1	96.271	25299040	25377015	Marker16493:Marker16494:Marker16495:Marker16496:Marker16497:Marker16498:Marker16499:Marker16500:Marker16501:Marker16502:Marker16503:Marker16504:Marker16505:Marker16506
Block973	1	96.271	25245562	25271046	Marker16471:Marker16472:Marker16473:Marker16474:Marker16475:Marker16476:Marker16477:Marker16478:Marker16479:Marker16480:Marker16481:Marker16482:Marker16483:Marker16484:Marker16485
Block988	1	96.498	25497793	25606303	Marker16680:Marker16681:Marker16682:Marker16683:Marker16684:Marker16685:Marker16686:Marker16687:Marker16688:Marker16689:Marker16690:Marker16691:Marker16692:Marker16693:Marker16694:Marker16695:Marker16696:Marker16697:Marker16698:Marker16699:Marker16700:Marker16701:Marker16702:Marker16703:Marker16704
Block976	1	96.498	25377591	25462053	Marker16507:Marker16508:Marker16509:Marker16510:Marker16511:Marker16512:Marker16513
Block989	1	96.726	25606676	25640703	Marker16705:Marker16706
Block990	1	96.953	25777298	25876959	Marker16707:Marker16708:Marker16709:Marker16710:Marker16711:Marker16712
Block994	1	97.41	26133397	26188472	Marker16718:Marker16719:Marker16720
Block997	1	97.866	26201690	26324082	Marker16731:Marker16732
Block999	1	98.554	26327238	26372007	Marker16734:Marker16735:Marker16736
Block1000	1	98.782	26377774	26411862	Marker16737:Marker16738:Marker16739:Marker16740:Marker16741
Block1001	1	98.782	26412785	26437816	Marker16742:Marker16743:Marker16744
Block1002	1	99.009	26550507	26677256	Marker16745:Marker16746:Marker16747:Marker16748
Block1004	1	99.009	26706148	26752370	Marker16750:Marker16751
Block1012	1	99.466	26832805	26857266	Marker16792:Marker16793:Marker16794:Marker16795:Marker16796:Marker16797:Marker16798:Marker16799:Marker16800:Marker16801:Marker16802:Marker16803:Marker16804:Marker16805:Marker16806:Marker16807:Marker16808:Marker16809:Marker16810:Marker16811:Marker16812:Marker16813:Marker16814:Marker16815:Marker16816:Marker16817:Marker16818:Marker16819:Marker16820:Marker16821:Marker16822:Marker16823:Marker16824:Mar…
Block1020	1	99.693	26897888	26924014	Marker16941:Marker16942:Marker16943:Marker16944:Marker16945:Marker16946:Marker16947:Marker16948:Marker16949:Marker16950:Marker16951:Marker16952:Marker16953:Marker16954:Marker16955:Marker16956:Marker16957:Marker16958:Marker16959:Marker16960:Marker16961:Marker16962:Marker16963:Marker16964:Marker16965:Marker16966:Marker16967:Marker16968:Marker16969:Marker16970:Marker16971:Marker16972:Marker16973:Mar…
Block1029	1	99.693	26968940	27025945	Marker17110:Marker17111:Marker17112:Marker17113:Marker17114:Marker17115:Marker17116:Marker17117:Marker17118:Marker17119
Block1031	1	100.149	27102291	27119164	Marker17122:Marker17123
Block1033	1	100.606	27252279	27274945	Marker17125:Marker17126
Block1035	1	100.833	27519947	27656392	Marker17128:Marker17129
Block1036	1	101.29	27664706	27737834	Marker17130:Marker17131:Marker17132:Marker17133
Block1041	1	101.978	27838281	27854678	Marker17138:Marker17139
Block1048	1	102.9	27956923	27975652	Marker17149:Marker17150
Block1050	1	103.127	28053937	28110494	Marker17152:Marker17153:Marker17154:Marker17155:Marker17156
Block1054	1	104.285	28201254	28251724	Marker17161:Marker17162:Marker17163:Marker17164:Marker17165:Marker17166:Marker17167:Marker17168:Marker17169:Marker17170:Marker17171:Marker17172:Marker17173:Marker17174:Marker17175:Marker17176
Block1056	1	104.285	28257429	28287043	Marker17192:Marker17193:Marker17194:Marker17195:Marker17196:Marker17197:Marker17198:Marker17199:Marker17200:Marker17201:Marker17202:Marker17203:Marker17204:Marker17205:Marker17206:Marker17207:Marker17208:Marker17209:Marker17210:Marker17211:Marker17212:Marker17213:Marker17214:Marker17215:Marker17216:Marker17217:Marker17218:Marker17219:Marker17220:Marker17221:Marker17222:Marker17223:Marker17224:Mar…
Block1057	1	104.741	28287116	28314664	Marker17236:Marker17237:Marker17238:Marker17239:Marker17240:Marker17241:Marker17242:Marker17243:Marker17244:Marker17245:Marker17246:Marker17247
Block1059	1	105.198	28324942	28423972	Marker17249:Marker17250:Marker17251:Marker17252:Marker17253:Marker17254:Marker17255:Marker17256:Marker17257:Marker17258:Marker17259:Marker17260:Marker17261:Marker17262:Marker17263:Marker17264:Marker17265:Marker17266:Marker17267:Marker17268:Marker17269:Marker17270:Marker17271:Marker17272:Marker17273
Block1060	1	105.198	28434301	28591125	Marker17274:Marker17275:Marker17276:Marker17277:Marker17278:Marker17279:Marker17280:Marker17281:Marker17282:Marker17283
Block1063	1	106.12	28718149	28804499	Marker17286:Marker17287:Marker17288:Marker17289
Block1066	1	106.347	28950455	29054180	Marker17294:Marker17295
Block1065	1	106.347	28825396	28900181	Marker17291:Marker17292:Marker17293
Block1071	1	107.035	29070178	29102122	Marker17318:Marker17319:Marker17320:Marker17321:Marker17322:Marker17323:Marker17324:Marker17325:Marker17326:Marker17327:Marker17328:Marker17329:Marker17330:Marker17331:Marker17332:Marker17333:Marker17334:Marker17335:Marker17336:Marker17337:Marker17338:Marker17339:Marker17340
Block1074	1	107.262	29258639	29336839	Marker17345:Marker17346:Marker17347:Marker17348:Marker17349
Block1073	1	107.262	29114565	29230627	Marker17342:Marker17343:Marker17344
Block1081	1	108.658	29617651	29649896	Marker17357:Marker17358
Block1083	1	108.885	29718164	29816574	Marker17362:Marker17363:Marker17364:Marker17365
Block1082	1	108.885	29653790	29698050	Marker17359:Marker17360:Marker17361
Block1085	1	109.342	29828360	29883597	Marker17368:Marker17369:Marker17370:Marker17371:Marker17372:Marker17373:Marker17374:Marker17375:Marker17376:Marker17377:Marker17378:Marker17379:Marker17380:Marker17381
Block1091	1	110.03	29919436	29935754	Marker17437:Marker17438:Marker17439:Marker17440:Marker17441:Marker17442:Marker17443:Marker17444:Marker17445:Marker17446:Marker17447:Marker17448:Marker17449:Marker17450:Marker17451:Marker17452:Marker17453:Marker17454:Marker17455:Marker17456:Marker17457:Marker17458:Marker17459:Marker17460:Marker17461:Marker17462:Marker17463:Marker17464:Marker17465:Marker17466:Marker17467:Marker17468:Marker17469:Mar…
Block1112	1	111.188	30118027	30146553	Marker17943:Marker17944
Block1099	1	111.188	29969389	29999892	Marker17627:Marker17628:Marker17629:Marker17630:Marker17631:Marker17632:Marker17633:Marker17634:Marker17635:Marker17636:Marker17637:Marker17638:Marker17639:Marker17640:Marker17641:Marker17642:Marker17643:Marker17644:Marker17645:Marker17646:Marker17647:Marker17648:Marker17649:Marker17650:Marker17651:Marker17652:Marker17653:Marker17654:Marker17655:Marker17656:Marker17657:Marker17658:Marker17659:Mar…
Block1105	1	111.415	30016327	30039551	Marker17767:Marker17768:Marker17769:Marker17770:Marker17771:Marker17772:Marker17773:Marker17774:Marker17775:Marker17776:Marker17777:Marker17778:Marker17779:Marker17780:Marker17781:Marker17782:Marker17783:Marker17784:Marker17785:Marker17786:Marker17787:Marker17788:Marker17789:Marker17790:Marker17791:Marker17792:Marker17793:Marker17794:Marker17795:Marker17796:Marker17797:Marker17798:Marker17799:Mar…
Block1128	1	112.573	30362865	30519669	Marker18045:Marker18046:Marker18047:Marker18048:Marker18049:Marker18050:Marker18051
Block1169	1	113.029	31336988	31370753	Marker18353:Marker18354:Marker18355:Marker18356:Marker18357:Marker18358:Marker18359:Marker18360
Block1176	1	113.257	31405119	31436556	Marker18461:Marker18462:Marker18463:Marker18464:Marker18465:Marker18466:Marker18467:Marker18468:Marker18469:Marker18470:Marker18471:Marker18472:Marker18473:Marker18474
Block1172	1	113.484	31373979	31392808	Marker18371:Marker18372:Marker18373:Marker18374:Marker18375:Marker18376:Marker18377:Marker18378:Marker18379:Marker18380:Marker18381:Marker18382:Marker18383:Marker18384:Marker18385:Marker18386:Marker18387:Marker18388:Marker18389:Marker18390:Marker18391:Marker18392:Marker18393:Marker18394:Marker18395:Marker18396:Marker18397:Marker18398:Marker18399:Marker18400:Marker18401:Marker18402:Marker18403:Mar…
Block1183	1	114.406	31509693	31543157	Marker18493:Marker18494:Marker18495:Marker18496:Marker18497:Marker18498:Marker18499:Marker18500:Marker18501:Marker18502:Marker18503:Marker18504:Marker18505:Marker18506:Marker18507:Marker18508:Marker18509:Marker18510:Marker18511:Marker18512:Marker18513:Marker18514:Marker18515:Marker18516:Marker18517:Marker18518:Marker18519:Marker18520:Marker18521:Marker18522:Marker18523:Marker18524:Marker18525:Mar…
Block1194	1	114.633	31801348	31811429	Marker18995:Marker18996:Marker18997:Marker18998:Marker18999:Marker19000:Marker19001:Marker19002:Marker19003:Marker19004:Marker19005:Marker19006:Marker19007:Marker19008:Marker19009:Marker19010:Marker19011:Marker19012:Marker19013:Marker19014:Marker19015:Marker19016:Marker19017:Marker19018:Marker19019:Marker19020:Marker19021:Marker19022:Marker19023:Marker19024:Marker19025:Marker19026:Marker19027:Mar…
Block1198	1	114.633	31860065	31872256	Marker19297:Marker19298:Marker19299:Marker19300:Marker19301:Marker19302:Marker19303:Marker19304:Marker19305:Marker19306:Marker19307:Marker19308:Marker19309:Marker19310:Marker19311:Marker19312:Marker19313:Marker19314:Marker19315:Marker19316:Marker19317:Marker19318:Marker19319:Marker19320:Marker19321:Marker19322:Marker19323:Marker19324:Marker19325:Marker19326:Marker19327:Marker19328:Marker19329:Mar…
Block1197	1	114.633	31829616	31859903	Marker19165:Marker19166:Marker19167:Marker19168:Marker19169:Marker19170:Marker19171:Marker19172:Marker19173:Marker19174:Marker19175:Marker19176:Marker19177:Marker19178:Marker19179:Marker19180:Marker19181:Marker19182:Marker19183:Marker19184:Marker19185:Marker19186:Marker19187:Marker19188:Marker19189:Marker19190:Marker19191:Marker19192:Marker19193:Marker19194:Marker19195:Marker19196:Marker19197:Mar…
Block1189	1	114.633	31724736	31729854	Marker18804:Marker18805:Marker18806:Marker18807:Marker18808:Marker18809:Marker18810:Marker18811:Marker18812:Marker18813:Marker18814:Marker18815:Marker18816:Marker18817:Marker18818:Marker18819:Marker18820:Marker18821:Marker18822:Marker18823:Marker18824:Marker18825:Marker18826:Marker18827:Marker18828:Marker18829:Marker18830:Marker18831:Marker18832:Marker18833
Block1185	1	114.633	31696628	31712230	Marker18680:Marker18681:Marker18682:Marker18683:Marker18684:Marker18685:Marker18686:Marker18687:Marker18688:Marker18689:Marker18690:Marker18691:Marker18692:Marker18693:Marker18694:Marker18695:Marker18696:Marker18697:Marker18698:Marker18699:Marker18700:Marker18701:Marker18702:Marker18703:Marker18704:Marker18705:Marker18706:Marker18707:Marker18708:Marker18709:Marker18710:Marker18711:Marker18712:Mar…
Block1193	1	114.86	31757983	31801232	Marker18950:Marker18951:Marker18952:Marker18953:Marker18954:Marker18955:Marker18956:Marker18957:Marker18958:Marker18959:Marker18960:Marker18961:Marker18962:Marker18963:Marker18964:Marker18965:Marker18966:Marker18967:Marker18968:Marker18969:Marker18970:Marker18971:Marker18972:Marker18973:Marker18974:Marker18975:Marker18976:Marker18977:Marker18978:Marker18979:Marker18980:Marker18981:Marker18982:Mar…
Block1191	1	114.86	31731659	31744576	Marker18842:Marker18843:Marker18844:Marker18845:Marker18846:Marker18847:Marker18848:Marker18849:Marker18850:Marker18851:Marker18852:Marker18853:Marker18854:Marker18855:Marker18856:Marker18857:Marker18858:Marker18859:Marker18860:Marker18861:Marker18862:Marker18863:Marker18864:Marker18865:Marker18866:Marker18867:Marker18868:Marker18869:Marker18870:Marker18871:Marker18872:Marker18873:Marker18874:Mar…
Block1184	1	114.86	31543248	31696588	Marker18602:Marker18603:Marker18604:Marker18605:Marker18606:Marker18607:Marker18608:Marker18609:Marker18610:Marker18611:Marker18612:Marker18613:Marker18614:Marker18615:Marker18616:Marker18617:Marker18618:Marker18619:Marker18620:Marker18621:Marker18622:Marker18623:Marker18624:Marker18625:Marker18626:Marker18627:Marker18628:Marker18629:Marker18630:Marker18631:Marker18632:Marker18633:Marker18634:Mar…
Block1192	1	114.86	31745549	31757963	Marker18893:Marker18894:Marker18895:Marker18896:Marker18897:Marker18898:Marker18899:Marker18900:Marker18901:Marker18902:Marker18903:Marker18904:Marker18905:Marker18906:Marker18907:Marker18908:Marker18909:Marker18910:Marker18911:Marker18912:Marker18913:Marker18914:Marker18915:Marker18916:Marker18917:Marker18918:Marker18919:Marker18920:Marker18921:Marker18922:Marker18923:Marker18924:Marker18925:Mar…
Block1217	1	115.087	32037157	32049443	Marker20569:Marker20570:Marker20571:Marker20572:Marker20573:Marker20574:Marker20575:Marker20576:Marker20577:Marker20578:Marker20579:Marker20580:Marker20581:Marker20582:Marker20583:Marker20584:Marker20585:Marker20586:Marker20587:Marker20588:Marker20589:Marker20590:Marker20591:Marker20592:Marker20593:Marker20594:Marker20595:Marker20596:Marker20597:Marker20598:Marker20599:Marker20600:Marker20601:Mar…
Block1225	1	115.087	32222709	32244244	Marker21172:Marker21173:Marker21174:Marker21175:Marker21176:Marker21177:Marker21178:Marker21179:Marker21180:Marker21181:Marker21182:Marker21183:Marker21184:Marker21185:Marker21186:Marker21187:Marker21188:Marker21189:Marker21190:Marker21191:Marker21192:Marker21193:Marker21194:Marker21195:Marker21196:Marker21197:Marker21198:Marker21199:Marker21200:Marker21201:Marker21202:Marker21203:Marker21204:Mar…
Block1234	1	115.315	32325626	32372246	Marker21675:Marker21676:Marker21677:Marker21678:Marker21679:Marker21680:Marker21681:Marker21682:Marker21683:Marker21684:Marker21685:Marker21686:Marker21687:Marker21688:Marker21689:Marker21690:Marker21691:Marker21692:Marker21693:Marker21694:Marker21695:Marker21696:Marker21697:Marker21698:Marker21699:Marker21700:Marker21701:Marker21702:Marker21703:Marker21704:Marker21705:Marker21706:Marker21707:Mar…
Block1233	1	115.315	32308636	32325443	Marker21602:Marker21603:Marker21604:Marker21605:Marker21606:Marker21607:Marker21608:Marker21609:Marker21610:Marker21611:Marker21612:Marker21613:Marker21614:Marker21615:Marker21616:Marker21617:Marker21618:Marker21619:Marker21620:Marker21621:Marker21622:Marker21623:Marker21624:Marker21625:Marker21626:Marker21627:Marker21628:Marker21629:Marker21630:Marker21631:Marker21632:Marker21633:Marker21634:Mar…
Block1214	1	115.542	32015052	32024032	Marker20401:Marker20402:Marker20403:Marker20404:Marker20405:Marker20406:Marker20407:Marker20408:Marker20409:Marker20410:Marker20411:Marker20412:Marker20413:Marker20414:Marker20415:Marker20416:Marker20417:Marker20418:Marker20419:Marker20420:Marker20421:Marker20422:Marker20423:Marker20424:Marker20425:Marker20426:Marker20427:Marker20428:Marker20429:Marker20430:Marker20431:Marker20432:Marker20433:Mar…
Block1205	1	115.542	31930987	31933391	Marker19809:Marker19810:Marker19811:Marker19812:Marker19813:Marker19814:Marker19815:Marker19816:Marker19817:Marker19818:Marker19819:Marker19820:Marker19821:Marker19822:Marker19823:Marker19824:Marker19825:Marker19826:Marker19827:Marker19828:Marker19829:Marker19830:Marker19831:Marker19832:Marker19833
Block1231	1	115.542	32291936	32302918	Marker21535:Marker21536:Marker21537:Marker21538:Marker21539:Marker21540:Marker21541:Marker21542:Marker21543:Marker21544:Marker21545:Marker21546:Marker21547:Marker21548:Marker21549:Marker21550:Marker21551:Marker21552:Marker21553:Marker21554:Marker21555:Marker21556:Marker21557:Marker21558:Marker21559:Marker21560:Marker21561:Marker21562:Marker21563:Marker21564:Marker21565:Marker21566:Marker21567:Mar…
Block1219	1	115.542	32078632	32174530	Marker20680:Marker20681:Marker20682:Marker20683:Marker20684:Marker20685:Marker20686:Marker20687:Marker20688:Marker20689:Marker20690:Marker20691:Marker20692:Marker20693:Marker20694:Marker20695:Marker20696:Marker20697:Marker20698:Marker20699:Marker20700:Marker20701:Marker20702:Marker20703:Marker20704:Marker20705:Marker20706:Marker20707:Marker20708:Marker20709:Marker20710:Marker20711:Marker20712:Mar…
Block1218	1	115.542	32049471	32078130	Marker20635:Marker20636:Marker20637:Marker20638:Marker20639:Marker20640:Marker20641:Marker20642:Marker20643:Marker20644:Marker20645:Marker20646:Marker20647:Marker20648:Marker20649:Marker20650:Marker20651:Marker20652:Marker20653:Marker20654:Marker20655:Marker20656:Marker20657:Marker20658:Marker20659:Marker20660:Marker20661:Marker20662:Marker20663:Marker20664:Marker20665:Marker20666:Marker20667:Mar…
Block1232	1	115.542	32303077	32307635	Marker21574:Marker21575:Marker21576:Marker21577:Marker21578:Marker21579:Marker21580:Marker21581:Marker21582:Marker21583:Marker21584:Marker21585:Marker21586:Marker21587:Marker21588:Marker21589:Marker21590:Marker21591:Marker21592:Marker21593:Marker21594:Marker21595:Marker21596:Marker21597:Marker21598:Marker21599:Marker21600:Marker21601
Block1230	1	115.542	32274412	32291821	Marker21392:Marker21393:Marker21394:Marker21395:Marker21396:Marker21397:Marker21398:Marker21399:Marker21400:Marker21401:Marker21402:Marker21403:Marker21404:Marker21405:Marker21406:Marker21407:Marker21408:Marker21409:Marker21410:Marker21411:Marker21412:Marker21413:Marker21414:Marker21415:Marker21416:Marker21417:Marker21418:Marker21419:Marker21420:Marker21421:Marker21422:Marker21423:Marker21424:Mar…
Block1206	1	115.542	31933423	31940894	Marker19834:Marker19835:Marker19836:Marker19837:Marker19838:Marker19839:Marker19840:Marker19841:Marker19842:Marker19843:Marker19844:Marker19845:Marker19846:Marker19847:Marker19848:Marker19849:Marker19850:Marker19851:Marker19852:Marker19853:Marker19854:Marker19855:Marker19856:Marker19857:Marker19858:Marker19859:Marker19860:Marker19861:Marker19862:Marker19863:Marker19864:Marker19865:Marker19866:Mar…
Block1226	1	115.542	32244301	32245385	Marker21222:Marker21223:Marker21224:Marker21225:Marker21226:Marker21227:Marker21228:Marker21229:Marker21230:Marker21231:Marker21232:Marker21233:Marker21234:Marker21235
Block1224	1	115.542	32218345	32222662	Marker21129:Marker21130:Marker21131:Marker21132:Marker21133:Marker21134:Marker21135:Marker21136:Marker21137:Marker21138:Marker21139:Marker21140:Marker21141:Marker21142:Marker21143:Marker21144:Marker21145:Marker21146:Marker21147:Marker21148:Marker21149:Marker21150:Marker21151:Marker21152:Marker21153:Marker21154:Marker21155:Marker21156:Marker21157:Marker21158:Marker21159:Marker21160:Marker21161:Mar…
Block1211	1	115.542	31987470	32000844	Marker20162:Marker20163:Marker20164:Marker20165:Marker20166:Marker20167:Marker20168:Marker20169:Marker20170:Marker20171:Marker20172:Marker20173:Marker20174:Marker20175:Marker20176:Marker20177:Marker20178:Marker20179:Marker20180:Marker20181:Marker20182:Marker20183:Marker20184:Marker20185:Marker20186:Marker20187:Marker20188:Marker20189:Marker20190:Marker20191:Marker20192:Marker20193:Marker20194:Mar…
Block1210	1	115.542	31975783	31987434	Marker20088:Marker20089:Marker20090:Marker20091:Marker20092:Marker20093:Marker20094:Marker20095:Marker20096:Marker20097:Marker20098:Marker20099:Marker20100:Marker20101:Marker20102:Marker20103:Marker20104:Marker20105:Marker20106:Marker20107:Marker20108:Marker20109:Marker20110:Marker20111:Marker20112:Marker20113:Marker20114:Marker20115:Marker20116:Marker20117:Marker20118:Marker20119:Marker20120:Mar…
Block1220	1	115.542	32174867	32196301	Marker20927:Marker20928:Marker20929:Marker20930:Marker20931:Marker20932:Marker20933:Marker20934:Marker20935:Marker20936:Marker20937:Marker20938:Marker20939:Marker20940:Marker20941:Marker20942:Marker20943:Marker20944:Marker20945:Marker20946:Marker20947:Marker20948:Marker20949:Marker20950:Marker20951:Marker20952:Marker20953:Marker20954:Marker20955:Marker20956:Marker20957:Marker20958:Marker20959:Mar…
Block1204	1	115.999	31928087	31930965	Marker19774:Marker19775:Marker19776:Marker19777:Marker19778:Marker19779:Marker19780:Marker19781:Marker19782:Marker19783:Marker19784:Marker19785:Marker19786:Marker19787:Marker19788:Marker19789:Marker19790:Marker19791:Marker19792:Marker19793:Marker19794:Marker19795:Marker19796:Marker19797:Marker19798:Marker19799:Marker19800:Marker19801:Marker19802:Marker19803:Marker19804:Marker19805:Marker19806:Mar…
Block1258	1	116.687	32627808	32661559	Marker22490:Marker22491:Marker22492:Marker22493:Marker22494:Marker22495:Marker22496:Marker22497:Marker22498:Marker22499:Marker22500:Marker22501:Marker22502:Marker22503:Marker22504:Marker22505:Marker22506:Marker22507:Marker22508:Marker22509:Marker22510:Marker22511:Marker22512:Marker22513:Marker22514:Marker22515:Marker22516:Marker22517:Marker22518:Marker22519:Marker22520:Marker22521:Marker22522:Mar…
Block1247	1	116.914	32540466	32549257	Marker22144:Marker22145:Marker22146:Marker22147:Marker22148:Marker22149:Marker22150:Marker22151:Marker22152:Marker22153:Marker22154:Marker22155:Marker22156:Marker22157:Marker22158:Marker22159:Marker22160:Marker22161:Marker22162:Marker22163:Marker22164:Marker22165:Marker22166:Marker22167:Marker22168:Marker22169:Marker22170:Marker22171:Marker22172:Marker22173:Marker22174:Marker22175:Marker22176:Mar…
Block1256	1	116.914	32593284	32607433	Marker22428:Marker22429:Marker22430:Marker22431:Marker22432:Marker22433:Marker22434:Marker22435:Marker22436:Marker22437:Marker22438:Marker22439:Marker22440:Marker22441:Marker22442:Marker22443:Marker22444:Marker22445:Marker22446:Marker22447:Marker22448:Marker22449:Marker22450:Marker22451:Marker22452:Marker22453:Marker22454:Marker22455:Marker22456:Marker22457:Marker22458:Marker22459:Marker22460:Mar…
Block1241	1	117.141	32445934	32450285	Marker21822:Marker21823:Marker21824:Marker21825:Marker21826:Marker21827:Marker21828:Marker21829:Marker21830:Marker21831:Marker21832:Marker21833:Marker21834:Marker21835:Marker21836:Marker21837:Marker21838:Marker21839:Marker21840:Marker21841:Marker21842:Marker21843:Marker21844:Marker21845
Block1242	1	117.141	32450703	32458207	Marker21846:Marker21847:Marker21848:Marker21849:Marker21850:Marker21851:Marker21852:Marker21853:Marker21854:Marker21855:Marker21856:Marker21857:Marker21858:Marker21859:Marker21860:Marker21861:Marker21862:Marker21863:Marker21864:Marker21865:Marker21866:Marker21867:Marker21868:Marker21869:Marker21870:Marker21871:Marker21872:Marker21873:Marker21874:Marker21875:Marker21876:Marker21877:Marker21878:Mar…
Block1250	1	117.141	32566120	32566924	Marker22281:Marker22282:Marker22283:Marker22284:Marker22285:Marker22286:Marker22287:Marker22288:Marker22289:Marker22290
Block1249	1	117.369	32565015	32565627	Marker22272:Marker22273:Marker22274:Marker22275:Marker22276:Marker22277:Marker22278:Marker22279:Marker22280
Block1248	1	117.825	32549282	32564136	Marker22188:Marker22189:Marker22190:Marker22191:Marker22192:Marker22193:Marker22194:Marker22195:Marker22196:Marker22197:Marker22198:Marker22199:Marker22200:Marker22201:Marker22202:Marker22203:Marker22204:Marker22205:Marker22206:Marker22207:Marker22208:Marker22209:Marker22210:Marker22211:Marker22212:Marker22213:Marker22214:Marker22215:Marker22216:Marker22217:Marker22218:Marker22219:Marker22220:Mar…
Block1266	1	119.704	32838759	32854473	Marker22575:Marker22576:Marker22577:Marker22578:Marker22579:Marker22580:Marker22581:Marker22582:Marker22583:Marker22584:Marker22585:Marker22586:Marker22587:Marker22588:Marker22589:Marker22590:Marker22591:Marker22592
Block1269	1	119.931	32924016	32946451	Marker22643:Marker22644:Marker22645:Marker22646:Marker22647:Marker22648:Marker22649:Marker22650:Marker22651:Marker22652:Marker22653:Marker22654:Marker22655:Marker22656:Marker22657:Marker22658:Marker22659:Marker22660
Block1272	1	120.388	32947236	32951007	Marker22665:Marker22666:Marker22667:Marker22668:Marker22669:Marker22670:Marker22671:Marker22672:Marker22673:Marker22674:Marker22675:Marker22676:Marker22677:Marker22678:Marker22679:Marker22680:Marker22681:Marker22682:Marker22683:Marker22684:Marker22685:Marker22686:Marker22687:Marker22688:Marker22689:Marker22690:Marker22691:Marker22692:Marker22693:Marker22694:Marker22695
Block1274	1	120.388	32953541	32958516	Marker22703:Marker22704:Marker22705:Marker22706:Marker22707:Marker22708:Marker22709:Marker22710:Marker22711:Marker22712:Marker22713:Marker22714:Marker22715:Marker22716:Marker22717:Marker22718:Marker22719:Marker22720:Marker22721:Marker22722:Marker22723:Marker22724:Marker22725:Marker22726:Marker22727:Marker22728:Marker22729:Marker22730:Marker22731:Marker22732:Marker22733:Marker22734
Block1279	1	120.615	32971879	32972998	Marker22828:Marker22829:Marker22830:Marker22831:Marker22832:Marker22833:Marker22834:Marker22835:Marker22836:Marker22837
Block1277	1	120.615	32966464	32971240	Marker22800:Marker22801:Marker22802:Marker22803:Marker22804:Marker22805:Marker22806:Marker22807:Marker22808:Marker22809:Marker22810:Marker22811:Marker22812:Marker22813:Marker22814:Marker22815:Marker22816:Marker22817:Marker22818:Marker22819:Marker22820:Marker22821:Marker22822:Marker22823
Block1291	1	120.842	33014746	33015515	Marker23183:Marker23184:Marker23185:Marker23186:Marker23187:Marker23188:Marker23189:Marker23190:Marker23191:Marker23192:Marker23193:Marker23194:Marker23195:Marker23196:Marker23197:Marker23198:Marker23199:Marker23200
Block1290	1	120.842	33013600	33014682	Marker23168:Marker23169:Marker23170:Marker23171:Marker23172:Marker23173:Marker23174:Marker23175:Marker23176:Marker23177:Marker23178:Marker23179:Marker23180:Marker23181:Marker23182
Block1289	1	120.842	33010680	33013587	Marker23124:Marker23125:Marker23126:Marker23127:Marker23128:Marker23129:Marker23130:Marker23131:Marker23132:Marker23133:Marker23134:Marker23135:Marker23136:Marker23137:Marker23138:Marker23139:Marker23140:Marker23141:Marker23142:Marker23143:Marker23144:Marker23145:Marker23146:Marker23147:Marker23148:Marker23149:Marker23150:Marker23151:Marker23152:Marker23153:Marker23154:Marker23155:Marker23156:Mar…
Block1280	1	120.842	32973049	32974110	Marker22838:Marker22839:Marker22840:Marker22841:Marker22842:Marker22843:Marker22844:Marker22845:Marker22846:Marker22847:Marker22848:Marker22849:Marker22850:Marker22851:Marker22852:Marker22853
Block1285	1	120.842	33002735	33003944	Marker23050:Marker23051:Marker23052:Marker23053:Marker23054:Marker23055:Marker23056:Marker23057:Marker23058:Marker23059:Marker23060:Marker23061:Marker23062:Marker23063:Marker23064:Marker23065:Marker23066:Marker23067:Marker23068:Marker23069:Marker23070
Block1295	1	120.842	33022061	33031730	Marker23260:Marker23261:Marker23262:Marker23263:Marker23264:Marker23265:Marker23266:Marker23267:Marker23268:Marker23269:Marker23270:Marker23271:Marker23272:Marker23273:Marker23274:Marker23275:Marker23276:Marker23277:Marker23278:Marker23279:Marker23280:Marker23281:Marker23282:Marker23283:Marker23284:Marker23285:Marker23286:Marker23287:Marker23288:Marker23289:Marker23290:Marker23291:Marker23292:Mar…
Block1286	1	120.842	33003957	33007492	Marker23071:Marker23072:Marker23073:Marker23074:Marker23075:Marker23076:Marker23077:Marker23078:Marker23079:Marker23080:Marker23081:Marker23082:Marker23083:Marker23084:Marker23085:Marker23086:Marker23087:Marker23088:Marker23089:Marker23090:Marker23091:Marker23092:Marker23093:Marker23094:Marker23095:Marker23096
Block1288	1	120.842	33007819	33010619	Marker23100:Marker23101:Marker23102:Marker23103:Marker23104:Marker23105:Marker23106:Marker23107:Marker23108:Marker23109:Marker23110:Marker23111:Marker23112:Marker23113:Marker23114:Marker23115:Marker23116:Marker23117:Marker23118:Marker23119:Marker23120:Marker23121:Marker23122:Marker23123
Block1293	1	120.842	33016636	33021871	Marker23210:Marker23211:Marker23212:Marker23213:Marker23214:Marker23215:Marker23216:Marker23217:Marker23218:Marker23219:Marker23220:Marker23221:Marker23222:Marker23223:Marker23224:Marker23225:Marker23226:Marker23227:Marker23228:Marker23229:Marker23230:Marker23231:Marker23232:Marker23233:Marker23234:Marker23235:Marker23236:Marker23237:Marker23238:Marker23239:Marker23240:Marker23241:Marker23242:Mar…
Block1311	1	121.299	33220275	33224269	Marker24185:Marker24186:Marker24187:Marker24188:Marker24189:Marker24190:Marker24191:Marker24192:Marker24193:Marker24194:Marker24195:Marker24196:Marker24197:Marker24198:Marker24199:Marker24200:Marker24201:Marker24202:Marker24203:Marker24204:Marker24205:Marker24206:Marker24207:Marker24208:Marker24209:Marker24210:Marker24211:Marker24212:Marker24213:Marker24214:Marker24215:Marker24216:Marker24217:Mar…
Block1319	1	121.299	33258196	33266482	Marker24459:Marker24460:Marker24461:Marker24462:Marker24463:Marker24464:Marker24465:Marker24466:Marker24467:Marker24468:Marker24469:Marker24470:Marker24471:Marker24472:Marker24473:Marker24474:Marker24475:Marker24476:Marker24477:Marker24478:Marker24479:Marker24480:Marker24481:Marker24482:Marker24483:Marker24484:Marker24485:Marker24486:Marker24487:Marker24488:Marker24489:Marker24490:Marker24491:Mar…
Block1297	1	121.299	33032786	33034529	Marker23321:Marker23322:Marker23323:Marker23324:Marker23325:Marker23326:Marker23327:Marker23328:Marker23329:Marker23330:Marker23331:Marker23332:Marker23333:Marker23334:Marker23335:Marker23336:Marker23337
Block1300	1	121.299	33047026	33048017	Marker23398:Marker23399:Marker23400:Marker23401:Marker23402:Marker23403:Marker23404:Marker23405:Marker23406:Marker23407:Marker23408:Marker23409:Marker23410:Marker23411:Marker23412:Marker23413:Marker23414:Marker23415
Block1309	1	121.299	33210076	33211725	Marker24082:Marker24083:Marker24084:Marker24085:Marker24086:Marker24087:Marker24088:Marker24089:Marker24090:Marker24091:Marker24092:Marker24093:Marker24094:Marker24095:Marker24096:Marker24097:Marker24098:Marker24099:Marker24100:Marker24101:Marker24102:Marker24103:Marker24104
Block1299	1	121.299	33045446	33047007	Marker23375:Marker23376:Marker23377:Marker23378:Marker23379:Marker23380:Marker23381:Marker23382:Marker23383:Marker23384:Marker23385:Marker23386:Marker23387:Marker23388:Marker23389:Marker23390:Marker23391:Marker23392:Marker23393:Marker23394:Marker23395:Marker23396:Marker23397
Block1307	1	121.299	33198598	33203793	Marker23963:Marker23964:Marker23965:Marker23966:Marker23967:Marker23968:Marker23969:Marker23970:Marker23971:Marker23972:Marker23973:Marker23974:Marker23975:Marker23976:Marker23977:Marker23978:Marker23979:Marker23980:Marker23981:Marker23982:Marker23983:Marker23984:Marker23985:Marker23986:Marker23987:Marker23988:Marker23989:Marker23990:Marker23991:Marker23992:Marker23993:Marker23994:Marker23995:Mar…
Block1318	1	121.299	33256579	33258038	Marker24444:Marker24445:Marker24446:Marker24447:Marker24448:Marker24449:Marker24450:Marker24451:Marker24452:Marker24453:Marker24454:Marker24455:Marker24456:Marker24457:Marker24458
Block1310	1	121.299	33211762	33220152	Marker24105:Marker24106:Marker24107:Marker24108:Marker24109:Marker24110:Marker24111:Marker24112:Marker24113:Marker24114:Marker24115:Marker24116:Marker24117:Marker24118:Marker24119:Marker24120:Marker24121:Marker24122:Marker24123:Marker24124:Marker24125:Marker24126:Marker24127:Marker24128:Marker24129:Marker24130:Marker24131:Marker24132:Marker24133:Marker24134:Marker24135:Marker24136:Marker24137:Mar…
Block1306	1	121.299	33193464	33198450	Marker23925:Marker23926:Marker23927:Marker23928:Marker23929:Marker23930:Marker23931:Marker23932:Marker23933:Marker23934:Marker23935:Marker23936:Marker23937:Marker23938:Marker23939:Marker23940:Marker23941:Marker23942:Marker23943:Marker23944:Marker23945:Marker23946:Marker23947:Marker23948:Marker23949:Marker23950:Marker23951:Marker23952:Marker23953:Marker23954:Marker23955:Marker23956:Marker23957:Mar…
Block1322	1	121.299	33284228	33294606	Marker24621:Marker24622:Marker24623:Marker24624:Marker24625:Marker24626:Marker24627:Marker24628:Marker24629:Marker24630:Marker24631:Marker24632:Marker24633:Marker24634:Marker24635:Marker24636:Marker24637:Marker24638:Marker24639:Marker24640:Marker24641:Marker24642:Marker24643:Marker24644:Marker24645:Marker24646:Marker24647:Marker24648:Marker24649:Marker24650:Marker24651:Marker24652:Marker24653:Mar…
Block1320	1	121.299	33266546	33268672	Marker24526:Marker24527:Marker24528:Marker24529:Marker24530:Marker24531:Marker24532:Marker24533:Marker24534:Marker24535:Marker24536:Marker24537
Block1313	1	121.299	33224660	33234757	Marker24230:Marker24231:Marker24232:Marker24233:Marker24234:Marker24235:Marker24236:Marker24237:Marker24238:Marker24239:Marker24240:Marker24241:Marker24242:Marker24243:Marker24244:Marker24245:Marker24246:Marker24247:Marker24248:Marker24249:Marker24250:Marker24251:Marker24252:Marker24253:Marker24254:Marker24255:Marker24256:Marker24257:Marker24258:Marker24259:Marker24260:Marker24261:Marker24262:Mar…
Block1321	1	121.299	33268795	33284186	Marker24538:Marker24539:Marker24540:Marker24541:Marker24542:Marker24543:Marker24544:Marker24545:Marker24546:Marker24547:Marker24548:Marker24549:Marker24550:Marker24551:Marker24552:Marker24553:Marker24554:Marker24555:Marker24556:Marker24557:Marker24558:Marker24559:Marker24560:Marker24561:Marker24562:Marker24563:Marker24564:Marker24565:Marker24566:Marker24567:Marker24568:Marker24569:Marker24570:Mar…
Block1298	1	121.299	33034632	33045423	Marker23338:Marker23339:Marker23340:Marker23341:Marker23342:Marker23343:Marker23344:Marker23345:Marker23346:Marker23347:Marker23348:Marker23349:Marker23350:Marker23351:Marker23352:Marker23353:Marker23354:Marker23355:Marker23356:Marker23357:Marker23358:Marker23359:Marker23360:Marker23361:Marker23362:Marker23363:Marker23364:Marker23365:Marker23366:Marker23367:Marker23368:Marker23369:Marker23370:Mar…
Block1308	1	121.299	33203864	33210050	Marker24013:Marker24014:Marker24015:Marker24016:Marker24017:Marker24018:Marker24019:Marker24020:Marker24021:Marker24022:Marker24023:Marker24024:Marker24025:Marker24026:Marker24027:Marker24028:Marker24029:Marker24030:Marker24031:Marker24032:Marker24033:Marker24034:Marker24035:Marker24036:Marker24037:Marker24038:Marker24039:Marker24040:Marker24041:Marker24042:Marker24043:Marker24044:Marker24045:Mar…
Block1337	1	121.756	33421905	33433183	Marker25500:Marker25501:Marker25502:Marker25503:Marker25504:Marker25505:Marker25506:Marker25507:Marker25508:Marker25509:Marker25510:Marker25511:Marker25512:Marker25513:Marker25514:Marker25515:Marker25516:Marker25517:Marker25518:Marker25519:Marker25520:Marker25521:Marker25522:Marker25523:Marker25524:Marker25525:Marker25526:Marker25527:Marker25528:Marker25529:Marker25530:Marker25531:Marker25532:Mar…
Block1342	1	121.756	33472002	33485356	Marker25717:Marker25718:Marker25719:Marker25720:Marker25721:Marker25722:Marker25723:Marker25724:Marker25725:Marker25726:Marker25727:Marker25728:Marker25729:Marker25730:Marker25731:Marker25732:Marker25733:Marker25734:Marker25735:Marker25736:Marker25737:Marker25738:Marker25739:Marker25740:Marker25741:Marker25742:Marker25743:Marker25744:Marker25745:Marker25746:Marker25747:Marker25748:Marker25749:Mar…
Block1325	1	121.756	33296656	33317071	Marker24745:Marker24746:Marker24747:Marker24748:Marker24749:Marker24750:Marker24751:Marker24752:Marker24753:Marker24754:Marker24755:Marker24756:Marker24757:Marker24758:Marker24759:Marker24760:Marker24761:Marker24762:Marker24763:Marker24764:Marker24765:Marker24766:Marker24767:Marker24768:Marker24769:Marker24770:Marker24771:Marker24772:Marker24773:Marker24774:Marker24775:Marker24776:Marker24777:Mar…
Block1330	1	121.756	33364639	33365300	Marker25167:Marker25168:Marker25169:Marker25170:Marker25171:Marker25172:Marker25173:Marker25174:Marker25175:Marker25176
Block1338	1	121.756	33433240	33441183	Marker25559:Marker25560:Marker25561:Marker25562:Marker25563:Marker25564:Marker25565:Marker25566:Marker25567:Marker25568:Marker25569:Marker25570:Marker25571:Marker25572:Marker25573:Marker25574:Marker25575:Marker25576:Marker25577:Marker25578:Marker25579:Marker25580:Marker25581:Marker25582:Marker25583:Marker25584:Marker25585:Marker25586:Marker25587:Marker25588:Marker25589:Marker25590:Marker25591:Mar…
Block1341	1	121.756	33465393	33471990	Marker25686:Marker25687:Marker25688:Marker25689:Marker25690:Marker25691:Marker25692:Marker25693:Marker25694:Marker25695:Marker25696:Marker25697:Marker25698:Marker25699:Marker25700:Marker25701:Marker25702:Marker25703:Marker25704:Marker25705:Marker25706:Marker25707:Marker25708:Marker25709:Marker25710:Marker25711:Marker25712:Marker25713:Marker25714:Marker25715:Marker25716
Block1328	1	121.756	33326855	33361881	Marker24924:Marker24925:Marker24926:Marker24927:Marker24928:Marker24929:Marker24930:Marker24931:Marker24932:Marker24933:Marker24934:Marker24935:Marker24936:Marker24937:Marker24938:Marker24939:Marker24940:Marker24941:Marker24942:Marker24943:Marker24944:Marker24945:Marker24946:Marker24947:Marker24948:Marker24949:Marker24950:Marker24951:Marker24952:Marker24953:Marker24954:Marker24955:Marker24956:Mar…
Block1339	1	121.756	33441227	33465301	Marker25618:Marker25619:Marker25620:Marker25621:Marker25622:Marker25623:Marker25624:Marker25625:Marker25626:Marker25627:Marker25628:Marker25629:Marker25630:Marker25631:Marker25632:Marker25633:Marker25634:Marker25635:Marker25636:Marker25637:Marker25638:Marker25639:Marker25640:Marker25641:Marker25642:Marker25643:Marker25644:Marker25645:Marker25646:Marker25647:Marker25648:Marker25649:Marker25650:Mar…
Block1327	1	121.756	33317225	33326716	Marker24864:Marker24865:Marker24866:Marker24867:Marker24868:Marker24869:Marker24870:Marker24871:Marker24872:Marker24873:Marker24874:Marker24875:Marker24876:Marker24877:Marker24878:Marker24879:Marker24880:Marker24881:Marker24882:Marker24883:Marker24884:Marker24885:Marker24886:Marker24887:Marker24888:Marker24889:Marker24890:Marker24891:Marker24892:Marker24893:Marker24894:Marker24895:Marker24896:Mar…
Block1336	1	121.756	33416601	33421897	Marker25456:Marker25457:Marker25458:Marker25459:Marker25460:Marker25461:Marker25462:Marker25463:Marker25464:Marker25465:Marker25466:Marker25467:Marker25468:Marker25469:Marker25470:Marker25471:Marker25472:Marker25473:Marker25474:Marker25475:Marker25476:Marker25477:Marker25478:Marker25479:Marker25480:Marker25481:Marker25482:Marker25483:Marker25484:Marker25485:Marker25486:Marker25487:Marker25488:Mar…
Block1329	1	121.756	33361896	33364609	Marker25108:Marker25109:Marker25110:Marker25111:Marker25112:Marker25113:Marker25114:Marker25115:Marker25116:Marker25117:Marker25118:Marker25119:Marker25120:Marker25121:Marker25122:Marker25123:Marker25124:Marker25125:Marker25126:Marker25127:Marker25128:Marker25129:Marker25130:Marker25131:Marker25132:Marker25133:Marker25134:Marker25135:Marker25136:Marker25137:Marker25138:Marker25139:Marker25140:Mar…
Block1345	1	122.677	33489629	33499611	Marker25773:Marker25774:Marker25775:Marker25776:Marker25777:Marker25778:Marker25779:Marker25780:Marker25781:Marker25782:Marker25783:Marker25784:Marker25785:Marker25786:Marker25787:Marker25788:Marker25789:Marker25790:Marker25791:Marker25792:Marker25793:Marker25794:Marker25795:Marker25796:Marker25797:Marker25798:Marker25799:Marker25800:Marker25801:Marker25802:Marker25803:Marker25804:Marker25805:Mar…
Block1353	1	123.134	33562294	33616026	Marker26095:Marker26096:Marker26097:Marker26098:Marker26099:Marker26100:Marker26101:Marker26102:Marker26103:Marker26104:Marker26105:Marker26106:Marker26107:Marker26108:Marker26109:Marker26110:Marker26111:Marker26112:Marker26113:Marker26114:Marker26115:Marker26116:Marker26117:Marker26118:Marker26119:Marker26120:Marker26121:Marker26122:Marker26123:Marker26124:Marker26125:Marker26126:Marker26127:Mar…
Block1349	1	123.134	33517728	33525850	Marker25942:Marker25943:Marker25944:Marker25945:Marker25946:Marker25947:Marker25948:Marker25949:Marker25950:Marker25951:Marker25952:Marker25953:Marker25954:Marker25955:Marker25956:Marker25957:Marker25958:Marker25959:Marker25960:Marker25961:Marker25962:Marker25963:Marker25964:Marker25965:Marker25966:Marker25967:Marker25968:Marker25969:Marker25970:Marker25971:Marker25972:Marker25973:Marker25974:Mar…
Block1350	1	123.134	33525871	33535229	Marker26002:Marker26003:Marker26004:Marker26005:Marker26006:Marker26007:Marker26008:Marker26009:Marker26010:Marker26011:Marker26012:Marker26013:Marker26014:Marker26015:Marker26016:Marker26017:Marker26018:Marker26019:Marker26020:Marker26021:Marker26022:Marker26023:Marker26024:Marker26025:Marker26026:Marker26027:Marker26028:Marker26029:Marker26030:Marker26031:Marker26032:Marker26033:Marker26034:Mar…
Block1351	1	123.134	33535457	33539488	Marker26046:Marker26047:Marker26048:Marker26049:Marker26050:Marker26051:Marker26052:Marker26053:Marker26054:Marker26055:Marker26056:Marker26057:Marker26058:Marker26059:Marker26060:Marker26061:Marker26062:Marker26063:Marker26064:Marker26065:Marker26066:Marker26067:Marker26068:Marker26069
Block1358	1	124.77	34044145	34098705	Marker26152:Marker26153
Block1359	1	124.997	34126271	34165874	Marker26154:Marker26155
Block1364	1	125.919	34367529	34521514	Marker26165:Marker26166
Block1363	1	125.919	34248268	34363392	Marker26159:Marker26160:Marker26161:Marker26162:Marker26163:Marker26164
Block1368	1	127.555	34643445	34758913	Marker26170:Marker26171
Block1369	1	128.243	34786172	34892353	Marker26172:Marker26173:Marker26174
Block1372	1	129.165	35012308	35071270	Marker26177:Marker26178
Block1373	1	129.393	35088924	35415722	Marker26179:Marker26180:Marker26181:Marker26182:Marker26183:Marker26184:Marker26185
Block1374	1	129.62	35421783	35443508	Marker26186:Marker26187
Block1385	1	131.499	35528797	35552233	Marker26290:Marker26291:Marker26292:Marker26293:Marker26294:Marker26295:Marker26296:Marker26297:Marker26298:Marker26299:Marker26300:Marker26301:Marker26302:Marker26303:Marker26304:Marker26305:Marker26306:Marker26307:Marker26308:Marker26309:Marker26310:Marker26311:Marker26312:Marker26313:Marker26314:Marker26315:Marker26316:Marker26317:Marker26318:Marker26319:Marker26320:Marker26321:Marker26322:Mar…
Block1396	1	131.499	35597353	35622366	Marker26893:Marker26894:Marker26895:Marker26896:Marker26897:Marker26898:Marker26899:Marker26900:Marker26901:Marker26902:Marker26903:Marker26904:Marker26905:Marker26906:Marker26907:Marker26908:Marker26909:Marker26910:Marker26911:Marker26912:Marker26913:Marker26914:Marker26915:Marker26916:Marker26917:Marker26918:Marker26919:Marker26920:Marker26921:Marker26922:Marker26923:Marker26924:Marker26925:Mar…
Block1406	1	131.726	35671306	35696358	Marker27399:Marker27400:Marker27401:Marker27402:Marker27403:Marker27404:Marker27405:Marker27406:Marker27407:Marker27408:Marker27409:Marker27410:Marker27411:Marker27412:Marker27413:Marker27414:Marker27415:Marker27416:Marker27417:Marker27418:Marker27419:Marker27420:Marker27421:Marker27422:Marker27423:Marker27424:Marker27425:Marker27426:Marker27427:Marker27428:Marker27429:Marker27430:Marker27431:Mar…
Block1410	1	131.953	35709632	35727877	Marker27559:Marker27560:Marker27561:Marker27562:Marker27563:Marker27564:Marker27565:Marker27566:Marker27567:Marker27568:Marker27569:Marker27570:Marker27571:Marker27572:Marker27573:Marker27574:Marker27575:Marker27576:Marker27577:Marker27578:Marker27579:Marker27580:Marker27581:Marker27582:Marker27583:Marker27584:Marker27585:Marker27586:Marker27587:Marker27588:Marker27589:Marker27590:Marker27591:Mar…
Block1416	1	132.18	35768743	35788827	Marker27759:Marker27760:Marker27761:Marker27762:Marker27763:Marker27764:Marker27765:Marker27766:Marker27767:Marker27768:Marker27769:Marker27770:Marker27771:Marker27772:Marker27773:Marker27774:Marker27775:Marker27776:Marker27777:Marker27778:Marker27779:Marker27780:Marker27781:Marker27782:Marker27783:Marker27784:Marker27785:Marker27786:Marker27787:Marker27788:Marker27789:Marker27790:Marker27791:Mar…
Block1411	1	132.18	35728714	35751501	Marker27635:Marker27636:Marker27637:Marker27638:Marker27639:Marker27640:Marker27641:Marker27642:Marker27643:Marker27644:Marker27645:Marker27646:Marker27647:Marker27648:Marker27649:Marker27650:Marker27651:Marker27652:Marker27653:Marker27654:Marker27655:Marker27656:Marker27657:Marker27658:Marker27659:Marker27660:Marker27661:Marker27662:Marker27663:Marker27664:Marker27665:Marker27666:Marker27667:Mar…
Block1420	1	132.408	35808796	35826072	Marker27931:Marker27932:Marker27933:Marker27934:Marker27935:Marker27936:Marker27937:Marker27938:Marker27939:Marker27940:Marker27941:Marker27942:Marker27943:Marker27944:Marker27945:Marker27946:Marker27947:Marker27948:Marker27949:Marker27950:Marker27951:Marker27952:Marker27953:Marker27954:Marker27955:Marker27956:Marker27957:Marker27958:Marker27959
Block1418	1	132.408	35790669	35806818	Marker27841:Marker27842:Marker27843:Marker27844:Marker27845:Marker27846:Marker27847:Marker27848:Marker27849:Marker27850:Marker27851:Marker27852:Marker27853:Marker27854:Marker27855:Marker27856:Marker27857:Marker27858:Marker27859:Marker27860:Marker27861:Marker27862:Marker27863:Marker27864:Marker27865:Marker27866:Marker27867:Marker27868:Marker27869:Marker27870:Marker27871:Marker27872:Marker27873:Mar…
Block1427	1	132.635	35877387	35963243	Marker28046:Marker28047:Marker28048:Marker28049:Marker28050:Marker28051:Marker28052:Marker28053:Marker28054:Marker28055:Marker28056:Marker28057:Marker28058:Marker28059:Marker28060:Marker28061:Marker28062:Marker28063:Marker28064:Marker28065:Marker28066:Marker28067:Marker28068:Marker28069:Marker28070:Marker28071:Marker28072:Marker28073:Marker28074:Marker28075:Marker28076:Marker28077:Marker28078:Mar…
Block1428	1	132.635	35963676	36000690	Marker28106:Marker28107:Marker28108:Marker28109
Block1426	1	132.635	35860336	35877348	Marker28013:Marker28014:Marker28015:Marker28016:Marker28017:Marker28018:Marker28019:Marker28020:Marker28021:Marker28022:Marker28023:Marker28024:Marker28025:Marker28026:Marker28027:Marker28028:Marker28029:Marker28030:Marker28031:Marker28032:Marker28033:Marker28034:Marker28035:Marker28036:Marker28037:Marker28038:Marker28039:Marker28040:Marker28041:Marker28042:Marker28043:Marker28044:Marker28045
Block1435	1	133.323	36079695	36108874	Marker28337:Marker28338:Marker28339:Marker28340:Marker28341:Marker28342:Marker28343:Marker28344:Marker28345:Marker28346:Marker28347:Marker28348:Marker28349:Marker28350:Marker28351:Marker28352:Marker28353:Marker28354:Marker28355:Marker28356:Marker28357:Marker28358:Marker28359:Marker28360:Marker28361:Marker28362:Marker28363:Marker28364:Marker28365:Marker28366:Marker28367:Marker28368:Marker28369:Mar…
Block1436	1	133.323	36108957	36165693	Marker28531:Marker28532:Marker28533:Marker28534:Marker28535:Marker28536:Marker28537:Marker28538:Marker28539:Marker28540:Marker28541:Marker28542:Marker28543:Marker28544:Marker28545:Marker28546:Marker28547:Marker28548:Marker28549:Marker28550:Marker28551:Marker28552:Marker28553:Marker28554:Marker28555:Marker28556:Marker28557:Marker28558:Marker28559:Marker28560
Block1433	1	133.323	36060368	36077014	Marker28265:Marker28266:Marker28267:Marker28268:Marker28269:Marker28270:Marker28271:Marker28272:Marker28273:Marker28274:Marker28275:Marker28276:Marker28277:Marker28278:Marker28279:Marker28280:Marker28281:Marker28282:Marker28283:Marker28284:Marker28285:Marker28286:Marker28287:Marker28288:Marker28289:Marker28290:Marker28291:Marker28292:Marker28293:Marker28294:Marker28295:Marker28296:Marker28297:Mar…
Block1438	1	133.55	36182987	36225084	Marker28566:Marker28567:Marker28568:Marker28569:Marker28570:Marker28571:Marker28572:Marker28573
Block1454	1	133.55	36436894	36539311	Marker28611:Marker28612:Marker28613:Marker28614:Marker28615:Marker28616:Marker28617:Marker28618:Marker28619:Marker28620:Marker28621:Marker28622:Marker28623:Marker28624
Block1458	1	133.55	36656621	36680239	Marker28646:Marker28647:Marker28648:Marker28649:Marker28650:Marker28651:Marker28652:Marker28653:Marker28654:Marker28655:Marker28656:Marker28657:Marker28658:Marker28659:Marker28660:Marker28661
Block1445	1	133.55	36298708	36322330	Marker28584:Marker28585:Marker28586:Marker28587:Marker28588:Marker28589
Block1439	1	133.55	36228349	36243731	Marker28574:Marker28575:Marker28576:Marker28577:Marker28578
Block1455	1	133.55	36556036	36585599	Marker28625:Marker28626:Marker28627:Marker28628:Marker28629:Marker28630:Marker28631
Block1447	1	133.55	36347333	36396207	Marker28599:Marker28600:Marker28601:Marker28602:Marker28603:Marker28604
Block1446	1	133.55	36323012	36346626	Marker28590:Marker28591:Marker28592:Marker28593:Marker28594:Marker28595:Marker28596:Marker28597:Marker28598
Block1457	1	133.55	36639331	36656607	Marker28640:Marker28641:Marker28642:Marker28643:Marker28644:Marker28645
Block1456	1	133.55	36589204	36638504	Marker28632:Marker28633:Marker28634:Marker28635:Marker28636:Marker28637:Marker28638:Marker28639
Block1465	1	133.778	36742146	36776009	Marker28888:Marker28889:Marker28890:Marker28891:Marker28892:Marker28893:Marker28894:Marker28895:Marker28896:Marker28897:Marker28898:Marker28899:Marker28900:Marker28901:Marker28902:Marker28903:Marker28904:Marker28905:Marker28906:Marker28907:Marker28908:Marker28909:Marker28910:Marker28911:Marker28912:Marker28913:Marker28914:Marker28915:Marker28916:Marker28917:Marker28918:Marker28919:Marker28920:Mar…
Block1460	1	134.005	36682370	36714742	Marker28669:Marker28670:Marker28671:Marker28672:Marker28673:Marker28674:Marker28675:Marker28676:Marker28677:Marker28678:Marker28679:Marker28680:Marker28681:Marker28682:Marker28683:Marker28684:Marker28685:Marker28686:Marker28687:Marker28688:Marker28689:Marker28690:Marker28691:Marker28692:Marker28693:Marker28694:Marker28695:Marker28696:Marker28697:Marker28698:Marker28699:Marker28700:Marker28701:Mar…
Block1467	1	134.005	36790897	36809393	Marker29038:Marker29039:Marker29040:Marker29041:Marker29042:Marker29043:Marker29044:Marker29045:Marker29046:Marker29047:Marker29048:Marker29049:Marker29050:Marker29051:Marker29052:Marker29053:Marker29054:Marker29055:Marker29056:Marker29057:Marker29058:Marker29059:Marker29060:Marker29061:Marker29062:Marker29063:Marker29064:Marker29065:Marker29066:Marker29067:Marker29068:Marker29069:Marker29070:Mar…
Block1469	1	134.005	36809855	36825008	Marker29109:Marker29110:Marker29111:Marker29112:Marker29113:Marker29114:Marker29115:Marker29116:Marker29117:Marker29118:Marker29119:Marker29120:Marker29121:Marker29122:Marker29123:Marker29124:Marker29125:Marker29126:Marker29127:Marker29128:Marker29129:Marker29130:Marker29131:Marker29132:Marker29133:Marker29134:Marker29135:Marker29136:Marker29137:Marker29138:Marker29139:Marker29140:Marker29141:Mar…
Block1479	1	134.005	36879809	36913260	Marker29524:Marker29525:Marker29526:Marker29527:Marker29528:Marker29529:Marker29530:Marker29531:Marker29532:Marker29533:Marker29534:Marker29535:Marker29536:Marker29537:Marker29538:Marker29539:Marker29540:Marker29541:Marker29542:Marker29543:Marker29544:Marker29545:Marker29546:Marker29547:Marker29548:Marker29549:Marker29550:Marker29551:Marker29552:Marker29553:Marker29554:Marker29555:Marker29556:Mar…
Block1480	1	134.462	36913274	36928735	Marker29657:Marker29658:Marker29659:Marker29660:Marker29661:Marker29662:Marker29663:Marker29664:Marker29665:Marker29666:Marker29667:Marker29668:Marker29669:Marker29670:Marker29671:Marker29672:Marker29673:Marker29674:Marker29675:Marker29676:Marker29677:Marker29678:Marker29679:Marker29680:Marker29681:Marker29682:Marker29683:Marker29684:Marker29685:Marker29686:Marker29687:Marker29688:Marker29689:Mar…
Block1482	1	134.689	36981923	37040882	Marker29713:Marker29714:Marker29715:Marker29716:Marker29717:Marker29718:Marker29719:Marker29720:Marker29721:Marker29722:Marker29723:Marker29724:Marker29725:Marker29726:Marker29727:Marker29728:Marker29729:Marker29730:Marker29731:Marker29732:Marker29733:Marker29734:Marker29735:Marker29736:Marker29737:Marker29738:Marker29739:Marker29740:Marker29741:Marker29742:Marker29743:Marker29744:Marker29745:Mar…
Block1481	1	134.689	36928816	36981844	Marker29705:Marker29706:Marker29707:Marker29708:Marker29709:Marker29710:Marker29711:Marker29712
Block1489	1	135.145	37081290	37120685	Marker30088:Marker30089:Marker30090:Marker30091:Marker30092:Marker30093:Marker30094:Marker30095:Marker30096:Marker30097:Marker30098:Marker30099:Marker30100:Marker30101:Marker30102:Marker30103:Marker30104:Marker30105:Marker30106:Marker30107:Marker30108:Marker30109:Marker30110:Marker30111:Marker30112:Marker30113:Marker30114:Marker30115:Marker30116:Marker30117:Marker30118:Marker30119:Marker30120:Mar…
Block1487	1	135.145	37058336	37075447	Marker29968:Marker29969:Marker29970:Marker29971:Marker29972:Marker29973:Marker29974:Marker29975:Marker29976:Marker29977:Marker29978:Marker29979:Marker29980:Marker29981:Marker29982:Marker29983:Marker29984:Marker29985:Marker29986:Marker29987:Marker29988:Marker29989:Marker29990:Marker29991:Marker29992:Marker29993:Marker29994:Marker29995:Marker29996:Marker29997:Marker29998:Marker29999:Marker30000:Mar…
Block1491	1	135.373	37122197	37145416	Marker30155:Marker30156:Marker30157:Marker30158:Marker30159:Marker30160:Marker30161:Marker30162:Marker30163:Marker30164:Marker30165:Marker30166:Marker30167:Marker30168:Marker30169:Marker30170:Marker30171:Marker30172:Marker30173:Marker30174:Marker30175:Marker30176:Marker30177:Marker30178:Marker30179:Marker30180:Marker30181:Marker30182:Marker30183:Marker30184:Marker30185:Marker30186:Marker30187:Mar…
Block1492	1	135.829	37145489	37164727	Marker30230:Marker30231:Marker30232:Marker30233:Marker30234:Marker30235:Marker30236:Marker30237:Marker30238:Marker30239:Marker30240:Marker30241:Marker30242:Marker30243:Marker30244:Marker30245:Marker30246:Marker30247:Marker30248:Marker30249:Marker30250:Marker30251:Marker30252:Marker30253:Marker30254:Marker30255:Marker30256:Marker30257:Marker30258:Marker30259:Marker30260:Marker30261:Marker30262:Mar…
Block1495	1	135.829	37179568	37228934	Marker30361:Marker30362:Marker30363:Marker30364:Marker30365:Marker30366
Block1497	1	136.286	37273612	37310057	Marker30370:Marker30371
Block1496	1	136.286	37236295	37263605	Marker30367:Marker30368:Marker30369
Block1503	1	136.513	37471560	37487823	Marker30384:Marker30385:Marker30386:Marker30387:Marker30388:Marker30389:Marker30390:Marker30391:Marker30392:Marker30393:Marker30394:Marker30395:Marker30396:Marker30397:Marker30398:Marker30399:Marker30400:Marker30401:Marker30402:Marker30403:Marker30404:Marker30405:Marker30406:Marker30407:Marker30408:Marker30409:Marker30410:Marker30411:Marker30412:Marker30413:Marker30414:Marker30415:Marker30416:Mar…
Block1510	1	136.513	37546805	37737775	Marker30700:Marker30701:Marker30702:Marker30703:Marker30704:Marker30705:Marker30706:Marker30707:Marker30708:Marker30709:Marker30710:Marker30711:Marker30712:Marker30713:Marker30714
Block1499	1	136.513	37348059	37466897	Marker30373:Marker30374:Marker30375:Marker30376:Marker30377
Block1504	1	136.513	37487997	37545594	Marker30436:Marker30437:Marker30438:Marker30439:Marker30440:Marker30441:Marker30442:Marker30443:Marker30444:Marker30445:Marker30446:Marker30447:Marker30448:Marker30449:Marker30450:Marker30451:Marker30452:Marker30453:Marker30454:Marker30455:Marker30456:Marker30457:Marker30458:Marker30459:Marker30460:Marker30461:Marker30462:Marker30463:Marker30464:Marker30465:Marker30466:Marker30467:Marker30468:Mar…
Block1517	1	136.97	37750955	37790564	Marker30781:Marker30782:Marker30783:Marker30784:Marker30785:Marker30786:Marker30787:Marker30788:Marker30789:Marker30790:Marker30791:Marker30792:Marker30793:Marker30794:Marker30795:Marker30796:Marker30797:Marker30798:Marker30799:Marker30800:Marker30801:Marker30802:Marker30803:Marker30804:Marker30805:Marker30806:Marker30807:Marker30808:Marker30809:Marker30810:Marker30811:Marker30812:Marker30813:Mar…
Block1520	1	137.197	37835206	37853275	Marker31137:Marker31138:Marker31139:Marker31140:Marker31141:Marker31142:Marker31143:Marker31144:Marker31145:Marker31146:Marker31147:Marker31148:Marker31149:Marker31150:Marker31151:Marker31152:Marker31153:Marker31154:Marker31155:Marker31156:Marker31157:Marker31158:Marker31159:Marker31160:Marker31161:Marker31162:Marker31163:Marker31164:Marker31165:Marker31166:Marker31167:Marker31168:Marker31169:Mar…
Block1519	1	137.654	37805939	37835083	Marker31037:Marker31038:Marker31039:Marker31040:Marker31041:Marker31042:Marker31043:Marker31044:Marker31045:Marker31046:Marker31047:Marker31048:Marker31049:Marker31050:Marker31051:Marker31052:Marker31053:Marker31054:Marker31055:Marker31056:Marker31057:Marker31058:Marker31059:Marker31060:Marker31061:Marker31062:Marker31063:Marker31064:Marker31065:Marker31066:Marker31067:Marker31068:Marker31069:Mar…
Block1557	1	137.881	38020168	38083385	Marker31683:Marker31684:Marker31685:Marker31686:Marker31687:Marker31688:Marker31689:Marker31690:Marker31691:Marker31692:Marker31693:Marker31694:Marker31695:Marker31696:Marker31697:Marker31698:Marker31699:Marker31700:Marker31701:Marker31702:Marker31703:Marker31704:Marker31705:Marker31706:Marker31707:Marker31708:Marker31709:Marker31710:Marker31711:Marker31712:Marker31713:Marker31714:Marker31715:Mar…
Block1554	1	137.881	37964198	37996457	Marker31392:Marker31393:Marker31394:Marker31395:Marker31396:Marker31397:Marker31398:Marker31399:Marker31400:Marker31401:Marker31402:Marker31403:Marker31404:Marker31405:Marker31406:Marker31407:Marker31408:Marker31409:Marker31410:Marker31411:Marker31412:Marker31413:Marker31414:Marker31415:Marker31416:Marker31417:Marker31418:Marker31419:Marker31420:Marker31421:Marker31422:Marker31423:Marker31424:Mar…
Block1537	1	138.338	37895202	37914795	Marker31235:Marker31236:Marker31237:Marker31238:Marker31239:Marker31240:Marker31241:Marker31242:Marker31243:Marker31244:Marker31245:Marker31246:Marker31247:Marker31248:Marker31249:Marker31250:Marker31251
Block1565	1	138.565	38490443	38552371	Marker31903:Marker31904:Marker31905:Marker31906:Marker31907:Marker31908:Marker31909:Marker31910:Marker31911:Marker31912:Marker31913:Marker31914:Marker31915:Marker31916:Marker31917:Marker31918:Marker31919:Marker31920:Marker31921:Marker31922:Marker31923:Marker31924:Marker31925:Marker31926:Marker31927:Marker31928:Marker31929:Marker31930:Marker31931:Marker31932:Marker31933:Marker31934:Marker31935:Mar…
Block1564	1	138.792	38307170	38490343	Marker31760:Marker31761:Marker31762:Marker31763:Marker31764:Marker31765:Marker31766:Marker31767:Marker31768:Marker31769:Marker31770:Marker31771:Marker31772:Marker31773:Marker31774:Marker31775:Marker31776:Marker31777:Marker31778:Marker31779:Marker31780:Marker31781:Marker31782:Marker31783:Marker31784:Marker31785:Marker31786:Marker31787:Marker31788:Marker31789:Marker31790:Marker31791:Marker31792:Mar…
Block1566	1	139.249	38552660	38601380	Marker31942:Marker31943:Marker31944:Marker31945:Marker31946:Marker31947:Marker31948:Marker31949:Marker31950:Marker31951:Marker31952:Marker31953:Marker31954:Marker31955:Marker31956:Marker31957:Marker31958:Marker31959:Marker31960:Marker31961:Marker31962:Marker31963:Marker31964:Marker31965:Marker31966:Marker31967:Marker31968:Marker31969:Marker31970:Marker31971:Marker31972:Marker31973
Block1567	1	139.249	38601600	38655332	Marker31974:Marker31975:Marker31976:Marker31977:Marker31978:Marker31979:Marker31980:Marker31981
Block1569	1	139.476	38659328	38753472	Marker31992:Marker31993:Marker31994:Marker31995:Marker31996:Marker31997:Marker31998:Marker31999:Marker32000:Marker32001:Marker32002:Marker32003:Marker32004:Marker32005:Marker32006:Marker32007:Marker32008:Marker32009:Marker32010:Marker32011:Marker32012:Marker32013:Marker32014:Marker32015:Marker32016:Marker32017:Marker32018:Marker32019:Marker32020:Marker32021:Marker32022:Marker32023:Marker32024:Mar…
Block1570	1	139.476	38753497	39058165	Marker32066:Marker32067:Marker32068:Marker32069:Marker32070:Marker32071:Marker32072:Marker32073:Marker32074:Marker32075:Marker32076:Marker32077:Marker32078:Marker32079:Marker32080:Marker32081:Marker32082:Marker32083:Marker32084:Marker32085:Marker32086:Marker32087:Marker32088:Marker32089:Marker32090:Marker32091:Marker32092:Marker32093:Marker32094:Marker32095:Marker32096:Marker32097:Marker32098:Mar…
Block1573	1	139.703	39194909	39220877	Marker32202:Marker32203:Marker32204:Marker32205:Marker32206:Marker32207:Marker32208:Marker32209:Marker32210:Marker32211:Marker32212:Marker32213:Marker32214:Marker32215:Marker32216:Marker32217:Marker32218:Marker32219:Marker32220:Marker32221:Marker32222:Marker32223:Marker32224:Marker32225:Marker32226:Marker32227:Marker32228:Marker32229:Marker32230:Marker32231:Marker32232:Marker32233:Marker32234:Mar…
Block1575	1	139.703	39345138	39382763	Marker32687:Marker32688:Marker32689:Marker32690:Marker32691:Marker32692:Marker32693:Marker32694:Marker32695:Marker32696:Marker32697:Marker32698:Marker32699:Marker32700:Marker32701:Marker32702:Marker32703:Marker32704:Marker32705:Marker32706:Marker32707:Marker32708:Marker32709:Marker32710:Marker32711:Marker32712:Marker32713:Marker32714:Marker32715:Marker32716:Marker32717:Marker32718:Marker32719:Mar…
Block1571	1	139.703	39065811	39185888	Marker32113:Marker32114:Marker32115:Marker32116:Marker32117:Marker32118:Marker32119:Marker32120:Marker32121:Marker32122:Marker32123:Marker32124:Marker32125:Marker32126:Marker32127:Marker32128:Marker32129:Marker32130:Marker32131:Marker32132:Marker32133:Marker32134:Marker32135:Marker32136:Marker32137:Marker32138:Marker32139:Marker32140:Marker32141:Marker32142:Marker32143:Marker32144:Marker32145:Mar…
Block1578	1	139.703	39443173	39474241	Marker32934:Marker32935:Marker32936:Marker32937:Marker32938
Block1574	1	139.703	39221115	39344225	Marker32275:Marker32276:Marker32277:Marker32278:Marker32279:Marker32280:Marker32281:Marker32282:Marker32283:Marker32284:Marker32285:Marker32286:Marker32287:Marker32288:Marker32289:Marker32290:Marker32291:Marker32292:Marker32293:Marker32294:Marker32295:Marker32296:Marker32297:Marker32298:Marker32299:Marker32300:Marker32301:Marker32302:Marker32303:Marker32304:Marker32305:Marker32306:Marker32307:Mar…
Block1576	1	139.703	39382877	39437567	Marker32801:Marker32802:Marker32803:Marker32804:Marker32805:Marker32806:Marker32807:Marker32808:Marker32809:Marker32810:Marker32811:Marker32812:Marker32813:Marker32814:Marker32815:Marker32816:Marker32817:Marker32818:Marker32819:Marker32820:Marker32821:Marker32822:Marker32823:Marker32824:Marker32825:Marker32826:Marker32827:Marker32828:Marker32829:Marker32830:Marker32831:Marker32832:Marker32833:Mar…
Block1579	1	139.931	39481399	39502174	Marker32939:Marker32940:Marker32941:Marker32942:Marker32943:Marker32944:Marker32945:Marker32946
Block1585	1	140.158	39732219	39836695	Marker33202:Marker33203:Marker33204:Marker33205:Marker33206
Block1584	1	140.385	39577006	39716461	Marker33026:Marker33027:Marker33028:Marker33029:Marker33030:Marker33031:Marker33032:Marker33033:Marker33034:Marker33035:Marker33036:Marker33037:Marker33038:Marker33039:Marker33040:Marker33041:Marker33042:Marker33043:Marker33044:Marker33045:Marker33046:Marker33047:Marker33048:Marker33049:Marker33050:Marker33051:Marker33052:Marker33053:Marker33054:Marker33055:Marker33056:Marker33057:Marker33058:Mar…
Block1583	1	140.613	39543423	39576720	Marker32953:Marker32954:Marker32955:Marker32956:Marker32957:Marker32958:Marker32959:Marker32960:Marker32961:Marker32962:Marker32963:Marker32964:Marker32965:Marker32966:Marker32967:Marker32968:Marker32969:Marker32970:Marker32971:Marker32972:Marker32973:Marker32974:Marker32975:Marker32976:Marker32977:Marker32978:Marker32979:Marker32980:Marker32981:Marker32982:Marker32983:Marker32984:Marker32985:Mar…
Block1587	1	140.84	39854128	39912811	Marker33208:Marker33209
Block1588	1	141.528	39974380	40234262	Marker33210:Marker33211:Marker33212:Marker33213:Marker33214:Marker33215:Marker33216:Marker33217:Marker33218:Marker33219:Marker33220:Marker33221:Marker33222
Block1591	1	141.755	40261496	40278646	Marker33226:Marker33227:Marker33228
Block1595	1	142.212	40354454	40372270	Marker33240:Marker33241:Marker33242
Block1596	1	142.439	40373314	40412642	Marker33243:Marker33244:Marker33245:Marker33246:Marker33247:Marker33248
Block1597	1	142.896	40428934	40452821	Marker33249:Marker33250:Marker33251
Block1598	1	142.896	40459252	40485050	Marker33252:Marker33253:Marker33254:Marker33255:Marker33256:Marker33257:Marker33258:Marker33259:Marker33260:Marker33261:Marker33262
Block1611	1	143.352	40778581	40815063	Marker33403:Marker33404:Marker33405:Marker33406:Marker33407:Marker33408:Marker33409:Marker33410:Marker33411:Marker33412:Marker33413:Marker33414:Marker33415:Marker33416:Marker33417:Marker33418:Marker33419:Marker33420:Marker33421:Marker33422:Marker33423:Marker33424:Marker33425:Marker33426:Marker33427:Marker33428:Marker33429:Marker33430:Marker33431:Marker33432:Marker33433:Marker33434:Marker33435:Mar…
Block1610	1	143.352	40759449	40777671	Marker33367:Marker33368:Marker33369:Marker33370:Marker33371:Marker33372:Marker33373:Marker33374:Marker33375:Marker33376:Marker33377:Marker33378:Marker33379:Marker33380:Marker33381:Marker33382:Marker33383:Marker33384:Marker33385:Marker33386:Marker33387:Marker33388:Marker33389:Marker33390:Marker33391:Marker33392:Marker33393:Marker33394:Marker33395:Marker33396:Marker33397:Marker33398:Marker33399:Mar…
Block1609	1	143.352	40536418	40759297	Marker33298:Marker33299:Marker33300:Marker33301:Marker33302:Marker33303:Marker33304:Marker33305:Marker33306:Marker33307:Marker33308:Marker33309:Marker33310:Marker33311:Marker33312:Marker33313:Marker33314:Marker33315:Marker33316:Marker33317:Marker33318:Marker33319:Marker33320:Marker33321:Marker33322:Marker33323:Marker33324:Marker33325:Marker33326:Marker33327:Marker33328:Marker33329:Marker33330:Mar…
Block1616	1	143.58	40844259	40968408	Marker33467:Marker33468:Marker33469:Marker33470:Marker33471:Marker33472:Marker33473:Marker33474:Marker33475:Marker33476:Marker33477:Marker33478:Marker33479:Marker33480
Block1617	1	143.807	40970267	41001948	Marker33481:Marker33482:Marker33483:Marker33484:Marker33485:Marker33486:Marker33487
Block1618	1	144.264	41010762	41036750	Marker33488:Marker33489:Marker33490
Block1619	1	144.491	41037269	41106299	Marker33491:Marker33492:Marker33493:Marker33494:Marker33495:Marker33496:Marker33497
Block1620	1	144.718	41107589	41385222	Marker33498:Marker33499:Marker33500:Marker33501:Marker33502:Marker33503:Marker33504:Marker33505:Marker33506:Marker33507:Marker33508:Marker33509:Marker33510:Marker33511:Marker33512:Marker33513:Marker33514:Marker33515:Marker33516:Marker33517:Marker33518:Marker33519:Marker33520:Marker33521:Marker33522:Marker33523:Marker33524:Marker33525:Marker33526:Marker33527:Marker33528:Marker33529:Marker33530:Mar…
Block1621	1	144.945	41391041	41508367	Marker33553:Marker33554:Marker33555:Marker33556:Marker33557:Marker33558:Marker33559:Marker33560:Marker33561:Marker33562:Marker33563:Marker33564:Marker33565:Marker33566:Marker33567:Marker33568:Marker33569:Marker33570:Marker33571:Marker33572:Marker33573:Marker33574:Marker33575:Marker33576
Block1623	1	145.402	41529270	41595834	Marker33580:Marker33581:Marker33582:Marker33583:Marker33584:Marker33585:Marker33586:Marker33587
Block1626	1	145.859	41603110	41623930	Marker33593:Marker33594:Marker33595:Marker33596
Block1629	1	146.086	41776604	41834922	Marker33611:Marker33612:Marker33613:Marker33614:Marker33615:Marker33616:Marker33617:Marker33618:Marker33619:Marker33620:Marker33621:Marker33622:Marker33623:Marker33624:Marker33625:Marker33626:Marker33627:Marker33628:Marker33629:Marker33630:Marker33631:Marker33632:Marker33633:Marker33634:Marker33635:Marker33636:Marker33637:Marker33638:Marker33639:Marker33640:Marker33641:Marker33642:Marker33643:Mar…
Block1627	1	146.086	41638926	41714919	Marker33597:Marker33598:Marker33599:Marker33600:Marker33601:Marker33602:Marker33603:Marker33604:Marker33605
Block1628	1	146.313	41719400	41775577	Marker33606:Marker33607:Marker33608:Marker33609:Marker33610
Block1654	1	146.54	42032953	42084049	Marker34095:Marker34096:Marker34097:Marker34098:Marker34099:Marker34100:Marker34101:Marker34102:Marker34103:Marker34104:Marker34105:Marker34106:Marker34107:Marker34108:Marker34109:Marker34110:Marker34111:Marker34112:Marker34113:Marker34114:Marker34115:Marker34116:Marker34117:Marker34118:Marker34119:Marker34120
Block1656	1	146.54	42199076	42304628	Marker34185:Marker34186:Marker34187:Marker34188:Marker34189:Marker34190:Marker34191:Marker34192
Block1650	1	146.54	41944169	42004681	Marker34040:Marker34041:Marker34042:Marker34043:Marker34044:Marker34045:Marker34046:Marker34047:Marker34048:Marker34049:Marker34050:Marker34051:Marker34052:Marker34053:Marker34054:Marker34055:Marker34056:Marker34057:Marker34058:Marker34059:Marker34060:Marker34061:Marker34062:Marker34063:Marker34064:Marker34065:Marker34066:Marker34067:Marker34068:Marker34069:Marker34070:Marker34071:Marker34072:Mar…
Block1655	1	146.54	42085795	42198804	Marker34121:Marker34122:Marker34123:Marker34124:Marker34125:Marker34126:Marker34127:Marker34128:Marker34129:Marker34130:Marker34131:Marker34132:Marker34133:Marker34134:Marker34135:Marker34136:Marker34137:Marker34138:Marker34139:Marker34140:Marker34141:Marker34142:Marker34143:Marker34144:Marker34145:Marker34146:Marker34147:Marker34148:Marker34149:Marker34150:Marker34151:Marker34152:Marker34153:Mar…
Block1658	1	147.462	42371867	42412353	Marker34194:Marker34195
Block1661	1	147.69	42544275	43151886	Marker34198:Marker34199:Marker34200:Marker34201:Marker34202:Marker34203:Marker34204:Marker34205:Marker34206:Marker34207:Marker34208:Marker34209:Marker34210:Marker34211:Marker34212:Marker34213:Marker34214:Marker34215:Marker34216:Marker34217:Marker34218:Marker34219
Block1662	1	147.917	43227309	43363278	Marker34220:Marker34221:Marker34222:Marker34223:Marker34224:Marker34225
Block1738	1	147.917	47478848	47498068	Marker34843:Marker34844
Block1743	1	147.917	47603623	47618920	Marker34888:Marker34889:Marker34890:Marker34891:Marker34892:Marker34893:Marker34894
Block1736	1	148.144	47155823	47413815	Marker34816:Marker34817:Marker34818:Marker34819:Marker34820:Marker34821:Marker34822:Marker34823:Marker34824:Marker34825:Marker34826:Marker34827:Marker34828:Marker34829:Marker34830:Marker34831:Marker34832:Marker34833:Marker34834:Marker34835:Marker34836:Marker34837:Marker34838:Marker34839:Marker34840:Marker34841
Block1735	1	148.371	47126592	47154741	Marker34784:Marker34785:Marker34786:Marker34787:Marker34788:Marker34789:Marker34790:Marker34791:Marker34792:Marker34793:Marker34794:Marker34795:Marker34796:Marker34797:Marker34798:Marker34799:Marker34800:Marker34801:Marker34802:Marker34803:Marker34804:Marker34805:Marker34806:Marker34807:Marker34808:Marker34809:Marker34810:Marker34811:Marker34812:Marker34813:Marker34814:Marker34815
Block2494	1	148.371	66714534	66737714	Marker45426:Marker45427:Marker45428:Marker45429:Marker45430:Marker45431:Marker45432:Marker45433:Marker45434:Marker45435:Marker45436:Marker45437:Marker45438:Marker45439:Marker45440:Marker45441:Marker45442:Marker45443:Marker45444:Marker45445
Block1733	1	148.371	46996234	47112507	Marker34745:Marker34746:Marker34747:Marker34748:Marker34749:Marker34750:Marker34751:Marker34752:Marker34753:Marker34754:Marker34755:Marker34756:Marker34757:Marker34758:Marker34759:Marker34760:Marker34761:Marker34762:Marker34763:Marker34764:Marker34765:Marker34766:Marker34767:Marker34768:Marker34769:Marker34770
Block2493	1	148.371	66695881	66710890	Marker45419:Marker45420:Marker45421:Marker45422:Marker45423:Marker45424:Marker45425
Block1732	1	148.371	46715441	46988484	Marker34737:Marker34738:Marker34739:Marker34740:Marker34741:Marker34742:Marker34743:Marker34744
Block1727	1	148.599	45437089	45466528	Marker34711:Marker34712
Block1730	1	148.599	45679309	46381025	Marker34717:Marker34718:Marker34719:Marker34720:Marker34721:Marker34722:Marker34723:Marker34724:Marker34725:Marker34726:Marker34727:Marker34728:Marker34729
Block1729	1	148.599	45501069	45643438	Marker34714:Marker34715:Marker34716
Block1724	1	148.599	45327524	45327524	Marker34708
Block1726	1	148.599	45432701	45432701	Marker34710
Block1731	1	148.599	46440716	46683343	Marker34730:Marker34731:Marker34732:Marker34733:Marker34734:Marker34735:Marker34736
Block1725	1	148.599	45389815	45389815	Marker34709
Block1728	1	148.599	45496177	45496177	Marker34713
Block1723	1	148.826	45314810	45314810	Marker34707
Block1722	1	148.826	45312666	45312666	Marker34706
Block1720	1	149.514	45253753	45253753	Marker34704
Block1719	1	149.514	45210473	45210473	Marker34703
Block1718	1	149.741	45209600	45210336	Marker34701:Marker34702
Block1715	1	150.198	45104104	45205044	Marker34688:Marker34689:Marker34690:Marker34691:Marker34692:Marker34693
Block1716	1	150.198	45206269	45207777	Marker34694:Marker34695:Marker34696:Marker34697
Block1717	1	150.198	45208739	45208871	Marker34698:Marker34699:Marker34700
Block1714	1	151.446	45093870	45093870	Marker34687
Block1713	1	152.458	45078629	45078629	Marker34686
Block1712	1	152.686	45061788	45061788	Marker34685
Block1711	1	153.607	44987919	44987919	Marker34684
Block1710	1	154.296	44973903	44973903	Marker34683
Block1709	1	154.752	44849149	44849149	Marker34682
Block1694	1	155.209	43892741	44514114	Marker34602:Marker34603:Marker34604:Marker34605:Marker34606:Marker34607:Marker34608:Marker34609:Marker34610:Marker34611:Marker34612:Marker34613:Marker34614:Marker34615:Marker34616:Marker34617:Marker34618:Marker34619:Marker34620:Marker34621:Marker34622:Marker34623:Marker34624:Marker34625
Block1697	1	155.209	44738035	44782801	Marker34634:Marker34635
Block1708	1	155.209	44789309	44821912	Marker34678:Marker34679:Marker34680:Marker34681
Block1696	1	155.897	44620593	44731684	Marker34627:Marker34628:Marker34629:Marker34630:Marker34631:Marker34632:Marker34633
Block1687	1	157.533	43691504	43713231	Marker34594:Marker34595
Block1679	1	158.455	43468384	43477488	Marker34311:Marker34312:Marker34313:Marker34314:Marker34315:Marker34316:Marker34317:Marker34318:Marker34319:Marker34320:Marker34321:Marker34322:Marker34323:Marker34324:Marker34325:Marker34326:Marker34327:Marker34328:Marker34329:Marker34330:Marker34331:Marker34332:Marker34333:Marker34334:Marker34335:Marker34336:Marker34337:Marker34338:Marker34339:Marker34340:Marker34341:Marker34342:Marker34343:Mar…
Block1680	1	158.455	43477875	43480017	Marker34348:Marker34349:Marker34350:Marker34351:Marker34352:Marker34353:Marker34354:Marker34355:Marker34356:Marker34357:Marker34358:Marker34359
Block1678	1	158.455	43465522	43468220	Marker34287:Marker34288:Marker34289:Marker34290:Marker34291:Marker34292:Marker34293:Marker34294:Marker34295:Marker34296:Marker34297:Marker34298:Marker34299:Marker34300:Marker34301:Marker34302:Marker34303:Marker34304:Marker34305:Marker34306:Marker34307:Marker34308:Marker34309:Marker34310
Block1141	1	158.455	30763281	30808882	Marker18082:Marker18083:Marker18084:Marker18085:Marker18086:Marker18087:Marker18088:Marker18089:Marker18090:Marker18091:Marker18092:Marker18093:Marker18094:Marker18095:Marker18096:Marker18097:Marker18098:Marker18099:Marker18100:Marker18101:Marker18102
Block1683	1	158.455	43506065	43545477	Marker34450:Marker34451:Marker34452:Marker34453:Marker34454:Marker34455:Marker34456:Marker34457:Marker34458:Marker34459:Marker34460:Marker34461:Marker34462:Marker34463:Marker34464:Marker34465:Marker34466:Marker34467:Marker34468:Marker34469:Marker34470:Marker34471:Marker34472:Marker34473:Marker34474:Marker34475:Marker34476:Marker34477:Marker34478:Marker34479:Marker34480:Marker34481:Marker34482:Mar…
Block1682	1	158.455	43480946	43505965	Marker34364:Marker34365:Marker34366:Marker34367:Marker34368:Marker34369:Marker34370:Marker34371:Marker34372:Marker34373:Marker34374:Marker34375:Marker34376:Marker34377:Marker34378:Marker34379:Marker34380:Marker34381:Marker34382:Marker34383:Marker34384:Marker34385:Marker34386:Marker34387:Marker34388:Marker34389:Marker34390:Marker34391:Marker34392:Marker34393:Marker34394:Marker34395:Marker34396:Mar…
Block1684	1	158.455	43546495	43632689	Marker34486:Marker34487:Marker34488:Marker34489:Marker34490:Marker34491:Marker34492:Marker34493:Marker34494:Marker34495:Marker34496:Marker34497:Marker34498:Marker34499:Marker34500:Marker34501:Marker34502:Marker34503:Marker34504:Marker34505:Marker34506:Marker34507:Marker34508:Marker34509:Marker34510:Marker34511:Marker34512:Marker34513:Marker34514:Marker34515:Marker34516:Marker34517:Marker34518:Mar…
Block1685	1	158.455	43632706	43685599	Marker34541:Marker34542:Marker34543:Marker34544:Marker34545:Marker34546:Marker34547:Marker34548:Marker34549:Marker34550:Marker34551:Marker34552:Marker34553:Marker34554:Marker34555:Marker34556:Marker34557:Marker34558:Marker34559:Marker34560:Marker34561:Marker34562:Marker34563:Marker34564:Marker34565:Marker34566:Marker34567:Marker34568:Marker34569:Marker34570:Marker34571:Marker34572:Marker34573:Mar…
Block1677	1	158.455	43456869	43465008	Marker34250:Marker34251:Marker34252:Marker34253:Marker34254:Marker34255:Marker34256:Marker34257:Marker34258:Marker34259:Marker34260:Marker34261:Marker34262:Marker34263:Marker34264:Marker34265:Marker34266:Marker34267:Marker34268:Marker34269:Marker34270:Marker34271:Marker34272:Marker34273:Marker34274:Marker34275:Marker34276:Marker34277:Marker34278:Marker34279:Marker34280:Marker34281:Marker34282:Mar…
Block1143	1	159.143	30821017	30849688	Marker18115:Marker18116:Marker18117:Marker18118
Block1140	1	159.143	30721974	30762968	Marker18065:Marker18066:Marker18067:Marker18068:Marker18069:Marker18070:Marker18071:Marker18072:Marker18073:Marker18074:Marker18075:Marker18076:Marker18077:Marker18078:Marker18079:Marker18080:Marker18081
Block1156	1	161.764	30872849	30910918	Marker18180:Marker18181:Marker18182:Marker18183:Marker18184:Marker18185:Marker18186:Marker18187:Marker18188:Marker18189:Marker18190:Marker18191:Marker18192:Marker18193:Marker18194:Marker18195:Marker18196:Marker18197:Marker18198:Marker18199:Marker18200:Marker18201:Marker18202:Marker18203:Marker18204:Marker18205:Marker18206:Marker18207:Marker18208:Marker18209:Marker18210:Marker18211:Marker18212:Mar…
Block1158	1	164.893	30913326	30917681	Marker18326:Marker18327:Marker18328:Marker18329:Marker18330:Marker18331:Marker18332:Marker18333:Marker18334:Marker18335:Marker18336:Marker18337:Marker18338
Block1822	1	166.772	49356854	49591133	Marker35708:Marker35709:Marker35710:Marker35711
Block1820	1	167.93	49178690	49256870	Marker35687:Marker35688:Marker35689:Marker35690:Marker35691:Marker35692:Marker35693:Marker35694:Marker35695:Marker35696:Marker35697
Block1758	1	168.157	47926895	48151707	Marker34925:Marker34926:Marker34927:Marker34928:Marker34929:Marker34930:Marker34931:Marker34932:Marker34933:Marker34934:Marker34935:Marker34936:Marker34937
Block1759	1	168.157	48288419	48305040	Marker34938:Marker34939:Marker34940
Block1774	1	168.614	48640252	48640672	Marker35201:Marker35202:Marker35203
Block1776	1	168.614	48642502	48649714	Marker35217:Marker35218:Marker35219:Marker35220:Marker35221:Marker35222:Marker35223:Marker35224:Marker35225:Marker35226:Marker35227:Marker35228:Marker35229:Marker35230:Marker35231:Marker35232:Marker35233:Marker35234:Marker35235:Marker35236:Marker35237:Marker35238:Marker35239:Marker35240:Marker35241:Marker35242:Marker35243:Marker35244:Marker35245:Marker35246:Marker35247:Marker35248:Marker35249:Mar…
Block1794	1	168.841	48696006	48702216	Marker35485:Marker35486:Marker35487:Marker35488:Marker35489:Marker35490:Marker35491:Marker35492:Marker35493:Marker35494:Marker35495:Marker35496:Marker35497:Marker35498:Marker35499:Marker35500:Marker35501:Marker35502:Marker35503:Marker35504:Marker35505:Marker35506:Marker35507:Marker35508:Marker35509:Marker35510:Marker35511:Marker35512:Marker35513:Marker35514:Marker35515:Marker35516:Marker35517:Mar…
Block1787	1	168.841	48674757	48675730	Marker35378:Marker35379:Marker35380:Marker35381:Marker35382:Marker35383:Marker35384:Marker35385:Marker35386
Block1784	1	168.841	48658157	48665651	Marker35327:Marker35328:Marker35329:Marker35330:Marker35331:Marker35332:Marker35333:Marker35334:Marker35335:Marker35336:Marker35337:Marker35338
Block1780	1	168.841	48655250	48656295	Marker35288:Marker35289:Marker35290:Marker35291:Marker35292:Marker35293:Marker35294:Marker35295:Marker35296:Marker35297:Marker35298:Marker35299:Marker35300:Marker35301:Marker35302:Marker35303:Marker35304:Marker35305:Marker35306
Block1764	1	169.068	48617692	48622952	Marker34995:Marker34996:Marker34997:Marker34998:Marker34999:Marker35000:Marker35001:Marker35002:Marker35003:Marker35004:Marker35005:Marker35006:Marker35007:Marker35008:Marker35009:Marker35010:Marker35011:Marker35012:Marker35013:Marker35014:Marker35015:Marker35016:Marker35017:Marker35018:Marker35019:Marker35020:Marker35021:Marker35022:Marker35023:Marker35024:Marker35025:Marker35026:Marker35027:Mar…
Block1792	1	169.068	48689668	48694925	Marker35450:Marker35451:Marker35452:Marker35453:Marker35454:Marker35455:Marker35456:Marker35457:Marker35458:Marker35459:Marker35460:Marker35461:Marker35462:Marker35463:Marker35464:Marker35465:Marker35466:Marker35467:Marker35468:Marker35469:Marker35470:Marker35471:Marker35472:Marker35473:Marker35474:Marker35475
Block1789	1	169.296	48676697	48677281	Marker35396:Marker35397:Marker35398:Marker35399:Marker35400:Marker35401:Marker35402:Marker35403:Marker35404:Marker35405
Block1770	1	169.752	48633455	48638133	Marker35135:Marker35136:Marker35137:Marker35138:Marker35139:Marker35140:Marker35141:Marker35142:Marker35143:Marker35144:Marker35145:Marker35146:Marker35147:Marker35148:Marker35149:Marker35150:Marker35151:Marker35152:Marker35153:Marker35154:Marker35155:Marker35156:Marker35157:Marker35158:Marker35159:Marker35160:Marker35161:Marker35162:Marker35163:Marker35164:Marker35165:Marker35166:Marker35167:Mar…
Block1768	1	169.752	48630389	48632872	Marker35103:Marker35104:Marker35105:Marker35106:Marker35107:Marker35108:Marker35109:Marker35110:Marker35111:Marker35112:Marker35113:Marker35114:Marker35115:Marker35116:Marker35117:Marker35118:Marker35119:Marker35120:Marker35121:Marker35122:Marker35123:Marker35124:Marker35125
Block1802	1	169.979	48706383	48860794	Marker35582:Marker35583
Block1806	1	169.979	49023992	49043069	Marker35600:Marker35601
Block1815	1	170.436	49061312	49083780	Marker35620:Marker35621:Marker35622:Marker35623:Marker35624:Marker35625:Marker35626:Marker35627:Marker35628:Marker35629:Marker35630:Marker35631:Marker35632:Marker35633:Marker35634:Marker35635:Marker35636:Marker35637:Marker35638
Block1817	1	170.663	49095739	49160546	Marker35650:Marker35651:Marker35652:Marker35653:Marker35654:Marker35655:Marker35656:Marker35657:Marker35658:Marker35659:Marker35660:Marker35661:Marker35662:Marker35663:Marker35664:Marker35665:Marker35666:Marker35667:Marker35668:Marker35669:Marker35670:Marker35671:Marker35672:Marker35673:Marker35674:Marker35675:Marker35676:Marker35677:Marker35678:Marker35679
Block1821	1	170.663	49257038	49281344	Marker35698:Marker35699:Marker35700:Marker35701:Marker35702:Marker35703:Marker35704:Marker35705:Marker35706:Marker35707
Block1832	1	171.821	49997366	50104857	Marker35723:Marker35724:Marker35725:Marker35726
Block1834	1	172.278	50187801	50256463	Marker35728:Marker35729:Marker35730:Marker35731:Marker35732
Block1837	1	172.966	50307437	50340125	Marker35736:Marker35737:Marker35738:Marker35739:Marker35740:Marker35741:Marker35742:Marker35743
Block1841	1	173.193	50407089	50435448	Marker35753:Marker35754
Block1842	1	173.42	50445996	50523151	Marker35755:Marker35756:Marker35757:Marker35758:Marker35759:Marker35760
Block1845	1	173.648	50526775	50544440	Marker35783:Marker35784:Marker35785:Marker35786:Marker35787:Marker35788:Marker35789:Marker35790:Marker35791:Marker35792:Marker35793:Marker35794:Marker35795:Marker35796:Marker35797:Marker35798:Marker35799:Marker35800:Marker35801:Marker35802:Marker35803:Marker35804:Marker35805:Marker35806:Marker35807:Marker35808:Marker35809:Marker35810:Marker35811:Marker35812:Marker35813:Marker35814:Marker35815:Mar…
Block1866	1	173.648	50640343	50783083	Marker36249:Marker36250:Marker36251:Marker36252:Marker36253:Marker36254:Marker36255:Marker36256:Marker36257:Marker36258:Marker36259:Marker36260:Marker36261:Marker36262:Marker36263:Marker36264:Marker36265:Marker36266:Marker36267:Marker36268:Marker36269:Marker36270:Marker36271:Marker36272:Marker36273:Marker36274:Marker36275:Marker36276:Marker36277:Marker36278:Marker36279:Marker36280:Marker36281:Mar…
Block1856	1	173.648	50581978	50604395	Marker36076:Marker36077:Marker36078:Marker36079:Marker36080:Marker36081:Marker36082:Marker36083:Marker36084:Marker36085:Marker36086:Marker36087:Marker36088:Marker36089:Marker36090:Marker36091:Marker36092:Marker36093:Marker36094:Marker36095:Marker36096:Marker36097:Marker36098:Marker36099:Marker36100:Marker36101:Marker36102:Marker36103:Marker36104:Marker36105:Marker36106:Marker36107:Marker36108:Mar…
Block1869	1	174.104	50891365	50906536	Marker36292:Marker36293
Block1868	1	174.104	50823211	50880023	Marker36286:Marker36287:Marker36288:Marker36289:Marker36290:Marker36291
Block1870	1	174.332	50921227	50979704	Marker36294:Marker36295:Marker36296:Marker36297:Marker36298
Block1872	1	174.788	51029425	51045506	Marker36300:Marker36301:Marker36302
Block1873	1	175.245	51059598	51132200	Marker36303:Marker36304
Block1889	1	175.701	51253532	51313584	Marker36637:Marker36638:Marker36639
Block1896	1	177.337	51636701	51765636	Marker36646:Marker36647:Marker36648
Block1899	1	177.565	51848364	51864760	Marker36652:Marker36653:Marker36654:Marker36655:Marker36656:Marker36657:Marker36658:Marker36659:Marker36660:Marker36661:Marker36662:Marker36663:Marker36664:Marker36665:Marker36666:Marker36667:Marker36668:Marker36669:Marker36670:Marker36671
Block1901	1	178.021	51867382	51884094	Marker36673:Marker36674:Marker36675:Marker36676:Marker36677:Marker36678:Marker36679:Marker36680:Marker36681:Marker36682:Marker36683:Marker36684:Marker36685
Block1903	1	178.021	51909476	52178542	Marker36701:Marker36702:Marker36703:Marker36704:Marker36705:Marker36706:Marker36707
Block1902	1	178.021	51885142	51908703	Marker36686:Marker36687:Marker36688:Marker36689:Marker36690:Marker36691:Marker36692:Marker36693:Marker36694:Marker36695:Marker36696:Marker36697:Marker36698:Marker36699:Marker36700
Block1907	1	178.249	52210587	52228434	Marker36714:Marker36715:Marker36716:Marker36717:Marker36718:Marker36719:Marker36720:Marker36721:Marker36722:Marker36723:Marker36724:Marker36725:Marker36726:Marker36727:Marker36728:Marker36729:Marker36730:Marker36731:Marker36732:Marker36733:Marker36734:Marker36735:Marker36736:Marker36737:Marker36738:Marker36739:Marker36740:Marker36741:Marker36742:Marker36743:Marker36744:Marker36745:Marker36746:Mar…
Block1910	1	178.476	52238338	52262644	Marker36769:Marker36770:Marker36771:Marker36772:Marker36773:Marker36774:Marker36775:Marker36776:Marker36777:Marker36778:Marker36779:Marker36780:Marker36781:Marker36782:Marker36783:Marker36784:Marker36785:Marker36786:Marker36787:Marker36788:Marker36789:Marker36790:Marker36791:Marker36792:Marker36793:Marker36794:Marker36795:Marker36796:Marker36797:Marker36798:Marker36799:Marker36800:Marker36801
Block1916	1	179.164	52338373	52463442	Marker36869:Marker36870
Block1924	1	180.086	52835252	52885920	Marker36880:Marker36881:Marker36882:Marker36883
Block1922	1	180.086	52727496	52754642	Marker36876:Marker36877
Block1926	1	181.008	53030693	53102125	Marker36885:Marker36886
Block1928	1	182.165	53130793	53222683	Marker36888:Marker36889
Block1929	1	182.165	53252120	53395385	Marker36890:Marker36891:Marker36892:Marker36893:Marker36894:Marker36895
Block1930	1	182.392	53498236	53550237	Marker36896:Marker36897:Marker36898
Block1931	1	182.62	53560609	53604765	Marker36899:Marker36900:Marker36901:Marker36902
Block1934	1	183.542	53740928	53763970	Marker36905:Marker36906
Block1938	1	184.23	53890468	53935531	Marker36910:Marker36911
Block1939	1	184.457	53941679	53991043	Marker36912:Marker36913:Marker36914
Block1947	1	185.379	54321023	54370420	Marker36923:Marker36924
Block1984	1	185.606	54561776	54585733	Marker37801:Marker37802:Marker37803:Marker37804:Marker37805:Marker37806:Marker37807:Marker37808:Marker37809:Marker37810:Marker37811:Marker37812:Marker37813:Marker37814:Marker37815:Marker37816:Marker37817:Marker37818:Marker37819:Marker37820:Marker37821:Marker37822:Marker37823:Marker37824:Marker37825:Marker37826:Marker37827:Marker37828:Marker37829:Marker37830:Marker37831:Marker37832:Marker37833:Mar…
Block1988	1	185.606	54602163	54605117	Marker37916:Marker37917:Marker37918:Marker37919:Marker37920:Marker37921:Marker37922:Marker37923:Marker37924:Marker37925:Marker37926:Marker37927:Marker37928:Marker37929:Marker37930:Marker37931:Marker37932:Marker37933:Marker37934:Marker37935:Marker37936:Marker37937
Block1969	1	186.063	54477462	54493729	Marker37316:Marker37317:Marker37318:Marker37319:Marker37320:Marker37321:Marker37322:Marker37323:Marker37324:Marker37325:Marker37326:Marker37327:Marker37328:Marker37329:Marker37330:Marker37331:Marker37332:Marker37333:Marker37334:Marker37335:Marker37336:Marker37337:Marker37338:Marker37339:Marker37340:Marker37341:Marker37342:Marker37343:Marker37344:Marker37345:Marker37346:Marker37347:Marker37348:Mar…
Block1991	1	186.063	54609197	54612797	Marker37993:Marker37994:Marker37995:Marker37996:Marker37997:Marker37998:Marker37999:Marker38000:Marker38001:Marker38002:Marker38003:Marker38004:Marker38005:Marker38006:Marker38007:Marker38008:Marker38009:Marker38010:Marker38011:Marker38012:Marker38013:Marker38014:Marker38015:Marker38016:Marker38017:Marker38018:Marker38019:Marker38020:Marker38021:Marker38022:Marker38023
Block2002	1	186.063	54650817	54660861	Marker38282:Marker38283:Marker38284:Marker38285:Marker38286:Marker38287:Marker38288:Marker38289:Marker38290:Marker38291:Marker38292:Marker38293:Marker38294:Marker38295:Marker38296:Marker38297:Marker38298:Marker38299:Marker38300:Marker38301:Marker38302:Marker38303:Marker38304:Marker38305:Marker38306:Marker38307:Marker38308:Marker38309:Marker38310:Marker38311:Marker38312:Marker38313:Marker38314:Mar…
Block1995	1	186.29	54629834	54636353	Marker38104:Marker38105:Marker38106:Marker38107:Marker38108:Marker38109:Marker38110:Marker38111:Marker38112:Marker38113:Marker38114:Marker38115:Marker38116:Marker38117:Marker38118:Marker38119:Marker38120:Marker38121:Marker38122:Marker38123:Marker38124:Marker38125:Marker38126:Marker38127:Marker38128:Marker38129:Marker38130:Marker38131:Marker38132:Marker38133:Marker38134:Marker38135:Marker38136:Mar…
Block2001	1	186.517	54649457	54650786	Marker38267:Marker38268:Marker38269:Marker38270:Marker38271:Marker38272:Marker38273:Marker38274:Marker38275:Marker38276:Marker38277:Marker38278:Marker38279:Marker38280:Marker38281
Block1997	1	186.744	54638740	54641863	Marker38170:Marker38171:Marker38172:Marker38173:Marker38174:Marker38175:Marker38176
Block2004	1	186.744	54662714	54670900	Marker38392:Marker38393:Marker38394:Marker38395:Marker38396:Marker38397:Marker38398:Marker38399:Marker38400:Marker38401:Marker38402:Marker38403:Marker38404:Marker38405:Marker38406:Marker38407:Marker38408:Marker38409:Marker38410:Marker38411:Marker38412:Marker38413:Marker38414:Marker38415:Marker38416:Marker38417:Marker38418:Marker38419:Marker38420:Marker38421
Block2005	1	186.744	54670921	54697149	Marker38422:Marker38423:Marker38424:Marker38425:Marker38426:Marker38427:Marker38428:Marker38429:Marker38430:Marker38431:Marker38432:Marker38433:Marker38434:Marker38435:Marker38436:Marker38437:Marker38438:Marker38439:Marker38440:Marker38441:Marker38442:Marker38443:Marker38444:Marker38445:Marker38446:Marker38447:Marker38448:Marker38449:Marker38450:Marker38451:Marker38452:Marker38453:Marker38454:Mar…
Block2038	1	186.972	54824518	54840343	Marker39189:Marker39190:Marker39191:Marker39192:Marker39193:Marker39194:Marker39195:Marker39196:Marker39197:Marker39198:Marker39199:Marker39200:Marker39201:Marker39202:Marker39203:Marker39204:Marker39205:Marker39206:Marker39207:Marker39208:Marker39209:Marker39210:Marker39211:Marker39212:Marker39213:Marker39214:Marker39215:Marker39216:Marker39217:Marker39218:Marker39219:Marker39220:Marker39221:Mar…
Block2040	1	187.199	54845850	54863366	Marker39300:Marker39301:Marker39302:Marker39303:Marker39304:Marker39305:Marker39306:Marker39307:Marker39308:Marker39309:Marker39310:Marker39311:Marker39312:Marker39313:Marker39314:Marker39315:Marker39316:Marker39317:Marker39318:Marker39319:Marker39320:Marker39321:Marker39322:Marker39323:Marker39324:Marker39325:Marker39326:Marker39327:Marker39328:Marker39329:Marker39330:Marker39331:Marker39332:Mar…
Block2041	1	187.199	54863545	54879477	Marker39369:Marker39370:Marker39371:Marker39372:Marker39373:Marker39374:Marker39375:Marker39376:Marker39377:Marker39378:Marker39379:Marker39380:Marker39381:Marker39382:Marker39383:Marker39384:Marker39385:Marker39386:Marker39387:Marker39388:Marker39389:Marker39390:Marker39391:Marker39392:Marker39393:Marker39394:Marker39395:Marker39396:Marker39397:Marker39398:Marker39399:Marker39400:Marker39401:Mar…
Block2054	1	187.426	54950913	54969066	Marker39659:Marker39660:Marker39661:Marker39662:Marker39663:Marker39664:Marker39665:Marker39666:Marker39667:Marker39668:Marker39669:Marker39670:Marker39671:Marker39672:Marker39673:Marker39674:Marker39675:Marker39676:Marker39677:Marker39678:Marker39679:Marker39680:Marker39681:Marker39682:Marker39683:Marker39684:Marker39685:Marker39686:Marker39687:Marker39688:Marker39689
Block2059	1	187.426	54999998	55018623	Marker39793:Marker39794:Marker39795:Marker39796:Marker39797:Marker39798:Marker39799:Marker39800:Marker39801:Marker39802:Marker39803:Marker39804:Marker39805:Marker39806:Marker39807:Marker39808:Marker39809:Marker39810:Marker39811:Marker39812:Marker39813:Marker39814:Marker39815:Marker39816:Marker39817:Marker39818:Marker39819:Marker39820:Marker39821:Marker39822:Marker39823:Marker39824:Marker39825:Mar…
Block2064	1	187.426	55045664	55062911	Marker40020:Marker40021:Marker40022:Marker40023:Marker40024:Marker40025:Marker40026:Marker40027:Marker40028:Marker40029:Marker40030:Marker40031:Marker40032:Marker40033:Marker40034:Marker40035:Marker40036:Marker40037:Marker40038:Marker40039:Marker40040:Marker40041:Marker40042:Marker40043:Marker40044:Marker40045:Marker40046:Marker40047:Marker40048:Marker40049:Marker40050:Marker40051:Marker40052:Mar…
Block2073	1	187.883	55098047	55126712	Marker40216:Marker40217:Marker40218:Marker40219
Block2074	1	188.11	55130728	55161586	Marker40220:Marker40221:Marker40222
Block2075	1	188.337	55170354	55384666	Marker40223:Marker40224:Marker40225
Block2077	1	188.565	55426998	55492714	Marker40227:Marker40228
Block2081	1	189.253	55534729	55592923	Marker40235:Marker40236:Marker40237:Marker40238:Marker40239
Block2083	1	189.253	55614359	55648646	Marker40241:Marker40242:Marker40243:Marker40244:Marker40245:Marker40246:Marker40247:Marker40248
Block2158	1	190.41	56204710	56223554	Marker41613:Marker41614:Marker41615:Marker41616:Marker41617:Marker41618:Marker41619:Marker41620:Marker41621:Marker41622:Marker41623:Marker41624:Marker41625:Marker41626:Marker41627:Marker41628:Marker41629:Marker41630:Marker41631:Marker41632:Marker41633:Marker41634:Marker41635:Marker41636:Marker41637:Marker41638:Marker41639:Marker41640:Marker41641:Marker41642:Marker41643:Marker41644:Marker41645:Mar…
Block2165	1	190.867	56244732	56301016	Marker41728:Marker41729:Marker41730:Marker41731:Marker41732:Marker41733:Marker41734:Marker41735:Marker41736:Marker41737:Marker41738:Marker41739:Marker41740:Marker41741:Marker41742:Marker41743:Marker41744:Marker41745:Marker41746:Marker41747:Marker41748:Marker41749:Marker41750:Marker41751:Marker41752:Marker41753:Marker41754:Marker41755:Marker41756:Marker41757:Marker41758:Marker41759:Marker41760:Mar…
Block2172	1	191.324	56602880	56805399	Marker41813:Marker41814:Marker41815:Marker41816:Marker41817
Block2173	1	191.551	56905476	57101638	Marker41818:Marker41819:Marker41820:Marker41821:Marker41822:Marker41823
Block2180	1	191.551	57319929	57405524	Marker41832:Marker41833:Marker41834:Marker41835:Marker41836:Marker41837:Marker41838:Marker41839
Block2181	1	191.778	57406826	57508093	Marker41840:Marker41841:Marker41842:Marker41843:Marker41844:Marker41845:Marker41846:Marker41847:Marker41848:Marker41849:Marker41850:Marker41851:Marker41852:Marker41853:Marker41854:Marker41855:Marker41856:Marker41857:Marker41858:Marker41859:Marker41860:Marker41861:Marker41862:Marker41863:Marker41864:Marker41865:Marker41866:Marker41867:Marker41868
Block2185	1	192.235	57618110	57665538	Marker41897:Marker41898:Marker41899:Marker41900:Marker41901:Marker41902:Marker41903:Marker41904:Marker41905:Marker41906:Marker41907:Marker41908:Marker41909:Marker41910
Block2196	1	194.359	57730763	57749977	Marker41935:Marker41936:Marker41937:Marker41938:Marker41939:Marker41940:Marker41941:Marker41942:Marker41943:Marker41944:Marker41945:Marker41946:Marker41947:Marker41948:Marker41949:Marker41950:Marker41951:Marker41952:Marker41953:Marker41954:Marker41955:Marker41956:Marker41957:Marker41958:Marker41959
Block2256	1	196.483	58615259	58633160	Marker42238:Marker42239:Marker42240
Block2261	1	196.939	58700486	58825987	Marker42245:Marker42246:Marker42247:Marker42248:Marker42249:Marker42250:Marker42251:Marker42252
Block2268	1	197.627	59236387	59285761	Marker42288:Marker42289:Marker42290:Marker42291:Marker42292:Marker42293:Marker42294
Block2262	1	197.627	58832868	58953895	Marker42253:Marker42254:Marker42255:Marker42256:Marker42257:Marker42258
Block2263	1	197.627	58980766	59021173	Marker42259:Marker42260:Marker42261
Block2267	1	197.627	59071141	59229777	Marker42267:Marker42268:Marker42269:Marker42270:Marker42271:Marker42272:Marker42273:Marker42274:Marker42275:Marker42276:Marker42277:Marker42278:Marker42279:Marker42280:Marker42281:Marker42282:Marker42283:Marker42284:Marker42285:Marker42286:Marker42287
Block2264	1	197.627	59021848	59036854	Marker42262:Marker42263:Marker42264
Block2273	1	198.316	59333329	59460653	Marker42327:Marker42328:Marker42329:Marker42330:Marker42331:Marker42332:Marker42333:Marker42334:Marker42335:Marker42336:Marker42337:Marker42338:Marker42339:Marker42340:Marker42341:Marker42342:Marker42343:Marker42344:Marker42345:Marker42346:Marker42347:Marker42348:Marker42349:Marker42350:Marker42351:Marker42352:Marker42353:Marker42354:Marker42355:Marker42356:Marker42357:Marker42358:Marker42359:Mar…
Block2272	1	198.316	59310966	59329750	Marker42308:Marker42309:Marker42310:Marker42311:Marker42312:Marker42313:Marker42314:Marker42315:Marker42316:Marker42317:Marker42318:Marker42319:Marker42320:Marker42321:Marker42322:Marker42323:Marker42324:Marker42325:Marker42326
Block2274	1	198.772	59463197	59529513	Marker42363:Marker42364:Marker42365:Marker42366:Marker42367:Marker42368:Marker42369:Marker42370:Marker42371
Block2276	1	198.999	59546231	59566667	Marker42375:Marker42376:Marker42377:Marker42378
Block2277	1	199.456	59567877	59657775	Marker42379:Marker42380:Marker42381:Marker42382:Marker42383:Marker42384:Marker42385:Marker42386:Marker42387:Marker42388:Marker42389
Block2278	1	199.683	59687261	59724712	Marker42390:Marker42391
Block2279	1	199.911	59745277	59800613	Marker42392:Marker42393:Marker42394:Marker42395:Marker42396:Marker42397:Marker42398:Marker42399:Marker42400:Marker42401:Marker42402
Block2280	1	200.138	59857619	59896168	Marker42403:Marker42404
Block2281	1	200.595	59910127	59934433	Marker42405:Marker42406:Marker42407:Marker42408
Block2283	1	200.595	60131786	60396658	Marker42416:Marker42417:Marker42418:Marker42419:Marker42420:Marker42421:Marker42422:Marker42423:Marker42424
Block2282	1	200.595	59948400	60126906	Marker42409:Marker42410:Marker42411:Marker42412:Marker42413:Marker42414:Marker42415
Block2284	1	200.822	60407077	60594460	Marker42425:Marker42426:Marker42427:Marker42428
Block2329	1	201.049	61613074	61646356	Marker42514:Marker42515:Marker42516:Marker42517
Block2333	1	202.685	61887307	62090660	Marker42521:Marker42522
Block2335	1	204.564	62135825	62414514	Marker42525:Marker42526:Marker42527:Marker42528:Marker42529:Marker42530:Marker42531:Marker42532:Marker42533:Marker42534
Block2337	1	204.791	62518964	62569826	Marker42538:Marker42539:Marker42540:Marker42541:Marker42542:Marker42543:Marker42544
Block2334	1	204.791	62100490	62125376	Marker42523:Marker42524
Block2336	1	204.791	62416296	62491879	Marker42535:Marker42536:Marker42537
Block2346	1	205.019	62740647	62928210	Marker42673:Marker42674:Marker42675:Marker42676:Marker42677
Block2342	1	205.019	62606797	62630967	Marker42612:Marker42613:Marker42614:Marker42615:Marker42616:Marker42617:Marker42618:Marker42619:Marker42620:Marker42621:Marker42622:Marker42623:Marker42624:Marker42625:Marker42626:Marker42627:Marker42628:Marker42629:Marker42630:Marker42631:Marker42632:Marker42633:Marker42634:Marker42635:Marker42636:Marker42637:Marker42638:Marker42639:Marker42640:Marker42641:Marker42642:Marker42643:Marker42644:Mar…
Block2347	1	205.019	62942245	62987984	Marker42678:Marker42679
Block2341	1	205.019	62589849	62606120	Marker42575:Marker42576:Marker42577:Marker42578:Marker42579:Marker42580:Marker42581:Marker42582:Marker42583:Marker42584:Marker42585:Marker42586:Marker42587:Marker42588:Marker42589:Marker42590:Marker42591:Marker42592:Marker42593:Marker42594:Marker42595:Marker42596:Marker42597:Marker42598:Marker42599:Marker42600:Marker42601:Marker42602:Marker42603:Marker42604:Marker42605:Marker42606:Marker42607:Mar…
Block2348	1	205.246	62991490	63079777	Marker42680:Marker42681:Marker42682:Marker42683:Marker42684:Marker42685
Block2353	1	205.246	63109728	63137959	Marker42707:Marker42708:Marker42709:Marker42710:Marker42711:Marker42712:Marker42713:Marker42714:Marker42715:Marker42716:Marker42717:Marker42718:Marker42719:Marker42720:Marker42721:Marker42722:Marker42723:Marker42724:Marker42725:Marker42726:Marker42727:Marker42728
Block2354	1	205.473	63140402	63179095	Marker42729:Marker42730:Marker42731:Marker42732:Marker42733:Marker42734:Marker42735:Marker42736:Marker42737:Marker42738:Marker42739:Marker42740:Marker42741:Marker42742:Marker42743:Marker42744:Marker42745:Marker42746:Marker42747:Marker42748:Marker42749:Marker42750:Marker42751:Marker42752:Marker42753:Marker42754:Marker42755:Marker42756:Marker42757:Marker42758:Marker42759:Marker42760
Block2358	1	205.7	63220659	63247732	Marker42794:Marker42795:Marker42796:Marker42797:Marker42798:Marker42799:Marker42800:Marker42801:Marker42802:Marker42803:Marker42804:Marker42805:Marker42806:Marker42807:Marker42808:Marker42809:Marker42810:Marker42811:Marker42812:Marker42813:Marker42814:Marker42815:Marker42816:Marker42817:Marker42818:Marker42819:Marker42820:Marker42821:Marker42822:Marker42823:Marker42824:Marker42825:Marker42826:Mar…
Block2386	1	205.7	63394041	63414627	Marker43490:Marker43491:Marker43492:Marker43493:Marker43494:Marker43495:Marker43496:Marker43497:Marker43498:Marker43499:Marker43500:Marker43501:Marker43502:Marker43503:Marker43504:Marker43505:Marker43506:Marker43507:Marker43508:Marker43509:Marker43510:Marker43511:Marker43512:Marker43513:Marker43514:Marker43515:Marker43516:Marker43517
Block2365	1	205.7	63263598	63279760	Marker42924:Marker42925:Marker42926:Marker42927:Marker42928:Marker42929:Marker42930:Marker42931:Marker42932:Marker42933:Marker42934:Marker42935:Marker42936:Marker42937:Marker42938:Marker42939:Marker42940:Marker42941:Marker42942:Marker42943:Marker42944:Marker42945:Marker42946
Block2375	1	205.7	63304773	63320153	Marker43097:Marker43098:Marker43099:Marker43100:Marker43101:Marker43102:Marker43103:Marker43104:Marker43105:Marker43106:Marker43107:Marker43108:Marker43109:Marker43110:Marker43111:Marker43112:Marker43113:Marker43114:Marker43115:Marker43116:Marker43117:Marker43118:Marker43119:Marker43120:Marker43121:Marker43122:Marker43123:Marker43124:Marker43125:Marker43126:Marker43127:Marker43128:Marker43129:Mar…
Block2381	1	205.7	63343793	63368244	Marker43272:Marker43273:Marker43274:Marker43275:Marker43276:Marker43277:Marker43278:Marker43279:Marker43280:Marker43281:Marker43282:Marker43283:Marker43284:Marker43285:Marker43286:Marker43287:Marker43288:Marker43289:Marker43290:Marker43291:Marker43292:Marker43293:Marker43294:Marker43295:Marker43296:Marker43297:Marker43298:Marker43299:Marker43300:Marker43301:Marker43302:Marker43303:Marker43304:Mar…
Block2400	1	205.928	63718110	63746726	Marker43554:Marker43555:Marker43556:Marker43557:Marker43558:Marker43559:Marker43560:Marker43561:Marker43562:Marker43563:Marker43564:Marker43565:Marker43566:Marker43567
Block2391	1	205.928	63541161	63598959	Marker43529:Marker43530
Block2389	1	205.928	63475317	63529894	Marker43526:Marker43527
Block2402	1	206.384	63757321	63786597	Marker43577:Marker43578:Marker43579:Marker43580:Marker43581:Marker43582:Marker43583:Marker43584:Marker43585:Marker43586:Marker43587:Marker43588:Marker43589:Marker43590:Marker43591:Marker43592:Marker43593:Marker43594:Marker43595:Marker43596:Marker43597:Marker43598:Marker43599:Marker43600:Marker43601:Marker43602:Marker43603:Marker43604:Marker43605:Marker43606:Marker43607:Marker43608:Marker43609
Block2445	1	206.841	64254299	64277707	Marker44905:Marker44906:Marker44907:Marker44908:Marker44909:Marker44910:Marker44911:Marker44912:Marker44913:Marker44914:Marker44915:Marker44916:Marker44917:Marker44918:Marker44919:Marker44920:Marker44921:Marker44922:Marker44923:Marker44924:Marker44925:Marker44926:Marker44927:Marker44928:Marker44929:Marker44930:Marker44931:Marker44932:Marker44933:Marker44934:Marker44935:Marker44936:Marker44937:Mar…
Block2409	1	206.841	63997063	64015177	Marker43901:Marker43902:Marker43903:Marker43904:Marker43905:Marker43906:Marker43907:Marker43908:Marker43909:Marker43910:Marker43911:Marker43912:Marker43913:Marker43914:Marker43915:Marker43916:Marker43917:Marker43918:Marker43919:Marker43920:Marker43921:Marker43922:Marker43923:Marker43924:Marker43925:Marker43926:Marker43927:Marker43928:Marker43929:Marker43930:Marker43931:Marker43932:Marker43933:Mar…
Block2446	1	207.298	64277722	64295592	Marker45009:Marker45010:Marker45011:Marker45012:Marker45013:Marker45014:Marker45015:Marker45016:Marker45017:Marker45018:Marker45019:Marker45020:Marker45021:Marker45022:Marker45023:Marker45024:Marker45025:Marker45026:Marker45027:Marker45028:Marker45029:Marker45030:Marker45031:Marker45032:Marker45033:Marker45034:Marker45035:Marker45036:Marker45037:Marker45038:Marker45039:Marker45040:Marker45041:Mar…
Block2405	1	207.298	63842086	63869794	Marker43704:Marker43705:Marker43706:Marker43707:Marker43708:Marker43709:Marker43710:Marker43711:Marker43712:Marker43713:Marker43714:Marker43715:Marker43716:Marker43717:Marker43718:Marker43719:Marker43720:Marker43721:Marker43722:Marker43723:Marker43724:Marker43725:Marker43726:Marker43727:Marker43728:Marker43729:Marker43730:Marker43731:Marker43732:Marker43733:Marker43734:Marker43735:Marker43736:Mar…
Block2404	1	207.754	63801866	63841343	Marker43629:Marker43630:Marker43631:Marker43632:Marker43633:Marker43634:Marker43635:Marker43636:Marker43637:Marker43638:Marker43639:Marker43640:Marker43641:Marker43642:Marker43643:Marker43644:Marker43645:Marker43646:Marker43647:Marker43648:Marker43649:Marker43650:Marker43651:Marker43652:Marker43653:Marker43654:Marker43655:Marker43656:Marker43657:Marker43658:Marker43659:Marker43660:Marker43661:Mar…
Block2450	1	207.981	64319134	64350766	Marker45187:Marker45188:Marker45189:Marker45190:Marker45191:Marker45192:Marker45193:Marker45194:Marker45195:Marker45196:Marker45197:Marker45198:Marker45199:Marker45200:Marker45201:Marker45202:Marker45203:Marker45204:Marker45205:Marker45206:Marker45207:Marker45208:Marker45209:Marker45210:Marker45211:Marker45212:Marker45213:Marker45214:Marker45215:Marker45216:Marker45217:Marker45218:Marker45219:Mar…
Block2412	1	207.981	64028502	64046079	Marker43999:Marker44000:Marker44001:Marker44002:Marker44003:Marker44004:Marker44005:Marker44006:Marker44007:Marker44008:Marker44009:Marker44010:Marker44011:Marker44012:Marker44013:Marker44014:Marker44015:Marker44016:Marker44017:Marker44018:Marker44019:Marker44020:Marker44021:Marker44022:Marker44023:Marker44024:Marker44025:Marker44026:Marker44027:Marker44028:Marker44029:Marker44030:Marker44031:Mar…
Block2407	1	208.67	63882483	63899501	Marker43776:Marker43777:Marker43778:Marker43779:Marker43780:Marker43781:Marker43782:Marker43783:Marker43784:Marker43785:Marker43786:Marker43787:Marker43788:Marker43789:Marker43790:Marker43791:Marker43792:Marker43793:Marker43794:Marker43795:Marker43796:Marker43797:Marker43798:Marker43799:Marker43800:Marker43801
Block2453	1	208.897	64480801	64633549	Marker45270:Marker45271:Marker45272:Marker45273:Marker45274:Marker45275:Marker45276:Marker45277
Block2454	1	208.897	64651778	64904628	Marker45278:Marker45279:Marker45280:Marker45281:Marker45282:Marker45283
Block2467	1	208.897	65962092	66042400	Marker45334:Marker45335
Block2474	1	208.897	66295882	66318037	Marker45352:Marker45353:Marker45354
Block2471	1	208.897	66086575	66207432	Marker45339:Marker45340:Marker45341:Marker45342:Marker45343:Marker45344:Marker45345:Marker45346:Marker45347:Marker45348
Block2462	1	208.897	65748084	65898852	Marker45321:Marker45322:Marker45323:Marker45324:Marker45325:Marker45326:Marker45327
Block2457	1	208.897	65256929	65504178	Marker45304:Marker45305:Marker45306:Marker45307:Marker45308:Marker45309:Marker45310:Marker45311:Marker45312:Marker45313:Marker45314
Block2478	1	208.897	66506392	66523498	Marker45377:Marker45378:Marker45379
Block2456	1	208.897	65196891	65253264	Marker45297:Marker45298:Marker45299:Marker45300:Marker45301:Marker45302:Marker45303
Block2452	1	208.897	64355506	64445039	Marker45259:Marker45260:Marker45261:Marker45262:Marker45263:Marker45264:Marker45265:Marker45266:Marker45267:Marker45268:Marker45269
Block2464	1	208.897	65920303	65938445	Marker45329:Marker45330:Marker45331
Block2408	1	208.897	63899891	63996551	Marker43802:Marker43803:Marker43804:Marker43805:Marker43806:Marker43807:Marker43808:Marker43809:Marker43810:Marker43811:Marker43812:Marker43813:Marker43814:Marker43815:Marker43816:Marker43817:Marker43818:Marker43819:Marker43820:Marker43821:Marker43822:Marker43823:Marker43824:Marker43825:Marker43826:Marker43827:Marker43828:Marker43829:Marker43830:Marker43831:Marker43832:Marker43833:Marker43834:Mar…
Block2455	1	208.897	64945644	65155983	Marker45284:Marker45285:Marker45286:Marker45287:Marker45288:Marker45289:Marker45290:Marker45291:Marker45292:Marker45293:Marker45294:Marker45295:Marker45296
Block2413	1	208.897	64046134	64071206	Marker44058:Marker44059:Marker44060:Marker44061:Marker44062:Marker44063:Marker44064:Marker44065:Marker44066:Marker44067:Marker44068:Marker44069:Marker44070:Marker44071:Marker44072:Marker44073:Marker44074:Marker44075:Marker44076:Marker44077:Marker44078:Marker44079:Marker44080:Marker44081:Marker44082:Marker44083:Marker44084:Marker44085:Marker44086:Marker44087:Marker44088:Marker44089:Marker44090:Mar…
Block2461	1	208.897	65680023	65732771	Marker45319:Marker45320
Block2481	1	209.585	66529846	66568658	Marker45384:Marker45385
Block2509	2	1e-08	107	64339	Marker45555:Marker45556:Marker45557:Marker45558:Marker45559:Marker45560:Marker45561:Marker45562:Marker45563:Marker45564:Marker45565:Marker45566:Marker45567:Marker45568:Marker45569:Marker45570:Marker45571:Marker45572:Marker45573:Marker45574:Marker45575:Marker45576:Marker45577:Marker45578:Marker45579:Marker45580:Marker45581:Marker45582:Marker45583:Marker45584
Block2517	2	0.408	124759	140750	Marker45760:Marker45761:Marker45762:Marker45763:Marker45764:Marker45765:Marker45766:Marker45767:Marker45768:Marker45769:Marker45770:Marker45771:Marker45772:Marker45773:Marker45774:Marker45775:Marker45776:Marker45777:Marker45778:Marker45779:Marker45780:Marker45781:Marker45782:Marker45783:Marker45784:Marker45785:Marker45786:Marker45787:Marker45788:Marker45789:Marker45790:Marker45791:Marker45792:Mar…
Block2513	2	0.815	80344	107286	Marker45614:Marker45615:Marker45616:Marker45617:Marker45618:Marker45619:Marker45620:Marker45621:Marker45622:Marker45623:Marker45624:Marker45625:Marker45626:Marker45627:Marker45628:Marker45629:Marker45630:Marker45631:Marker45632:Marker45633:Marker45634:Marker45635:Marker45636:Marker45637:Marker45638:Marker45639:Marker45640:Marker45641:Marker45642:Marker45643:Marker45644:Marker45645:Marker45646:Mar…
Block2538	2	1.449	710398	747287	Marker45932:Marker45933:Marker45934:Marker45935:Marker45936:Marker45937
Block2551	2	2.313	1339600	1454810	Marker45956:Marker45957:Marker45958
Block2523	2	2.721	162839	181895	Marker45817:Marker45818:Marker45819:Marker45820:Marker45821:Marker45822:Marker45823:Marker45824:Marker45825:Marker45826:Marker45827:Marker45828:Marker45829:Marker45830:Marker45831:Marker45832:Marker45833:Marker45834:Marker45835:Marker45836:Marker45837:Marker45838:Marker45839:Marker45840:Marker45841:Marker45842:Marker45843:Marker45844:Marker45845:Marker45846:Marker45847:Marker45848:Marker45849:Mar…
Block2527	2	3.861	184608	201492	Marker45890:Marker45891:Marker45892:Marker45893:Marker45894:Marker45895:Marker45896:Marker45897:Marker45898:Marker45899:Marker45900:Marker45901:Marker45902:Marker45903:Marker45904:Marker45905
Block2520	2	4.496	143436	162003	Marker45800:Marker45801:Marker45802:Marker45803:Marker45804:Marker45805:Marker45806:Marker45807:Marker45808:Marker45809:Marker45810:Marker45811:Marker45812:Marker45813:Marker45814
Block2535	2	5.176	379495	613073	Marker45918:Marker45919:Marker45920:Marker45921:Marker45922:Marker45923:Marker45924:Marker45925:Marker45926:Marker45927:Marker45928
Block2539	2	5.447	834020	873847	Marker45938:Marker45939
Block2548	2	5.719	1048623	1105104	Marker45948:Marker45949:Marker45950:Marker45951
Block2550	2	6.492	1184065	1297820	Marker45953:Marker45954:Marker45955
Block2552	2	6.764	1465549	1492046	Marker45959:Marker45960
Block2558	2	7.308	1675976	1757440	Marker45967:Marker45968:Marker45969
Block2559	2	7.852	1782153	1809836	Marker45970:Marker45971
Block2553	2	8.396	1494746	1611156	Marker45961:Marker45962
Block2561	2	8.94	2033472	2064384	Marker45975:Marker45976
Block2562	2	9.211	2076964	2145383	Marker45977:Marker45978
Block2565	2	9.483	2189677	2234111	Marker45981:Marker45982:Marker45983
Block2567	2	10.027	2280187	2316840	Marker45986:Marker45987
Block2566	2	10.298	2250969	2276373	Marker45984:Marker45985
Block2568	2	11.072	2321495	2337181	Marker45988:Marker45989
Block2569	2	11.343	2424736	2609148	Marker45990:Marker45991:Marker45992:Marker45993:Marker45994:Marker45995:Marker45996:Marker45997:Marker45998
Block2575	2	11.615	2806715	2847693	Marker46022:Marker46023:Marker46024:Marker46025
Block2580	2	12.62	2890376	2922973	Marker46038:Marker46039:Marker46040:Marker46041:Marker46042:Marker46043:Marker46044:Marker46045:Marker46046:Marker46047:Marker46048:Marker46049:Marker46050:Marker46051:Marker46052:Marker46053:Marker46054:Marker46055:Marker46056:Marker46057:Marker46058:Marker46059:Marker46060:Marker46061:Marker46062:Marker46063:Marker46064:Marker46065:Marker46066:Marker46067:Marker46068:Marker46069:Marker46070:Mar…
Block2582	2	13.164	2925498	2953308	Marker46082:Marker46083:Marker46084:Marker46085:Marker46086:Marker46087:Marker46088:Marker46089:Marker46090:Marker46091:Marker46092:Marker46093:Marker46094:Marker46095:Marker46096
Block2583	2	13.435	2953493	2973858	Marker46097:Marker46098:Marker46099:Marker46100:Marker46101:Marker46102:Marker46103:Marker46104:Marker46105:Marker46106:Marker46107:Marker46108:Marker46109:Marker46110
Block2586	2	13.979	2981667	2997121	Marker46120:Marker46121:Marker46122:Marker46123:Marker46124:Marker46125:Marker46126:Marker46127:Marker46128:Marker46129:Marker46130:Marker46131:Marker46132:Marker46133:Marker46134:Marker46135:Marker46136:Marker46137:Marker46138:Marker46139:Marker46140:Marker46141:Marker46142:Marker46143:Marker46144:Marker46145:Marker46146:Marker46147:Marker46148:Marker46149:Marker46150:Marker46151:Marker46152:Mar…
Block2591	2	14.296	3081233	3100583	Marker46256:Marker46257
Block2570	2	14.477	2613797	2685351	Marker45999:Marker46000
Block2589	2	14.658	3009455	3034632	Marker46232:Marker46233:Marker46234:Marker46235:Marker46236:Marker46237:Marker46238:Marker46239:Marker46240:Marker46241:Marker46242:Marker46243:Marker46244:Marker46245:Marker46246:Marker46247:Marker46248:Marker46249:Marker46250:Marker46251:Marker46252:Marker46253
Block2592	2	15.296	3128810	3191915	Marker46258:Marker46259:Marker46260
Block2573	2	15.704	2701269	2805040	Marker46003:Marker46004:Marker46005:Marker46006:Marker46007:Marker46008:Marker46009:Marker46010:Marker46011:Marker46012:Marker46013:Marker46014:Marker46015:Marker46016:Marker46017:Marker46018:Marker46019:Marker46020
Block2593	2	16.112	3194035	3272670	Marker46261:Marker46262
Block2601	2	16.293	3562097	3643713	Marker46272:Marker46273:Marker46274:Marker46275:Marker46276
Block2590	2	16.519	3034956	3068940	Marker46254:Marker46255
Block2603	2	17.112	3679414	3714422	Marker46278:Marker46279:Marker46280:Marker46281:Marker46282
Block2614	2	17.568	3864493	3883113	Marker46342:Marker46343:Marker46344:Marker46345:Marker46346:Marker46347:Marker46348:Marker46349:Marker46350:Marker46351:Marker46352:Marker46353:Marker46354:Marker46355:Marker46356:Marker46357:Marker46358:Marker46359:Marker46360:Marker46361:Marker46362:Marker46363:Marker46364:Marker46365:Marker46366:Marker46367:Marker46368
Block2605	2	17.568	3720248	3741732	Marker46287:Marker46288:Marker46289:Marker46290:Marker46291:Marker46292:Marker46293:Marker46294:Marker46295:Marker46296:Marker46297:Marker46298:Marker46299:Marker46300
Block2627	2	17.568	4068002	4108060	Marker46748:Marker46749:Marker46750:Marker46751:Marker46752:Marker46753
Block2611	2	17.568	3799432	3833827	Marker46310:Marker46311:Marker46312:Marker46313:Marker46314:Marker46315:Marker46316:Marker46317:Marker46318:Marker46319:Marker46320:Marker46321:Marker46322:Marker46323:Marker46324:Marker46325:Marker46326:Marker46327:Marker46328:Marker46329:Marker46330:Marker46331:Marker46332
Block2600	2	17.568	3516648	3546686	Marker46270:Marker46271
Block2625	2	17.568	4032807	4058096	Marker46635:Marker46636:Marker46637:Marker46638:Marker46639:Marker46640:Marker46641:Marker46642:Marker46643:Marker46644:Marker46645:Marker46646:Marker46647:Marker46648:Marker46649:Marker46650:Marker46651:Marker46652:Marker46653:Marker46654:Marker46655:Marker46656:Marker46657:Marker46658:Marker46659:Marker46660:Marker46661:Marker46662:Marker46663:Marker46664:Marker46665:Marker46666:Marker46667:Mar…
Block2615	2	17.796	3918354	3934735	Marker46369:Marker46370:Marker46371:Marker46372:Marker46373:Marker46374:Marker46375:Marker46376:Marker46377:Marker46378:Marker46379
Block2628	2	17.796	4120631	4339998	Marker46754:Marker46755:Marker46756:Marker46757:Marker46758
Block2621	2	18.484	3980095	4012522	Marker46494:Marker46495:Marker46496:Marker46497:Marker46498:Marker46499:Marker46500:Marker46501:Marker46502:Marker46503:Marker46504:Marker46505:Marker46506:Marker46507:Marker46508:Marker46509:Marker46510:Marker46511:Marker46512:Marker46513:Marker46514:Marker46515:Marker46516:Marker46517:Marker46518:Marker46519:Marker46520:Marker46521:Marker46522:Marker46523:Marker46524:Marker46525:Marker46526:Mar…
Block2638	2	18.711	4768493	4812809	Marker46901:Marker46902:Marker46903:Marker46904
Block2637	2	18.711	4638791	4762182	Marker46791:Marker46792:Marker46793:Marker46794:Marker46795:Marker46796:Marker46797:Marker46798:Marker46799:Marker46800:Marker46801:Marker46802:Marker46803:Marker46804:Marker46805:Marker46806:Marker46807:Marker46808:Marker46809:Marker46810:Marker46811:Marker46812:Marker46813:Marker46814:Marker46815:Marker46816:Marker46817:Marker46818:Marker46819:Marker46820:Marker46821:Marker46822:Marker46823:Mar…
Block2641	2	18.938	4823555	4864999	Marker46909:Marker46910:Marker46911:Marker46912:Marker46913:Marker46914
Block2642	2	19.627	4890219	5009562	Marker46915:Marker46916
Block2645	2	19.854	5148833	5193041	Marker46923:Marker46924:Marker46925
Block2630	2	19.854	4355521	4391559	Marker46760:Marker46761:Marker46762:Marker46763:Marker46764
Block2659	2	20.31	5718937	5904216	Marker46948:Marker46949:Marker46950:Marker46951:Marker46952:Marker46953:Marker46954:Marker46955:Marker46956:Marker46957:Marker46958:Marker46959:Marker46960:Marker46961:Marker46962
Block2643	2	20.31	5020294	5135430	Marker46917:Marker46918:Marker46919:Marker46920:Marker46921
Block2658	2	20.31	5701994	5718002	Marker46945:Marker46946:Marker46947
Block2668	2	20.767	6311981	6368284	Marker46978:Marker46979:Marker46980:Marker46981:Marker46982:Marker46983:Marker46984:Marker46985:Marker46986:Marker46987:Marker46988:Marker46989:Marker46990:Marker46991:Marker46992:Marker46993:Marker46994:Marker46995:Marker46996:Marker46997:Marker46998:Marker46999:Marker47000:Marker47001:Marker47002:Marker47003:Marker47004:Marker47005
Block2665	2	20.767	6214307	6297839	Marker46971:Marker46972:Marker46973
Block2660	2	20.767	5942590	6068255	Marker46963:Marker46964:Marker46965
Block2678	2	20.994	6797113	6856662	Marker47059:Marker47060:Marker47061:Marker47062:Marker47063:Marker47064
Block2675	2	20.994	6699863	6777009	Marker47039:Marker47040:Marker47041:Marker47042:Marker47043:Marker47044:Marker47045:Marker47046:Marker47047:Marker47048:Marker47049:Marker47050
Block2673	2	20.994	6510269	6666275	Marker47021:Marker47022:Marker47023:Marker47024:Marker47025:Marker47026:Marker47027:Marker47028:Marker47029:Marker47030:Marker47031:Marker47032:Marker47033:Marker47034:Marker47035:Marker47036:Marker47037
Block2671	2	20.994	6391326	6497099	Marker47009:Marker47010:Marker47011:Marker47012:Marker47013:Marker47014:Marker47015:Marker47016:Marker47017:Marker47018:Marker47019
Block2690	2	22.39	6904930	6922995	Marker47201:Marker47202:Marker47203:Marker47204:Marker47205:Marker47206:Marker47207
Block2693	2	22.617	6927181	7023517	Marker47212:Marker47213:Marker47214:Marker47215:Marker47216:Marker47217:Marker47218:Marker47219:Marker47220:Marker47221:Marker47222:Marker47223:Marker47224:Marker47225:Marker47226:Marker47227:Marker47228
Block2699	2	23.074	7224666	7358944	Marker47236:Marker47237:Marker47238:Marker47239
Block2697	2	23.074	7196118	7216325	Marker47233:Marker47234
Block2700	2	23.531	7420810	7491800	Marker47240:Marker47241:Marker47242:Marker47243
Block2701	2	23.987	7536620	7633882	Marker47244:Marker47245
Block2703	2	23.987	7836962	7982360	Marker47249:Marker47250:Marker47251:Marker47252
Block2704	2	23.987	7982657	8049802	Marker47253:Marker47254:Marker47255:Marker47256:Marker47257:Marker47258:Marker47259:Marker47260:Marker47261:Marker47262:Marker47263:Marker47264
Block2702	2	23.987	7755157	7832742	Marker47246:Marker47247:Marker47248
Block2706	2	24.215	8079363	8330224	Marker47267:Marker47268:Marker47269:Marker47270:Marker47271:Marker47272:Marker47273
Block2709	2	24.215	8462325	8634414	Marker47276:Marker47277
Block2713	2	24.532	8769579	8877483	Marker47283:Marker47284:Marker47285:Marker47286
Block2718	2	25.311	8900231	8960819	Marker47335:Marker47336:Marker47337:Marker47338:Marker47339:Marker47340:Marker47341:Marker47342:Marker47343:Marker47344:Marker47345:Marker47346:Marker47347:Marker47348:Marker47349:Marker47350:Marker47351:Marker47352:Marker47353:Marker47354:Marker47355:Marker47356:Marker47357:Marker47358:Marker47359:Marker47360:Marker47361:Marker47362:Marker47363:Marker47364:Marker47365:Marker47366:Marker47367:Mar…
Block2719	2	25.311	8961624	9010604	Marker47393:Marker47394:Marker47395:Marker47396:Marker47397:Marker47398:Marker47399:Marker47400:Marker47401:Marker47402
Block2721	2	25.629	9032422	9290382	Marker47405:Marker47406:Marker47407:Marker47408:Marker47409:Marker47410:Marker47411:Marker47412:Marker47413:Marker47414:Marker47415:Marker47416:Marker47417:Marker47418:Marker47419:Marker47420:Marker47421:Marker47422
Block2720	2	25.629	9015076	9031294	Marker47403:Marker47404
Block2722	2	25.946	9291214	9348224	Marker47423:Marker47424:Marker47425:Marker47426
Block2739	2	26.264	9765886	9820160	Marker47671:Marker47672:Marker47673:Marker47674:Marker47675:Marker47676:Marker47677:Marker47678:Marker47679
Block2738	2	26.49	9661458	9764966	Marker47663:Marker47664:Marker47665:Marker47666:Marker47667:Marker47668:Marker47669:Marker47670
Block2730	2	26.899	9562706	9583246	Marker47447:Marker47448:Marker47449
Block2725	2	27.536	9351026	9413115	Marker47440:Marker47441
Block2743	2	27.763	10695042	10933029	Marker47698:Marker47699:Marker47700:Marker47701:Marker47702:Marker47703:Marker47704:Marker47705:Marker47706:Marker47707:Marker47708:Marker47709:Marker47710:Marker47711:Marker47712:Marker47713:Marker47714:Marker47715:Marker47716:Marker47717:Marker47718:Marker47719:Marker47720:Marker47721:Marker47722:Marker47723:Marker47724:Marker47725:Marker47726:Marker47727:Marker47728:Marker47729:Marker47730:Mar…
Block2744	2	28.08	10944303	10950809	Marker47748:Marker47749:Marker47750:Marker47751
Block2750	2	28.628	11021793	11021793	Marker47759
Block2746	2	28.628	10974928	10974928	Marker47754
Block2742	2	28.628	9835484	10628478	Marker47683:Marker47684:Marker47685:Marker47686:Marker47687:Marker47688:Marker47689:Marker47690:Marker47691:Marker47692:Marker47693:Marker47694:Marker47695:Marker47696:Marker47697
Block2752	2	28.945	11023409	11023409	Marker47761
Block2751	2	29.308	11022584	11022584	Marker47760
Block2745	2	29.765	10954479	10958487	Marker47752:Marker47753
Block2747	2	29.992	10982328	10983859	Marker47755:Marker47756
Block2753	2	29.992	11024723	11024723	Marker47762
Block2759	2	30.22	11253523	11253523	Marker47795
Block2760	2	30.22	11284957	11284957	Marker47796
Block2761	2	30.22	11362539	11362539	Marker47797
Block2755	2	30.22	11032065	11051052	Marker47768:Marker47769:Marker47770:Marker47771:Marker47772:Marker47773:Marker47774:Marker47775:Marker47776:Marker47777:Marker47778:Marker47779:Marker47780:Marker47781:Marker47782:Marker47783:Marker47784:Marker47785:Marker47786:Marker47787
Block2749	2	30.22	11021673	11021673	Marker47758
Block2748	2	30.22	11009220	11009220	Marker47757
Block2762	2	30.447	11383037	11383037	Marker47798
Block2754	2	31.369	11024783	11032037	Marker47763:Marker47764:Marker47765:Marker47766:Marker47767
Block2757	2	31.825	11051910	11084335	Marker47789:Marker47790:Marker47791:Marker47792:Marker47793
Block2763	2	32.052	11502592	11502592	Marker47799
Block2764	2	32.052	11505953	11505953	Marker47800
Block2767	2	32.509	11514346	11514346	Marker47803
Block2758	2	32.509	11211612	11211612	Marker47794
Block2765	2	32.509	11512755	11512755	Marker47801
Block2766	2	32.509	11512826	11512826	Marker47802
Block2769	2	32.782	11544985	11551238	Marker47805:Marker47806
Block2768	2	32.782	11541777	11541777	Marker47804
Block2770	2	32.782	11559486	11807070	Marker47807:Marker47808:Marker47809:Marker47810:Marker47811:Marker47812
Block2771	2	32.782	11807397	11830034	Marker47813:Marker47814:Marker47815:Marker47816
Block2772	2	33.054	11831438	12070755	Marker47817:Marker47818:Marker47819:Marker47820:Marker47821:Marker47822:Marker47823:Marker47824:Marker47825:Marker47826:Marker47827:Marker47828:Marker47829:Marker47830:Marker47831:Marker47832:Marker47833:Marker47834:Marker47835:Marker47836
Block2785	2	35.857	12959164	13029116	Marker47972:Marker47973:Marker47974:Marker47975:Marker47976:Marker47977:Marker47978:Marker47979:Marker47980:Marker47981:Marker47982:Marker47983:Marker47984:Marker47985
Block2789	2	36.175	13174537	13514547	Marker48005:Marker48006:Marker48007:Marker48008:Marker48009:Marker48010:Marker48011:Marker48012:Marker48013:Marker48014:Marker48015:Marker48016:Marker48017:Marker48018:Marker48019:Marker48020:Marker48021:Marker48022:Marker48023:Marker48024:Marker48025:Marker48026:Marker48027:Marker48028:Marker48029:Marker48030:Marker48031:Marker48032:Marker48033:Marker48034:Marker48035:Marker48036:Marker48037:Mar…
Block2790	2	36.628	13514608	13604839	Marker48062:Marker48063:Marker48064:Marker48065:Marker48066
Block2784	2	36.945	12602228	12937161	Marker47899:Marker47900:Marker47901:Marker47902:Marker47903:Marker47904:Marker47905:Marker47906:Marker47907:Marker47908:Marker47909:Marker47910:Marker47911:Marker47912:Marker47913:Marker47914:Marker47915:Marker47916:Marker47917:Marker47918:Marker47919:Marker47920:Marker47921:Marker47922:Marker47923:Marker47924:Marker47925:Marker47926:Marker47927:Marker47928:Marker47929:Marker47930:Marker47931:Mar…
Block2795	2	37.217	13843337	13859946	Marker48080:Marker48081:Marker48082:Marker48083:Marker48084:Marker48085:Marker48086:Marker48087
Block2788	2	37.488	13033054	13167250	Marker47988:Marker47989:Marker47990:Marker47991:Marker47992:Marker47993:Marker47994:Marker47995:Marker47996:Marker47997:Marker47998:Marker47999:Marker48000:Marker48001:Marker48002:Marker48003:Marker48004
Block2791	2	37.805	13650000	13759771	Marker48067:Marker48068:Marker48069:Marker48070:Marker48071:Marker48072:Marker48073
Block2806	2	37.986	14115747	14145657	Marker48179:Marker48180:Marker48181:Marker48182:Marker48183:Marker48184:Marker48185:Marker48186:Marker48187:Marker48188:Marker48189:Marker48190:Marker48191:Marker48192:Marker48193:Marker48194:Marker48195:Marker48196:Marker48197:Marker48198:Marker48199:Marker48200:Marker48201:Marker48202:Marker48203:Marker48204:Marker48205:Marker48206:Marker48207:Marker48208:Marker48209:Marker48210:Marker48211:Mar…
Block2804	2	38.167	14052619	14113209	Marker48131:Marker48132:Marker48133:Marker48134:Marker48135:Marker48136:Marker48137:Marker48138:Marker48139:Marker48140:Marker48141:Marker48142:Marker48143:Marker48144:Marker48145:Marker48146:Marker48147:Marker48148:Marker48149:Marker48150:Marker48151:Marker48152:Marker48153:Marker48154:Marker48155:Marker48156:Marker48157:Marker48158:Marker48159:Marker48160:Marker48161:Marker48162:Marker48163:Mar…
Block2802	2	38.348	14002293	14044153	Marker48109:Marker48110:Marker48111:Marker48112:Marker48113:Marker48114:Marker48115:Marker48116:Marker48117
Block2794	2	38.529	13797492	13818709	Marker48078:Marker48079
Block2777	2	38.937	12311607	12540222	Marker47875:Marker47876:Marker47877:Marker47878:Marker47879:Marker47880:Marker47881:Marker47882:Marker47883:Marker47884:Marker47885:Marker47886:Marker47887:Marker47888
Block2809	2	39.118	14158255	14190269	Marker48244:Marker48245:Marker48246:Marker48247:Marker48248:Marker48249:Marker48250:Marker48251:Marker48252:Marker48253:Marker48254:Marker48255:Marker48256:Marker48257:Marker48258:Marker48259:Marker48260:Marker48261:Marker48262:Marker48263:Marker48264:Marker48265:Marker48266:Marker48267:Marker48268:Marker48269:Marker48270:Marker48271:Marker48272:Marker48273:Marker48274:Marker48275:Marker48276:Mar…
Block2812	2	39.299	14211590	14233597	Marker48316:Marker48317:Marker48318:Marker48319:Marker48320:Marker48321:Marker48322:Marker48323:Marker48324:Marker48325:Marker48326:Marker48327:Marker48328:Marker48329:Marker48330:Marker48331:Marker48332:Marker48333:Marker48334:Marker48335:Marker48336:Marker48337:Marker48338:Marker48339:Marker48340:Marker48341:Marker48342:Marker48343:Marker48344:Marker48345:Marker48346:Marker48347:Marker48348:Mar…
Block2818	2	39.48	14283009	14317318	Marker48493:Marker48494:Marker48495:Marker48496:Marker48497:Marker48498:Marker48499:Marker48500:Marker48501:Marker48502:Marker48503:Marker48504:Marker48505:Marker48506:Marker48507:Marker48508:Marker48509:Marker48510:Marker48511:Marker48512:Marker48513:Marker48514:Marker48515:Marker48516:Marker48517:Marker48518:Marker48519:Marker48520:Marker48521:Marker48522:Marker48523:Marker48524:Marker48525:Mar…
Block2816	2	39.661	14252647	14281699	Marker48423:Marker48424:Marker48425:Marker48426:Marker48427:Marker48428:Marker48429:Marker48430:Marker48431:Marker48432:Marker48433:Marker48434:Marker48435:Marker48436:Marker48437:Marker48438:Marker48439:Marker48440:Marker48441:Marker48442:Marker48443:Marker48444:Marker48445:Marker48446:Marker48447:Marker48448:Marker48449:Marker48450:Marker48451:Marker48452:Marker48453:Marker48454:Marker48455:Mar…
Block2799	2	39.842	13934849	13979238	Marker48105:Marker48106
Block2820	2	40.023	14374528	14533966	Marker48551:Marker48552:Marker48553:Marker48554:Marker48555:Marker48556:Marker48557:Marker48558:Marker48559:Marker48560:Marker48561:Marker48562:Marker48563
Block2836	2	40.204	14806514	14880902	Marker48601:Marker48602:Marker48603:Marker48604:Marker48605:Marker48606:Marker48607:Marker48608:Marker48609:Marker48610:Marker48611:Marker48612:Marker48613:Marker48614:Marker48615:Marker48616:Marker48617
Block2773	2	40.385	12073894	12284206	Marker47837:Marker47838:Marker47839:Marker47840:Marker47841:Marker47842:Marker47843:Marker47844:Marker47845:Marker47846:Marker47847:Marker47848:Marker47849:Marker47850:Marker47851:Marker47852:Marker47853:Marker47854:Marker47855:Marker47856:Marker47857:Marker47858:Marker47859:Marker47860:Marker47861:Marker47862:Marker47863:Marker47864:Marker47865:Marker47866:Marker47867:Marker47868:Marker47869
Block2821	2	40.929	14539262	14589704	Marker48564:Marker48565:Marker48566:Marker48567:Marker48568
Block2840	2	41.201	14958870	15066416	Marker48631:Marker48632:Marker48633:Marker48634:Marker48635:Marker48636:Marker48637:Marker48638:Marker48639:Marker48640:Marker48641:Marker48642:Marker48643:Marker48644:Marker48645:Marker48646:Marker48647:Marker48648:Marker48649:Marker48650:Marker48651
Block2819	2	41.745	14317338	14337506	Marker48548:Marker48549:Marker48550
Block2901	2	42.197	15670055	15704003	Marker49968:Marker49969:Marker49970:Marker49971:Marker49972:Marker49973:Marker49974:Marker49975:Marker49976:Marker49977:Marker49978:Marker49979:Marker49980:Marker49981:Marker49982:Marker49983:Marker49984:Marker49985:Marker49986:Marker49987:Marker49988:Marker49989:Marker49990:Marker49991:Marker49992:Marker49993:Marker49994:Marker49995:Marker49996:Marker49997:Marker49998:Marker49999:Marker50000:Mar…
Block2867	2	42.604	15280280	15304530	Marker49334:Marker49335:Marker49336:Marker49337:Marker49338:Marker49339:Marker49340:Marker49341:Marker49342:Marker49343:Marker49344:Marker49345:Marker49346:Marker49347:Marker49348:Marker49349:Marker49350:Marker49351:Marker49352:Marker49353:Marker49354:Marker49355:Marker49356:Marker49357:Marker49358:Marker49359:Marker49360:Marker49361:Marker49362:Marker49363:Marker49364:Marker49365:Marker49366:Mar…
Block2857	2	43.012	15156543	15193675	Marker49003:Marker49004:Marker49005:Marker49006:Marker49007:Marker49008:Marker49009:Marker49010:Marker49011:Marker49012:Marker49013:Marker49014:Marker49015:Marker49016:Marker49017:Marker49018:Marker49019:Marker49020:Marker49021:Marker49022:Marker49023:Marker49024:Marker49025:Marker49026:Marker49027:Marker49028:Marker49029:Marker49030:Marker49031:Marker49032:Marker49033:Marker49034:Marker49035:Mar…
Block2865	2	43.419	15263725	15279994	Marker49276:Marker49277:Marker49278:Marker49279:Marker49280:Marker49281:Marker49282:Marker49283:Marker49284:Marker49285:Marker49286:Marker49287:Marker49288:Marker49289:Marker49290:Marker49291:Marker49292:Marker49293:Marker49294:Marker49295:Marker49296:Marker49297:Marker49298:Marker49299:Marker49300:Marker49301:Marker49302:Marker49303:Marker49304:Marker49305:Marker49306:Marker49307:Marker49308:Mar…
Block2859	2	43.871	15203581	15221160	Marker49076:Marker49077:Marker49078:Marker49079:Marker49080:Marker49081:Marker49082:Marker49083:Marker49084:Marker49085:Marker49086:Marker49087:Marker49088:Marker49089:Marker49090:Marker49091:Marker49092:Marker49093:Marker49094:Marker49095:Marker49096:Marker49097:Marker49098:Marker49099:Marker49100:Marker49101:Marker49102:Marker49103:Marker49104:Marker49105:Marker49106:Marker49107:Marker49108:Mar…
Block2837	2	44.143	14890341	14931384	Marker48618:Marker48619:Marker48620:Marker48621:Marker48622:Marker48623:Marker48624
Block2863	2	44.687	15236016	15263432	Marker49212:Marker49213:Marker49214:Marker49215:Marker49216:Marker49217:Marker49218:Marker49219:Marker49220:Marker49221:Marker49222:Marker49223:Marker49224:Marker49225:Marker49226:Marker49227:Marker49228:Marker49229:Marker49230:Marker49231:Marker49232:Marker49233:Marker49234:Marker49235:Marker49236:Marker49237:Marker49238:Marker49239:Marker49240:Marker49241:Marker49242:Marker49243:Marker49244:Mar…
Block2878	2	44.959	15457012	15484596	Marker49582:Marker49583:Marker49584:Marker49585:Marker49586:Marker49587:Marker49588:Marker49589:Marker49590:Marker49591:Marker49592:Marker49593:Marker49594:Marker49595:Marker49596:Marker49597:Marker49598:Marker49599:Marker49600:Marker49601:Marker49602:Marker49603:Marker49604:Marker49605:Marker49606:Marker49607:Marker49608:Marker49609:Marker49610:Marker49611:Marker49612:Marker49613:Marker49614:Mar…
Block2881	2	45.503	15515486	15534929	Marker49647:Marker49648:Marker49649:Marker49650:Marker49651:Marker49652:Marker49653:Marker49654:Marker49655:Marker49656:Marker49657:Marker49658:Marker49659:Marker49660:Marker49661:Marker49662:Marker49663:Marker49664
Block2879	2	45.774	15484843	15513418	Marker49617:Marker49618:Marker49619:Marker49620:Marker49621:Marker49622:Marker49623:Marker49624:Marker49625:Marker49626:Marker49627:Marker49628:Marker49629:Marker49630:Marker49631:Marker49632:Marker49633:Marker49634:Marker49635:Marker49636:Marker49637:Marker49638:Marker49639:Marker49640
Block2870	2	46.547	15313367	15332210	Marker49407:Marker49408:Marker49409:Marker49410:Marker49411:Marker49412:Marker49413:Marker49414:Marker49415:Marker49416:Marker49417:Marker49418:Marker49419:Marker49420:Marker49421:Marker49422:Marker49423:Marker49424:Marker49425:Marker49426:Marker49427:Marker49428:Marker49429:Marker49430:Marker49431:Marker49432:Marker49433:Marker49434
Block2872	2	46.819	15338566	15418302	Marker49450:Marker49451:Marker49452:Marker49453:Marker49454:Marker49455:Marker49456:Marker49457:Marker49458:Marker49459:Marker49460:Marker49461:Marker49462:Marker49463:Marker49464:Marker49465:Marker49466:Marker49467:Marker49468:Marker49469:Marker49470:Marker49471:Marker49472:Marker49473:Marker49474:Marker49475:Marker49476:Marker49477:Marker49478:Marker49479:Marker49480:Marker49481:Marker49482:Mar…
Block2890	2	47.363	15612690	15630405	Marker49789:Marker49790:Marker49791:Marker49792:Marker49793:Marker49794:Marker49795:Marker49796:Marker49797:Marker49798:Marker49799:Marker49800:Marker49801:Marker49802:Marker49803
Block2883	2	47.635	15540399	15567241	Marker49679:Marker49680:Marker49681:Marker49682:Marker49683:Marker49684:Marker49685:Marker49686:Marker49687:Marker49688:Marker49689:Marker49690:Marker49691:Marker49692:Marker49693:Marker49694
Block2873	2	47.906	15421107	15445871	Marker49535:Marker49536:Marker49537:Marker49538:Marker49539:Marker49540:Marker49541:Marker49542:Marker49543:Marker49544:Marker49545:Marker49546:Marker49547:Marker49548:Marker49549:Marker49550:Marker49551:Marker49552:Marker49553:Marker49554:Marker49555:Marker49556:Marker49557:Marker49558:Marker49559:Marker49560:Marker49561:Marker49562
Block2888	2	48.178	15584985	15611694	Marker49743:Marker49744:Marker49745:Marker49746:Marker49747:Marker49748:Marker49749:Marker49750:Marker49751:Marker49752:Marker49753:Marker49754:Marker49755:Marker49756:Marker49757:Marker49758:Marker49759:Marker49760:Marker49761:Marker49762:Marker49763:Marker49764:Marker49765:Marker49766:Marker49767:Marker49768:Marker49769:Marker49770:Marker49771:Marker49772:Marker49773:Marker49774:Marker49775:Mar…
Block2960	2	48.63	16253341	16355872	Marker51995:Marker51996:Marker51997:Marker51998:Marker51999:Marker52000:Marker52001:Marker52002:Marker52003:Marker52004:Marker52005:Marker52006:Marker52007:Marker52008:Marker52009
Block2912	2	49.037	15779749	15812300	Marker50632:Marker50633:Marker50634:Marker50635:Marker50636:Marker50637:Marker50638:Marker50639:Marker50640:Marker50641:Marker50642:Marker50643:Marker50644:Marker50645:Marker50646:Marker50647:Marker50648:Marker50649:Marker50650:Marker50651:Marker50652:Marker50653:Marker50654:Marker50655:Marker50656:Marker50657:Marker50658:Marker50659:Marker50660:Marker50661:Marker50662:Marker50663:Marker50664:Mar…
Block2915	2	49.444	15822464	15840550	Marker50799:Marker50800:Marker50801:Marker50802:Marker50803:Marker50804:Marker50805:Marker50806:Marker50807:Marker50808:Marker50809:Marker50810:Marker50811:Marker50812:Marker50813:Marker50814:Marker50815:Marker50816:Marker50817:Marker50818:Marker50819:Marker50820:Marker50821:Marker50822:Marker50823:Marker50824:Marker50825:Marker50826:Marker50827:Marker50828:Marker50829:Marker50830:Marker50831:Mar…
Block2930	2	49.852	15944026	15967533	Marker51392:Marker51393:Marker51394:Marker51395:Marker51396:Marker51397:Marker51398:Marker51399:Marker51400:Marker51401:Marker51402:Marker51403:Marker51404:Marker51405:Marker51406:Marker51407:Marker51408:Marker51409:Marker51410:Marker51411:Marker51412:Marker51413:Marker51414:Marker51415:Marker51416:Marker51417:Marker51418:Marker51419:Marker51420:Marker51421:Marker51422:Marker51423:Marker51424:Mar…
Block2908	2	50.259	15732767	15753086	Marker50423:Marker50424:Marker50425:Marker50426:Marker50427:Marker50428:Marker50429:Marker50430:Marker50431:Marker50432:Marker50433:Marker50434:Marker50435:Marker50436:Marker50437:Marker50438:Marker50439:Marker50440:Marker50441:Marker50442:Marker50443:Marker50444:Marker50445:Marker50446:Marker50447:Marker50448:Marker50449:Marker50450:Marker50451:Marker50452:Marker50453:Marker50454:Marker50455:Mar…
Block2957	2	50.666	16088906	16129488	Marker51976:Marker51977:Marker51978:Marker51979
Block2953	2	51.073	16055176	16070304	Marker51971:Marker51972
Block2959	2	51.481	16199629	16246896	Marker51988:Marker51989:Marker51990:Marker51991:Marker51992:Marker51993:Marker51994
Block2980	2	52.115	16560496	16729747	Marker52307:Marker52308:Marker52309:Marker52310:Marker52311:Marker52312
Block2974	2	52.523	16414548	16434076	Marker52224:Marker52225:Marker52226:Marker52227:Marker52228:Marker52229:Marker52230:Marker52231:Marker52232:Marker52233:Marker52234:Marker52235:Marker52236:Marker52237:Marker52238:Marker52239:Marker52240:Marker52241:Marker52242:Marker52243:Marker52244:Marker52245:Marker52246:Marker52247:Marker52248:Marker52249:Marker52250:Marker52251:Marker52252:Marker52253:Marker52254:Marker52255:Marker52256:Mar…
Block2921	2	53.157	15883993	15907852	Marker51072:Marker51073:Marker51074:Marker51075:Marker51076:Marker51077:Marker51078:Marker51079:Marker51080:Marker51081:Marker51082:Marker51083:Marker51084:Marker51085:Marker51086:Marker51087:Marker51088:Marker51089:Marker51090:Marker51091:Marker51092:Marker51093:Marker51094:Marker51095:Marker51096:Marker51097:Marker51098:Marker51099:Marker51100:Marker51101:Marker51102:Marker51103:Marker51104:Mar…
Block2958	2	53.564	16140881	16198589	Marker51980:Marker51981:Marker51982:Marker51983:Marker51984:Marker51985:Marker51986:Marker51987
Block3073	2	54.199	21456542	21462135	Marker53324:Marker53325
Block2992	2	54.606	17504471	17659191	Marker52328:Marker52329:Marker52330:Marker52331:Marker52332:Marker52333:Marker52334:Marker52335
Block2991	2	55.241	17387601	17482853	Marker52326:Marker52327
Block2979	2	55.648	16480963	16545318	Marker52303:Marker52304:Marker52305:Marker52306
Block2988	2	56.055	17186807	17229332	Marker52322:Marker52323
Block2981	2	56.462	16745201	16851418	Marker52313:Marker52314:Marker52315
Block3074	2	56.87	21502254	21502254	Marker53326
Block2782	2	60.491	12565102	12587427	Marker47894:Marker47895:Marker47896
Block3029	2	61.762	19769764	19771115	Marker52415:Marker52416:Marker52417:Marker52418:Marker52419:Marker52420:Marker52421:Marker52422:Marker52423:Marker52424:Marker52425:Marker52426:Marker52427:Marker52428:Marker52429:Marker52430:Marker52431:Marker52432:Marker52433:Marker52434
Block3142	2	62.441	22580625	22700055	Marker53519:Marker53520:Marker53521:Marker53522:Marker53523:Marker53524:Marker53525:Marker53526:Marker53527:Marker53528:Marker53529:Marker53530:Marker53531:Marker53532:Marker53533:Marker53534:Marker53535:Marker53536:Marker53537:Marker53538:Marker53539:Marker53540:Marker53541:Marker53542:Marker53543:Marker53544:Marker53545:Marker53546:Marker53547:Marker53548:Marker53549:Marker53550:Marker53551:Mar…
Block3056	2	62.938	21173957	21173957	Marker53002
Block3205	2	64.306	23537573	23606582	Marker56200:Marker56201:Marker56202:Marker56203:Marker56204:Marker56205:Marker56206:Marker56207:Marker56208:Marker56209:Marker56210:Marker56211:Marker56212:Marker56213:Marker56214:Marker56215:Marker56216:Marker56217:Marker56218:Marker56219:Marker56220:Marker56221:Marker56222:Marker56223:Marker56224:Marker56225:Marker56226:Marker56227:Marker56228:Marker56229:Marker56230:Marker56231:Marker56232:Mar…
Block3504	2	64.306	30394956	30482378	Marker64872:Marker64873:Marker64874:Marker64875:Marker64876:Marker64877:Marker64878:Marker64879:Marker64880:Marker64881:Marker64882:Marker64883:Marker64884:Marker64885:Marker64886:Marker64887:Marker64888:Marker64889:Marker64890:Marker64891:Marker64892:Marker64893:Marker64894:Marker64895:Marker64896:Marker64897:Marker64898:Marker64899:Marker64900:Marker64901:Marker64902:Marker64903:Marker64904:Mar…
Block3478	2	64.306	30129212	30196816	Marker63793:Marker63794:Marker63795:Marker63796:Marker63797:Marker63798:Marker63799:Marker63800:Marker63801:Marker63802:Marker63803:Marker63804:Marker63805:Marker63806:Marker63807:Marker63808:Marker63809:Marker63810:Marker63811:Marker63812:Marker63813:Marker63814:Marker63815:Marker63816:Marker63817:Marker63818:Marker63819:Marker63820:Marker63821:Marker63822:Marker63823:Marker63824:Marker63825:Mar…
Block3492	2	64.306	30280228	30315437	Marker64277:Marker64278:Marker64279:Marker64280:Marker64281:Marker64282:Marker64283:Marker64284:Marker64285:Marker64286:Marker64287:Marker64288:Marker64289:Marker64290:Marker64291:Marker64292:Marker64293:Marker64294:Marker64295:Marker64296:Marker64297:Marker64298:Marker64299:Marker64300:Marker64301:Marker64302:Marker64303:Marker64304:Marker64305:Marker64306:Marker64307:Marker64308:Marker64309:Mar…
Block3215	2	64.533	23703795	23725969	Marker56856:Marker56857:Marker56858:Marker56859:Marker56860:Marker56861:Marker56862:Marker56863:Marker56864:Marker56865:Marker56866:Marker56867:Marker56868:Marker56869:Marker56870:Marker56871:Marker56872:Marker56873:Marker56874:Marker56875:Marker56876:Marker56877:Marker56878:Marker56879:Marker56880:Marker56881:Marker56882:Marker56883:Marker56884:Marker56885:Marker56886:Marker56887:Marker56888:Mar…
Block3060	2	64.533	21203582	21210688	Marker53171:Marker53172:Marker53173:Marker53174:Marker53175:Marker53176:Marker53177:Marker53178:Marker53179:Marker53180:Marker53181:Marker53182:Marker53183:Marker53184:Marker53185:Marker53186:Marker53187:Marker53188:Marker53189:Marker53190:Marker53191:Marker53192:Marker53193:Marker53194:Marker53195:Marker53196:Marker53197:Marker53198:Marker53199:Marker53200:Marker53201:Marker53202:Marker53203:Mar…
Block3043	2	65.59	20835369	20920271	Marker52549:Marker52550
Block3044	2	65.59	20940735	21022867	Marker52551:Marker52552:Marker52553:Marker52554
Block3040	2	65.59	20354542	20448407	Marker52537:Marker52538:Marker52539
Block3045	2	65.59	21031068	21046600	Marker52555:Marker52556:Marker52557
Block3312	2	65.59	25840901	25915186	Marker61618:Marker61619:Marker61620:Marker61621:Marker61622:Marker61623:Marker61624:Marker61625
Block3046	2	65.59	21067728	21100526	Marker52558:Marker52559:Marker52560:Marker52561:Marker52562:Marker52563:Marker52564:Marker52565:Marker52566:Marker52567:Marker52568:Marker52569:Marker52570:Marker52571:Marker52572:Marker52573:Marker52574:Marker52575:Marker52576:Marker52577:Marker52578:Marker52579:Marker52580:Marker52581:Marker52582:Marker52583:Marker52584:Marker52585:Marker52586:Marker52587:Marker52588:Marker52589:Marker52590:Mar…
Block3296	2	65.59	24522293	24580458	Marker60841:Marker60842:Marker60843:Marker60844:Marker60845:Marker60846:Marker60847:Marker60848:Marker60849:Marker60850:Marker60851:Marker60852:Marker60853:Marker60854:Marker60855:Marker60856:Marker60857:Marker60858:Marker60859:Marker60860:Marker60861:Marker60862:Marker60863:Marker60864:Marker60865:Marker60866:Marker60867:Marker60868:Marker60869:Marker60870:Marker60871:Marker60872:Marker60873:Mar…
Block3042	2	65.59	20526866	20834973	Marker52542:Marker52543:Marker52544:Marker52545:Marker52546:Marker52547:Marker52548
Block3047	2	65.59	21100613	21109229	Marker52598:Marker52599:Marker52600:Marker52601:Marker52602:Marker52603:Marker52604:Marker52605:Marker52606:Marker52607:Marker52608:Marker52609:Marker52610:Marker52611:Marker52612:Marker52613:Marker52614:Marker52615:Marker52616:Marker52617:Marker52618:Marker52619:Marker52620:Marker52621:Marker52622:Marker52623:Marker52624:Marker52625:Marker52626:Marker52627:Marker52628:Marker52629:Marker52630:Mar…
Block3052	2	65.59	21149063	21150100	Marker52818:Marker52819:Marker52820:Marker52821:Marker52822:Marker52823:Marker52824:Marker52825:Marker52826:Marker52827:Marker52828:Marker52829
Block3280	2	65.59	24388673	24404964	Marker60161:Marker60162:Marker60163:Marker60164:Marker60165:Marker60166:Marker60167:Marker60168:Marker60169:Marker60170:Marker60171:Marker60172:Marker60173:Marker60174:Marker60175:Marker60176:Marker60177:Marker60178:Marker60179:Marker60180:Marker60181:Marker60182:Marker60183:Marker60184:Marker60185:Marker60186:Marker60187:Marker60188:Marker60189:Marker60190:Marker60191:Marker60192:Marker60193:Mar…
Block3258	2	65.59	24168693	24188506	Marker59004:Marker59005:Marker59006:Marker59007:Marker59008:Marker59009:Marker59010:Marker59011:Marker59012:Marker59013:Marker59014:Marker59015:Marker59016:Marker59017:Marker59018:Marker59019:Marker59020:Marker59021:Marker59022:Marker59023:Marker59024:Marker59025:Marker59026:Marker59027:Marker59028:Marker59029:Marker59030:Marker59031:Marker59032:Marker59033:Marker59034:Marker59035:Marker59036:Mar…
Block3041	2	65.59	20458436	20513550	Marker52540:Marker52541
Block3053	2	65.59	21150306	21156868	Marker52830:Marker52831:Marker52832:Marker52833:Marker52834:Marker52835:Marker52836:Marker52837:Marker52838:Marker52839:Marker52840:Marker52841:Marker52842:Marker52843:Marker52844:Marker52845:Marker52846:Marker52847:Marker52848:Marker52849:Marker52850:Marker52851:Marker52852:Marker52853:Marker52854:Marker52855:Marker52856:Marker52857:Marker52858:Marker52859:Marker52860:Marker52861:Marker52862:Mar…
Block3279	2	65.59	24329763	24388653	Marker59989:Marker59990:Marker59991:Marker59992:Marker59993:Marker59994:Marker59995:Marker59996:Marker59997:Marker59998:Marker59999:Marker60000:Marker60001:Marker60002:Marker60003:Marker60004:Marker60005:Marker60006:Marker60007:Marker60008:Marker60009:Marker60010:Marker60011:Marker60012:Marker60013:Marker60014:Marker60015:Marker60016:Marker60017:Marker60018:Marker60019:Marker60020:Marker60021:Mar…
Block3549	2	65.59	31001914	31044532	Marker67433:Marker67434:Marker67435:Marker67436:Marker67437:Marker67438:Marker67439:Marker67440:Marker67441:Marker67442:Marker67443:Marker67444:Marker67445:Marker67446:Marker67447:Marker67448:Marker67449:Marker67450:Marker67451:Marker67452:Marker67453:Marker67454:Marker67455:Marker67456:Marker67457:Marker67458:Marker67459
Block3314	2	65.59	25932004	25979995	Marker61627:Marker61628:Marker61629:Marker61630
Block3471	2	65.59	30075111	30080272	Marker63382:Marker63383:Marker63384:Marker63385:Marker63386:Marker63387:Marker63388:Marker63389:Marker63390:Marker63391:Marker63392:Marker63393:Marker63394:Marker63395:Marker63396:Marker63397:Marker63398:Marker63399:Marker63400:Marker63401:Marker63402:Marker63403:Marker63404:Marker63405:Marker63406:Marker63407:Marker63408:Marker63409:Marker63410:Marker63411:Marker63412:Marker63413:Marker63414:Mar…
Block3167	2	65.59	23090008	23125110	Marker54351:Marker54352:Marker54353:Marker54354:Marker54355:Marker54356:Marker54357:Marker54358:Marker54359:Marker54360:Marker54361:Marker54362:Marker54363:Marker54364:Marker54365:Marker54366:Marker54367:Marker54368:Marker54369:Marker54370:Marker54371:Marker54372:Marker54373:Marker54374:Marker54375:Marker54376:Marker54377:Marker54378:Marker54379:Marker54380:Marker54381:Marker54382:Marker54383:Mar…
Block3286	2	65.59	24439301	24459562	Marker60477:Marker60478:Marker60479:Marker60480:Marker60481:Marker60482:Marker60483:Marker60484:Marker60485:Marker60486:Marker60487:Marker60488:Marker60489:Marker60490:Marker60491:Marker60492:Marker60493:Marker60494:Marker60495:Marker60496:Marker60497:Marker60498:Marker60499:Marker60500:Marker60501:Marker60502:Marker60503:Marker60504:Marker60505:Marker60506:Marker60507:Marker60508:Marker60509:Mar…
Block3468	2	66.369	29980375	30041508	Marker63225:Marker63226:Marker63227:Marker63228:Marker63229:Marker63230:Marker63231:Marker63232:Marker63233:Marker63234:Marker63235:Marker63236:Marker63237:Marker63238:Marker63239:Marker63240:Marker63241:Marker63242:Marker63243:Marker63244:Marker63245:Marker63246:Marker63247:Marker63248:Marker63249:Marker63250:Marker63251:Marker63252:Marker63253:Marker63254:Marker63255:Marker63256:Marker63257:Mar…
Block3469	2	66.369	30041632	30069106	Marker63268:Marker63269:Marker63270:Marker63271:Marker63272:Marker63273:Marker63274:Marker63275:Marker63276:Marker63277:Marker63278:Marker63279:Marker63280:Marker63281:Marker63282:Marker63283:Marker63284:Marker63285:Marker63286:Marker63287:Marker63288:Marker63289:Marker63290:Marker63291:Marker63292:Marker63293:Marker63294:Marker63295:Marker63296:Marker63297:Marker63298:Marker63299:Marker63300:Mar…
Block3526	2	66.369	30779153	30796590	Marker66338:Marker66339:Marker66340:Marker66341:Marker66342:Marker66343:Marker66344:Marker66345:Marker66346:Marker66347:Marker66348:Marker66349:Marker66350:Marker66351:Marker66352:Marker66353:Marker66354:Marker66355:Marker66356
Block3481	2	66.369	30213958	30249767	Marker64009:Marker64010:Marker64011:Marker64012:Marker64013:Marker64014:Marker64015:Marker64016:Marker64017:Marker64018:Marker64019:Marker64020:Marker64021:Marker64022:Marker64023:Marker64024:Marker64025:Marker64026:Marker64027:Marker64028:Marker64029:Marker64030:Marker64031:Marker64032:Marker64033:Marker64034:Marker64035:Marker64036:Marker64037:Marker64038:Marker64039:Marker64040:Marker64041:Mar…
Block3473	2	66.369	30082945	30101802	Marker63463:Marker63464:Marker63465:Marker63466:Marker63467:Marker63468:Marker63469:Marker63470:Marker63471:Marker63472:Marker63473:Marker63474:Marker63475:Marker63476:Marker63477:Marker63478:Marker63479:Marker63480:Marker63481:Marker63482:Marker63483:Marker63484:Marker63485:Marker63486:Marker63487:Marker63488:Marker63489:Marker63490:Marker63491:Marker63492:Marker63493:Marker63494:Marker63495:Mar…
Block3523	2	66.369	30601870	30757885	Marker65797:Marker65798:Marker65799:Marker65800:Marker65801:Marker65802:Marker65803:Marker65804:Marker65805:Marker65806:Marker65807:Marker65808:Marker65809:Marker65810:Marker65811:Marker65812:Marker65813:Marker65814:Marker65815:Marker65816:Marker65817:Marker65818:Marker65819:Marker65820:Marker65821:Marker65822:Marker65823:Marker65824:Marker65825:Marker65826:Marker65827:Marker65828:Marker65829:Mar…
Block3548	2	66.369	30920986	31001905	Marker67108:Marker67109:Marker67110:Marker67111:Marker67112:Marker67113:Marker67114:Marker67115:Marker67116:Marker67117:Marker67118:Marker67119:Marker67120:Marker67121:Marker67122:Marker67123:Marker67124:Marker67125:Marker67126:Marker67127:Marker67128:Marker67129:Marker67130:Marker67131:Marker67132:Marker67133:Marker67134:Marker67135:Marker67136:Marker67137:Marker67138:Marker67139:Marker67140:Mar…
Block3248	2	66.369	23979682	24055598	Marker58275:Marker58276:Marker58277:Marker58278:Marker58279:Marker58280:Marker58281:Marker58282:Marker58283:Marker58284:Marker58285:Marker58286:Marker58287:Marker58288:Marker58289:Marker58290:Marker58291:Marker58292:Marker58293:Marker58294:Marker58295:Marker58296:Marker58297:Marker58298:Marker58299:Marker58300:Marker58301:Marker58302:Marker58303:Marker58304:Marker58305:Marker58306:Marker58307:Mar…
Block3234	2	66.369	23895580	23911507	Marker57810:Marker57811:Marker57812:Marker57813:Marker57814:Marker57815:Marker57816:Marker57817:Marker57818:Marker57819:Marker57820:Marker57821:Marker57822:Marker57823:Marker57824:Marker57825:Marker57826:Marker57827:Marker57828:Marker57829:Marker57830:Marker57831:Marker57832:Marker57833:Marker57834:Marker57835:Marker57836:Marker57837:Marker57838:Marker57839:Marker57840:Marker57841:Marker57842:Mar…
Block3256	2	66.369	24093334	24139394	Marker58790:Marker58791:Marker58792:Marker58793:Marker58794:Marker58795:Marker58796:Marker58797:Marker58798:Marker58799:Marker58800:Marker58801:Marker58802:Marker58803:Marker58804:Marker58805:Marker58806:Marker58807:Marker58808:Marker58809:Marker58810:Marker58811:Marker58812:Marker58813:Marker58814:Marker58815:Marker58816:Marker58817:Marker58818:Marker58819:Marker58820:Marker58821:Marker58822:Mar…
Block3551	2	66.369	31055552	31092905	Marker67489:Marker67490:Marker67491:Marker67492:Marker67493:Marker67494:Marker67495:Marker67496:Marker67497:Marker67498:Marker67499:Marker67500:Marker67501:Marker67502:Marker67503:Marker67504:Marker67505:Marker67506:Marker67507:Marker67508:Marker67509:Marker67510:Marker67511:Marker67512:Marker67513:Marker67514:Marker67515:Marker67516:Marker67517:Marker67518:Marker67519:Marker67520:Marker67521:Mar…
Block3528	2	66.369	30810825	30828136	Marker66435:Marker66436:Marker66437:Marker66438:Marker66439:Marker66440:Marker66441:Marker66442:Marker66443:Marker66444:Marker66445:Marker66446:Marker66447:Marker66448:Marker66449:Marker66450:Marker66451:Marker66452:Marker66453:Marker66454:Marker66455:Marker66456:Marker66457:Marker66458:Marker66459:Marker66460:Marker66461:Marker66462:Marker66463:Marker66464:Marker66465:Marker66466:Marker66467:Mar…
Block3206	2	66.687	23606607	23639126	Marker56401:Marker56402:Marker56403:Marker56404:Marker56405:Marker56406:Marker56407:Marker56408:Marker56409:Marker56410:Marker56411:Marker56412:Marker56413:Marker56414:Marker56415:Marker56416:Marker56417:Marker56418:Marker56419:Marker56420:Marker56421:Marker56422:Marker56423:Marker56424:Marker56425:Marker56426:Marker56427:Marker56428:Marker56429:Marker56430:Marker56431:Marker56432:Marker56433:Mar…
Block3064	2	66.687	21220888	21220888	Marker53314
Block3062	2	66.687	21217823	21219357	Marker53287:Marker53288:Marker53289:Marker53290:Marker53291:Marker53292:Marker53293:Marker53294:Marker53295:Marker53296:Marker53297
Block3039	2	66.687	20199083	20341939	Marker52531:Marker52532:Marker52533:Marker52534:Marker52535:Marker52536
Block3470	2	66.687	30069148	30075022	Marker63342:Marker63343:Marker63344:Marker63345:Marker63346:Marker63347:Marker63348:Marker63349:Marker63350:Marker63351:Marker63352:Marker63353:Marker63354:Marker63355:Marker63356:Marker63357:Marker63358:Marker63359:Marker63360:Marker63361:Marker63362:Marker63363:Marker63364:Marker63365:Marker63366:Marker63367:Marker63368:Marker63369:Marker63370:Marker63371:Marker63372:Marker63373:Marker63374:Mar…
Block3521	2	66.687	30566516	30590737	Marker65671:Marker65672:Marker65673:Marker65674:Marker65675:Marker65676:Marker65677:Marker65678:Marker65679:Marker65680:Marker65681:Marker65682:Marker65683:Marker65684:Marker65685:Marker65686:Marker65687:Marker65688:Marker65689:Marker65690:Marker65691:Marker65692:Marker65693:Marker65694:Marker65695:Marker65696:Marker65697:Marker65698:Marker65699:Marker65700:Marker65701:Marker65702:Marker65703:Mar…
Block3472	2	66.687	30080472	30082824	Marker63438:Marker63439:Marker63440:Marker63441:Marker63442:Marker63443:Marker63444:Marker63445:Marker63446:Marker63447:Marker63448:Marker63449:Marker63450:Marker63451:Marker63452:Marker63453:Marker63454:Marker63455:Marker63456:Marker63457:Marker63458:Marker63459:Marker63460:Marker63461:Marker63462
Block3035	2	66.687	19940493	20027764	Marker52523:Marker52524:Marker52525:Marker52526
Block3497	2	66.687	30329612	30346360	Marker64425:Marker64426:Marker64427:Marker64428:Marker64429:Marker64430:Marker64431:Marker64432:Marker64433:Marker64434:Marker64435:Marker64436:Marker64437:Marker64438:Marker64439:Marker64440:Marker64441:Marker64442:Marker64443:Marker64444:Marker64445:Marker64446:Marker64447:Marker64448:Marker64449:Marker64450:Marker64451:Marker64452:Marker64453:Marker64454:Marker64455:Marker64456:Marker64457:Mar…
Block3209	2	66.687	23659691	23682017	Marker56603:Marker56604:Marker56605:Marker56606:Marker56607:Marker56608:Marker56609:Marker56610:Marker56611:Marker56612:Marker56613:Marker56614:Marker56615:Marker56616:Marker56617:Marker56618:Marker56619:Marker56620:Marker56621:Marker56622:Marker56623:Marker56624:Marker56625:Marker56626:Marker56627:Marker56628:Marker56629:Marker56630:Marker56631:Marker56632:Marker56633:Marker56634:Marker56635:Mar…
Block3150	2	66.687	22714767	22741203	Marker53716:Marker53717:Marker53718:Marker53719:Marker53720:Marker53721:Marker53722:Marker53723:Marker53724:Marker53725:Marker53726:Marker53727:Marker53728:Marker53729:Marker53730:Marker53731:Marker53732:Marker53733:Marker53734:Marker53735:Marker53736:Marker53737:Marker53738:Marker53739:Marker53740:Marker53741:Marker53742:Marker53743:Marker53744:Marker53745:Marker53746:Marker53747:Marker53748:Mar…
Block3231	2	66.687	23846525	23878641	Marker57666:Marker57667:Marker57668:Marker57669:Marker57670:Marker57671:Marker57672:Marker57673:Marker57674:Marker57675:Marker57676:Marker57677:Marker57678:Marker57679:Marker57680:Marker57681:Marker57682:Marker57683:Marker57684:Marker57685:Marker57686:Marker57687:Marker57688:Marker57689:Marker57690:Marker57691:Marker57692:Marker57693:Marker57694:Marker57695:Marker57696:Marker57697:Marker57698:Mar…
Block3217	2	66.687	23733810	23764381	Marker56997:Marker56998:Marker56999:Marker57000:Marker57001:Marker57002:Marker57003:Marker57004:Marker57005:Marker57006:Marker57007:Marker57008:Marker57009:Marker57010:Marker57011:Marker57012:Marker57013:Marker57014:Marker57015:Marker57016:Marker57017:Marker57018:Marker57019:Marker57020:Marker57021:Marker57022:Marker57023:Marker57024:Marker57025:Marker57026:Marker57027:Marker57028:Marker57029:Mar…
Block3058	2	67.005	21199271	21200924	Marker53118:Marker53119:Marker53120:Marker53121:Marker53122:Marker53123:Marker53124:Marker53125:Marker53126:Marker53127:Marker53128:Marker53129:Marker53130:Marker53131:Marker53132:Marker53133:Marker53134:Marker53135:Marker53136:Marker53137:Marker53138:Marker53139
Block3153	2	67.005	22758483	22890415	Marker53943:Marker53944:Marker53945:Marker53946:Marker53947:Marker53948:Marker53949:Marker53950:Marker53951:Marker53952:Marker53953:Marker53954:Marker53955:Marker53956:Marker53957:Marker53958:Marker53959:Marker53960:Marker53961:Marker53962:Marker53963:Marker53964:Marker53965:Marker53966:Marker53967:Marker53968:Marker53969:Marker53970:Marker53971:Marker53972:Marker53973:Marker53974:Marker53975:Mar…
Block3030	2	67.005	19771186	19929400	Marker52435:Marker52436:Marker52437:Marker52438:Marker52439:Marker52440:Marker52441:Marker52442:Marker52443:Marker52444:Marker52445:Marker52446:Marker52447:Marker52448:Marker52449:Marker52450:Marker52451:Marker52452:Marker52453:Marker52454:Marker52455:Marker52456:Marker52457:Marker52458:Marker52459:Marker52460:Marker52461:Marker52462:Marker52463:Marker52464:Marker52465:Marker52466:Marker52467:Mar…
Block3063	2	67.005	21219371	21220359	Marker53298:Marker53299:Marker53300:Marker53301:Marker53302:Marker53303:Marker53304:Marker53305:Marker53306:Marker53307:Marker53308:Marker53309:Marker53310:Marker53311:Marker53312:Marker53313
Block3057	2	67.005	21174106	21199004	Marker53003:Marker53004:Marker53005:Marker53006:Marker53007:Marker53008:Marker53009:Marker53010:Marker53011:Marker53012:Marker53013:Marker53014:Marker53015:Marker53016:Marker53017:Marker53018:Marker53019:Marker53020:Marker53021:Marker53022:Marker53023:Marker53024:Marker53025:Marker53026:Marker53027:Marker53028:Marker53029:Marker53030:Marker53031:Marker53032:Marker53033:Marker53034:Marker53035:Mar…
Block3600	2	68.017	31356542	31379369	Marker69000:Marker69001:Marker69002:Marker69003:Marker69004:Marker69005:Marker69006:Marker69007:Marker69008:Marker69009:Marker69010:Marker69011:Marker69012:Marker69013:Marker69014:Marker69015:Marker69016:Marker69017:Marker69018:Marker69019:Marker69020:Marker69021:Marker69022:Marker69023:Marker69024:Marker69025:Marker69026:Marker69027:Marker69028:Marker69029:Marker69030:Marker69031:Marker69032:Mar…
Block3610	2	68.017	31449811	31467646	Marker69597:Marker69598:Marker69599:Marker69600:Marker69601:Marker69602:Marker69603:Marker69604:Marker69605:Marker69606:Marker69607:Marker69608:Marker69609:Marker69610:Marker69611:Marker69612:Marker69613:Marker69614:Marker69615:Marker69616:Marker69617:Marker69618:Marker69619:Marker69620:Marker69621:Marker69622:Marker69623:Marker69624:Marker69625:Marker69626:Marker69627:Marker69628:Marker69629:Mar…
Block3597	2	68.017	31303600	31327925	Marker68727:Marker68728:Marker68729:Marker68730:Marker68731:Marker68732:Marker68733:Marker68734:Marker68735:Marker68736:Marker68737:Marker68738:Marker68739:Marker68740:Marker68741:Marker68742:Marker68743:Marker68744:Marker68745:Marker68746:Marker68747:Marker68748:Marker68749:Marker68750:Marker68751:Marker68752:Marker68753:Marker68754:Marker68755:Marker68756:Marker68757:Marker68758:Marker68759:Mar…
Block3669	2	68.017	32017835	32037247	Marker72249:Marker72250:Marker72251:Marker72252:Marker72253:Marker72254:Marker72255:Marker72256:Marker72257:Marker72258:Marker72259:Marker72260:Marker72261:Marker72262:Marker72263:Marker72264:Marker72265:Marker72266:Marker72267:Marker72268:Marker72269:Marker72270:Marker72271:Marker72272:Marker72273:Marker72274:Marker72275:Marker72276:Marker72277:Marker72278:Marker72279:Marker72280:Marker72281:Mar…
Block3613	2	68.017	31475790	31491804	Marker69700:Marker69701:Marker69702:Marker69703:Marker69704:Marker69705:Marker69706:Marker69707:Marker69708:Marker69709:Marker69710:Marker69711:Marker69712:Marker69713:Marker69714:Marker69715:Marker69716:Marker69717:Marker69718:Marker69719:Marker69720:Marker69721:Marker69722:Marker69723:Marker69724:Marker69725:Marker69726:Marker69727:Marker69728:Marker69729:Marker69730:Marker69731:Marker69732:Mar…
Block3609	2	68.017	31423595	31449770	Marker69497:Marker69498:Marker69499:Marker69500:Marker69501:Marker69502:Marker69503:Marker69504:Marker69505:Marker69506:Marker69507:Marker69508:Marker69509:Marker69510:Marker69511:Marker69512:Marker69513:Marker69514:Marker69515:Marker69516:Marker69517:Marker69518:Marker69519:Marker69520:Marker69521:Marker69522:Marker69523:Marker69524:Marker69525:Marker69526:Marker69527:Marker69528:Marker69529:Mar…
Block3617	2	68.017	31545506	31597162	Marker69985:Marker69986:Marker69987:Marker69988:Marker69989:Marker69990:Marker69991:Marker69992:Marker69993:Marker69994:Marker69995:Marker69996:Marker69997:Marker69998:Marker69999:Marker70000:Marker70001:Marker70002:Marker70003:Marker70004:Marker70005:Marker70006:Marker70007:Marker70008:Marker70009:Marker70010:Marker70011:Marker70012:Marker70013:Marker70014:Marker70015:Marker70016:Marker70017:Mar…
Block3620	2	68.017	31615222	31638655	Marker70301:Marker70302:Marker70303:Marker70304:Marker70305:Marker70306:Marker70307:Marker70308:Marker70309:Marker70310:Marker70311:Marker70312:Marker70313:Marker70314:Marker70315:Marker70316:Marker70317:Marker70318:Marker70319:Marker70320:Marker70321:Marker70322:Marker70323:Marker70324:Marker70325:Marker70326:Marker70327:Marker70328:Marker70329:Marker70330:Marker70331:Marker70332:Marker70333:Mar…
Block3576	2	68.017	31208134	31223617	Marker68004:Marker68005:Marker68006:Marker68007:Marker68008:Marker68009:Marker68010:Marker68011:Marker68012:Marker68013:Marker68014:Marker68015:Marker68016:Marker68017:Marker68018:Marker68019:Marker68020:Marker68021:Marker68022:Marker68023:Marker68024:Marker68025:Marker68026:Marker68027:Marker68028:Marker68029
Block3677	2	68.243	32088508	32126843	Marker72599:Marker72600:Marker72601:Marker72602:Marker72603:Marker72604:Marker72605:Marker72606:Marker72607:Marker72608:Marker72609:Marker72610:Marker72611:Marker72612:Marker72613:Marker72614:Marker72615:Marker72616:Marker72617:Marker72618:Marker72619:Marker72620:Marker72621:Marker72622:Marker72623:Marker72624:Marker72625:Marker72626:Marker72627:Marker72628:Marker72629:Marker72630:Marker72631:Mar…
Block3599	2	68.469	31338567	31355927	Marker68889:Marker68890:Marker68891:Marker68892:Marker68893:Marker68894:Marker68895:Marker68896:Marker68897:Marker68898:Marker68899:Marker68900:Marker68901:Marker68902:Marker68903:Marker68904:Marker68905:Marker68906:Marker68907:Marker68908:Marker68909:Marker68910:Marker68911:Marker68912:Marker68913:Marker68914:Marker68915:Marker68916:Marker68917:Marker68918:Marker68919:Marker68920:Marker68921:Mar…
Block3615	2	68.469	31505703	31537311	Marker69842:Marker69843:Marker69844:Marker69845:Marker69846:Marker69847:Marker69848:Marker69849:Marker69850:Marker69851:Marker69852:Marker69853:Marker69854:Marker69855:Marker69856:Marker69857:Marker69858:Marker69859:Marker69860:Marker69861:Marker69862:Marker69863:Marker69864:Marker69865:Marker69866:Marker69867:Marker69868:Marker69869:Marker69870:Marker69871:Marker69872:Marker69873:Marker69874:Mar…
Block3685	2	68.469	32184161	32200828	Marker72877:Marker72878:Marker72879:Marker72880:Marker72881:Marker72882:Marker72883:Marker72884:Marker72885:Marker72886:Marker72887:Marker72888:Marker72889:Marker72890:Marker72891:Marker72892:Marker72893:Marker72894:Marker72895:Marker72896:Marker72897:Marker72898:Marker72899:Marker72900:Marker72901:Marker72902:Marker72903:Marker72904:Marker72905:Marker72906:Marker72907:Marker72908:Marker72909:Mar…
Block3673	2	68.469	32057060	32072618	Marker72441:Marker72442:Marker72443:Marker72444:Marker72445:Marker72446:Marker72447:Marker72448:Marker72449:Marker72450:Marker72451:Marker72452:Marker72453:Marker72454:Marker72455:Marker72456:Marker72457:Marker72458:Marker72459:Marker72460:Marker72461:Marker72462:Marker72463:Marker72464:Marker72465:Marker72466:Marker72467:Marker72468:Marker72469:Marker72470:Marker72471:Marker72472:Marker72473:Mar…
Block3691	2	68.787	32220271	32238210	Marker73060:Marker73061:Marker73062:Marker73063:Marker73064:Marker73065:Marker73066:Marker73067:Marker73068:Marker73069:Marker73070:Marker73071:Marker73072:Marker73073:Marker73074:Marker73075:Marker73076:Marker73077:Marker73078:Marker73079:Marker73080:Marker73081:Marker73082:Marker73083:Marker73084:Marker73085:Marker73086:Marker73087:Marker73088:Marker73089:Marker73090:Marker73091:Marker73092:Mar…
Block3704	2	68.787	32341594	32372965	Marker73562:Marker73563:Marker73564:Marker73565:Marker73566:Marker73567:Marker73568:Marker73569:Marker73570:Marker73571:Marker73572:Marker73573:Marker73574:Marker73575:Marker73576:Marker73577:Marker73578:Marker73579:Marker73580:Marker73581:Marker73582:Marker73583:Marker73584:Marker73585:Marker73586:Marker73587:Marker73588:Marker73589:Marker73590:Marker73591:Marker73592:Marker73593:Marker73594:Mar…
Block3700	2	69.105	32277616	32292942	Marker73423:Marker73424:Marker73425:Marker73426:Marker73427:Marker73428:Marker73429:Marker73430:Marker73431:Marker73432:Marker73433:Marker73434:Marker73435:Marker73436:Marker73437:Marker73438:Marker73439:Marker73440:Marker73441:Marker73442:Marker73443:Marker73444:Marker73445:Marker73446:Marker73447:Marker73448:Marker73449:Marker73450:Marker73451:Marker73452:Marker73453:Marker73454:Marker73455:Mar…
Block3708	2	69.105	32419962	32447966	Marker73648:Marker73649:Marker73650:Marker73651:Marker73652:Marker73653:Marker73654:Marker73655:Marker73656:Marker73657:Marker73658:Marker73659:Marker73660:Marker73661:Marker73662:Marker73663:Marker73664:Marker73665:Marker73666:Marker73667:Marker73668:Marker73669:Marker73670:Marker73671:Marker73672:Marker73673:Marker73674:Marker73675:Marker73676:Marker73677:Marker73678:Marker73679:Marker73680:Mar…
Block3702	2	69.423	32307044	32326491	Marker73500:Marker73501:Marker73502:Marker73503:Marker73504:Marker73505:Marker73506:Marker73507:Marker73508:Marker73509:Marker73510:Marker73511:Marker73512:Marker73513:Marker73514:Marker73515:Marker73516:Marker73517:Marker73518:Marker73519:Marker73520:Marker73521:Marker73522:Marker73523:Marker73524:Marker73525:Marker73526:Marker73527:Marker73528:Marker73529:Marker73530
Block3680	2	69.423	32138524	32160590	Marker72711:Marker72712:Marker72713:Marker72714:Marker72715:Marker72716:Marker72717:Marker72718:Marker72719:Marker72720:Marker72721:Marker72722:Marker72723:Marker72724:Marker72725:Marker72726:Marker72727:Marker72728:Marker72729:Marker72730:Marker72731:Marker72732:Marker72733:Marker72734:Marker72735:Marker72736:Marker72737:Marker72738:Marker72739:Marker72740:Marker72741:Marker72742:Marker72743:Mar…
Block3651	2	69.97	31877189	31902305	Marker71331:Marker71332:Marker71333:Marker71334:Marker71335:Marker71336:Marker71337:Marker71338:Marker71339:Marker71340:Marker71341:Marker71342:Marker71343:Marker71344:Marker71345:Marker71346:Marker71347:Marker71348:Marker71349:Marker71350:Marker71351:Marker71352:Marker71353:Marker71354:Marker71355:Marker71356:Marker71357:Marker71358:Marker71359:Marker71360:Marker71361:Marker71362:Marker71363:Mar…
Block3645	2	69.97	31788147	31821457	Marker71094:Marker71095:Marker71096:Marker71097:Marker71098:Marker71099:Marker71100:Marker71101:Marker71102:Marker71103:Marker71104:Marker71105:Marker71106:Marker71107:Marker71108:Marker71109:Marker71110:Marker71111:Marker71112:Marker71113:Marker71114:Marker71115:Marker71116:Marker71117:Marker71118
Block3635	2	69.97	31704108	31720413	Marker70711:Marker70712:Marker70713:Marker70714:Marker70715:Marker70716:Marker70717:Marker70718:Marker70719:Marker70720:Marker70721:Marker70722:Marker70723:Marker70724:Marker70725:Marker70726:Marker70727:Marker70728:Marker70729:Marker70730:Marker70731:Marker70732:Marker70733:Marker70734:Marker70735:Marker70736:Marker70737:Marker70738:Marker70739:Marker70740:Marker70741:Marker70742:Marker70743:Mar…
Block3660	2	69.97	31963510	31986028	Marker71871:Marker71872:Marker71873:Marker71874:Marker71875:Marker71876:Marker71877:Marker71878:Marker71879:Marker71880:Marker71881:Marker71882:Marker71883:Marker71884:Marker71885:Marker71886:Marker71887:Marker71888:Marker71889:Marker71890:Marker71891:Marker71892:Marker71893:Marker71894:Marker71895:Marker71896:Marker71897:Marker71898:Marker71899:Marker71900:Marker71901:Marker71902:Marker71903:Mar…
Block3658	2	69.97	31941248	31957761	Marker71787:Marker71788:Marker71789:Marker71790:Marker71791:Marker71792:Marker71793:Marker71794:Marker71795:Marker71796:Marker71797:Marker71798:Marker71799:Marker71800:Marker71801:Marker71802:Marker71803:Marker71804:Marker71805:Marker71806:Marker71807:Marker71808:Marker71809:Marker71810:Marker71811:Marker71812:Marker71813:Marker71814:Marker71815:Marker71816:Marker71817:Marker71818:Marker71819:Mar…
Block3709	2	69.97	32448066	32484417	Marker73699:Marker73700:Marker73701:Marker73702:Marker73703:Marker73704:Marker73705:Marker73706:Marker73707:Marker73708:Marker73709:Marker73710:Marker73711:Marker73712:Marker73713:Marker73714:Marker73715:Marker73716:Marker73717:Marker73718:Marker73719:Marker73720:Marker73721:Marker73722:Marker73723:Marker73724:Marker73725:Marker73726:Marker73727:Marker73728:Marker73729:Marker73730:Marker73731:Mar…
Block3650	2	69.97	31838407	31877158	Marker71192:Marker71193:Marker71194:Marker71195:Marker71196:Marker71197:Marker71198:Marker71199:Marker71200:Marker71201:Marker71202:Marker71203:Marker71204:Marker71205:Marker71206:Marker71207:Marker71208:Marker71209:Marker71210:Marker71211:Marker71212:Marker71213:Marker71214:Marker71215:Marker71216:Marker71217:Marker71218:Marker71219:Marker71220:Marker71221:Marker71222:Marker71223:Marker71224:Mar…
Block3715	2	70.517	32555952	32573654	Marker74210:Marker74211:Marker74212:Marker74213:Marker74214:Marker74215:Marker74216:Marker74217:Marker74218:Marker74219:Marker74220:Marker74221:Marker74222:Marker74223:Marker74224:Marker74225:Marker74226:Marker74227:Marker74228:Marker74229:Marker74230:Marker74231:Marker74232:Marker74233:Marker74234:Marker74235:Marker74236:Marker74237:Marker74238:Marker74239:Marker74240:Marker74241:Marker74242:Mar…
Block3716	2	70.517	32573825	32590262	Marker74268:Marker74269:Marker74270:Marker74271:Marker74272:Marker74273:Marker74274:Marker74275:Marker74276:Marker74277:Marker74278:Marker74279:Marker74280:Marker74281:Marker74282:Marker74283:Marker74284:Marker74285:Marker74286:Marker74287:Marker74288:Marker74289:Marker74290:Marker74291:Marker74292:Marker74293:Marker74294:Marker74295:Marker74296:Marker74297:Marker74298:Marker74299:Marker74300:Mar…
Block3728	2	70.744	32916828	32940147	Marker75074:Marker75075:Marker75076:Marker75077:Marker75078:Marker75079:Marker75080:Marker75081:Marker75082:Marker75083:Marker75084:Marker75085:Marker75086:Marker75087:Marker75088:Marker75089:Marker75090:Marker75091:Marker75092:Marker75093:Marker75094:Marker75095:Marker75096:Marker75097:Marker75098:Marker75099:Marker75100:Marker75101:Marker75102:Marker75103:Marker75104:Marker75105:Marker75106:Mar…
Block3706	2	70.744	32383830	32418547	Marker73616:Marker73617:Marker73618:Marker73619:Marker73620:Marker73621:Marker73622:Marker73623:Marker73624:Marker73625:Marker73626:Marker73627:Marker73628:Marker73629:Marker73630:Marker73631:Marker73632:Marker73633:Marker73634:Marker73635:Marker73636:Marker73637:Marker73638:Marker73639:Marker73640:Marker73641:Marker73642:Marker73643:Marker73644
Block3727	2	70.744	32837595	32916780	Marker74973:Marker74974:Marker74975:Marker74976:Marker74977:Marker74978:Marker74979:Marker74980:Marker74981:Marker74982:Marker74983:Marker74984:Marker74985:Marker74986:Marker74987:Marker74988:Marker74989:Marker74990:Marker74991:Marker74992:Marker74993:Marker74994:Marker74995:Marker74996:Marker74997:Marker74998:Marker74999:Marker75000:Marker75001:Marker75002:Marker75003:Marker75004:Marker75005:Mar…
Block3737	2	70.972	33109656	33134704	Marker75583:Marker75584:Marker75585:Marker75586:Marker75587:Marker75588:Marker75589:Marker75590:Marker75591:Marker75592:Marker75593:Marker75594:Marker75595:Marker75596:Marker75597:Marker75598:Marker75599:Marker75600:Marker75601:Marker75602:Marker75603:Marker75604:Marker75605:Marker75606:Marker75607:Marker75608:Marker75609:Marker75610:Marker75611:Marker75612:Marker75613:Marker75614:Marker75615:Mar…
Block3755	2	71.199	33372716	33389558	Marker75960:Marker75961:Marker75962:Marker75963:Marker75964:Marker75965:Marker75966:Marker75967:Marker75968:Marker75969:Marker75970:Marker75971:Marker75972:Marker75973:Marker75974:Marker75975:Marker75976:Marker75977:Marker75978:Marker75979:Marker75980:Marker75981:Marker75982:Marker75983:Marker75984:Marker75985:Marker75986:Marker75987:Marker75988:Marker75989:Marker75990:Marker75991:Marker75992:Mar…
Block3714	2	71.199	32539541	32555419	Marker74148:Marker74149:Marker74150:Marker74151:Marker74152:Marker74153:Marker74154:Marker74155:Marker74156:Marker74157:Marker74158:Marker74159:Marker74160:Marker74161:Marker74162:Marker74163:Marker74164:Marker74165:Marker74166:Marker74167:Marker74168:Marker74169:Marker74170:Marker74171:Marker74172:Marker74173:Marker74174:Marker74175:Marker74176:Marker74177:Marker74178:Marker74179:Marker74180:Mar…
Block3722	2	71.426	32625443	32660302	Marker74438:Marker74439:Marker74440:Marker74441:Marker74442:Marker74443:Marker74444:Marker74445:Marker74446:Marker74447:Marker74448:Marker74449:Marker74450:Marker74451:Marker74452:Marker74453:Marker74454:Marker74455:Marker74456:Marker74457:Marker74458:Marker74459:Marker74460:Marker74461:Marker74462:Marker74463:Marker74464:Marker74465:Marker74466:Marker74467:Marker74468:Marker74469:Marker74470:Mar…
Block3743	2	71.426	33272466	33303135	Marker75801:Marker75802:Marker75803:Marker75804:Marker75805:Marker75806:Marker75807:Marker75808:Marker75809:Marker75810:Marker75811:Marker75812:Marker75813:Marker75814:Marker75815:Marker75816:Marker75817:Marker75818:Marker75819:Marker75820:Marker75821:Marker75822:Marker75823:Marker75824:Marker75825:Marker75826:Marker75827:Marker75828:Marker75829:Marker75830:Marker75831:Marker75832:Marker75833:Mar…
Block3726	2	71.426	32770489	32837565	Marker74829:Marker74830:Marker74831:Marker74832:Marker74833:Marker74834:Marker74835:Marker74836:Marker74837:Marker74838:Marker74839:Marker74840:Marker74841:Marker74842:Marker74843:Marker74844:Marker74845:Marker74846:Marker74847:Marker74848:Marker74849:Marker74850:Marker74851:Marker74852:Marker74853:Marker74854:Marker74855:Marker74856:Marker74857:Marker74858:Marker74859:Marker74860:Marker74861:Mar…
Block3712	2	71.426	32503263	32528206	Marker74005:Marker74006:Marker74007:Marker74008:Marker74009:Marker74010:Marker74011:Marker74012:Marker74013:Marker74014:Marker74015:Marker74016:Marker74017:Marker74018:Marker74019:Marker74020:Marker74021:Marker74022:Marker74023:Marker74024:Marker74025:Marker74026:Marker74027:Marker74028:Marker74029:Marker74030:Marker74031:Marker74032:Marker74033:Marker74034:Marker74035:Marker74036:Marker74037:Mar…
Block3729	2	71.426	32940269	32976393	Marker75150:Marker75151:Marker75152:Marker75153:Marker75154:Marker75155:Marker75156:Marker75157:Marker75158:Marker75159:Marker75160:Marker75161:Marker75162:Marker75163:Marker75164:Marker75165:Marker75166:Marker75167:Marker75168:Marker75169:Marker75170:Marker75171:Marker75172:Marker75173:Marker75174:Marker75175:Marker75176:Marker75177:Marker75178:Marker75179:Marker75180:Marker75181:Marker75182:Mar…
Block3725	2	71.426	32669521	32770299	Marker74586:Marker74587:Marker74588:Marker74589:Marker74590:Marker74591:Marker74592:Marker74593:Marker74594:Marker74595:Marker74596:Marker74597:Marker74598:Marker74599:Marker74600:Marker74601:Marker74602:Marker74603:Marker74604:Marker74605:Marker74606:Marker74607:Marker74608:Marker74609:Marker74610:Marker74611:Marker74612:Marker74613:Marker74614:Marker74615:Marker74616:Marker74617:Marker74618:Mar…
Block3742	2	71.426	33248912	33271655	Marker75777:Marker75778:Marker75779:Marker75780:Marker75781:Marker75782:Marker75783:Marker75784:Marker75785:Marker75786:Marker75787:Marker75788:Marker75789:Marker75790:Marker75791:Marker75792:Marker75793:Marker75794:Marker75795:Marker75796:Marker75797:Marker75798:Marker75799:Marker75800
Block3900	2	71.653	34567611	34590387	Marker79327:Marker79328:Marker79329:Marker79330:Marker79331:Marker79332:Marker79333:Marker79334:Marker79335:Marker79336:Marker79337:Marker79338:Marker79339:Marker79340:Marker79341:Marker79342:Marker79343:Marker79344:Marker79345:Marker79346:Marker79347:Marker79348:Marker79349:Marker79350:Marker79351:Marker79352:Marker79353:Marker79354:Marker79355:Marker79356:Marker79357:Marker79358:Marker79359:Mar…
Block3738	2	71.653	33135939	33157250	Marker75623:Marker75624:Marker75625:Marker75626:Marker75627:Marker75628:Marker75629:Marker75630:Marker75631:Marker75632:Marker75633:Marker75634:Marker75635:Marker75636:Marker75637:Marker75638:Marker75639:Marker75640:Marker75641:Marker75642:Marker75643:Marker75644:Marker75645:Marker75646:Marker75647:Marker75648:Marker75649:Marker75650:Marker75651:Marker75652:Marker75653
Block3746	2	71.653	33308324	33352922	Marker75867:Marker75868:Marker75869:Marker75870:Marker75871:Marker75872:Marker75873:Marker75874:Marker75875:Marker75876:Marker75877:Marker75878:Marker75879:Marker75880:Marker75881:Marker75882:Marker75883:Marker75884:Marker75885:Marker75886:Marker75887:Marker75888:Marker75889:Marker75890:Marker75891:Marker75892:Marker75893:Marker75894:Marker75895:Marker75896:Marker75897:Marker75898:Marker75899:Mar…
Block3955	2	71.653	34968130	35001808	Marker80874:Marker80875:Marker80876:Marker80877:Marker80878:Marker80879:Marker80880:Marker80881:Marker80882:Marker80883:Marker80884:Marker80885:Marker80886:Marker80887:Marker80888:Marker80889:Marker80890:Marker80891:Marker80892:Marker80893:Marker80894:Marker80895:Marker80896:Marker80897:Marker80898:Marker80899:Marker80900:Marker80901:Marker80902:Marker80903:Marker80904:Marker80905:Marker80906:Mar…
Block3995	2	71.653	35281175	35364776	Marker81939:Marker81940:Marker81941
Block3739	2	71.653	33157387	33197765	Marker75654:Marker75655:Marker75656:Marker75657:Marker75658:Marker75659:Marker75660:Marker75661:Marker75662:Marker75663:Marker75664:Marker75665:Marker75666:Marker75667:Marker75668:Marker75669:Marker75670:Marker75671:Marker75672:Marker75673:Marker75674:Marker75675:Marker75676:Marker75677:Marker75678:Marker75679:Marker75680:Marker75681:Marker75682:Marker75683:Marker75684:Marker75685:Marker75686:Mar…
Block3740	2	71.653	33198183	33228961	Marker75701:Marker75702:Marker75703:Marker75704:Marker75705:Marker75706:Marker75707:Marker75708:Marker75709:Marker75710:Marker75711:Marker75712:Marker75713:Marker75714:Marker75715:Marker75716:Marker75717:Marker75718:Marker75719:Marker75720:Marker75721:Marker75722:Marker75723:Marker75724:Marker75725:Marker75726:Marker75727:Marker75728:Marker75729:Marker75730:Marker75731:Marker75732:Marker75733:Mar…
Block3734	2	71.653	32997874	33056711	Marker75339:Marker75340:Marker75341:Marker75342:Marker75343:Marker75344:Marker75345:Marker75346:Marker75347:Marker75348:Marker75349:Marker75350:Marker75351:Marker75352:Marker75353:Marker75354:Marker75355:Marker75356:Marker75357:Marker75358:Marker75359:Marker75360:Marker75361:Marker75362:Marker75363:Marker75364:Marker75365:Marker75366:Marker75367:Marker75368:Marker75369:Marker75370:Marker75371:Mar…
Block3987	2	71.653	35261939	35276961	Marker81856:Marker81857:Marker81858:Marker81859:Marker81860:Marker81861:Marker81862:Marker81863:Marker81864:Marker81865:Marker81866:Marker81867:Marker81868:Marker81869:Marker81870:Marker81871:Marker81872:Marker81873:Marker81874:Marker81875:Marker81876:Marker81877:Marker81878:Marker81879:Marker81880:Marker81881:Marker81882:Marker81883:Marker81884:Marker81885:Marker81886:Marker81887:Marker81888:Mar…
Block3979	2	71.653	35164700	35184778	Marker81556:Marker81557:Marker81558:Marker81559:Marker81560:Marker81561:Marker81562:Marker81563:Marker81564:Marker81565:Marker81566:Marker81567:Marker81568:Marker81569:Marker81570:Marker81571:Marker81572:Marker81573:Marker81574:Marker81575:Marker81576:Marker81577:Marker81578:Marker81579:Marker81580:Marker81581:Marker81582:Marker81583:Marker81584:Marker81585:Marker81586:Marker81587:Marker81588:Mar…
Block3735	2	71.653	33056792	33094785	Marker75500:Marker75501:Marker75502:Marker75503:Marker75504:Marker75505:Marker75506:Marker75507:Marker75508:Marker75509:Marker75510:Marker75511:Marker75512:Marker75513:Marker75514:Marker75515:Marker75516:Marker75517:Marker75518:Marker75519:Marker75520:Marker75521:Marker75522:Marker75523:Marker75524:Marker75525:Marker75526:Marker75527:Marker75528:Marker75529:Marker75530:Marker75531:Marker75532:Mar…
Block3741	2	71.653	33229032	33248517	Marker75755:Marker75756:Marker75757:Marker75758:Marker75759:Marker75760:Marker75761:Marker75762:Marker75763:Marker75764:Marker75765:Marker75766:Marker75767:Marker75768:Marker75769:Marker75770:Marker75771:Marker75772:Marker75773:Marker75774:Marker75775:Marker75776
Block3980	2	71.653	35185202	35200903	Marker81629:Marker81630:Marker81631:Marker81632:Marker81633:Marker81634:Marker81635:Marker81636:Marker81637:Marker81638:Marker81639:Marker81640:Marker81641:Marker81642:Marker81643:Marker81644:Marker81645:Marker81646:Marker81647:Marker81648:Marker81649:Marker81650:Marker81651:Marker81652:Marker81653:Marker81654:Marker81655:Marker81656:Marker81657:Marker81658:Marker81659:Marker81660:Marker81661:Mar…
Block3974	2	71.653	35124972	35145641	Marker81374:Marker81375:Marker81376:Marker81377:Marker81378:Marker81379:Marker81380:Marker81381:Marker81382:Marker81383:Marker81384:Marker81385:Marker81386:Marker81387:Marker81388:Marker81389:Marker81390:Marker81391:Marker81392:Marker81393:Marker81394:Marker81395:Marker81396:Marker81397:Marker81398:Marker81399:Marker81400:Marker81401:Marker81402:Marker81403:Marker81404:Marker81405:Marker81406:Mar…
Block3839	2	71.653	33997390	34012550	Marker77692:Marker77693:Marker77694:Marker77695:Marker77696:Marker77697:Marker77698:Marker77699:Marker77700:Marker77701:Marker77702:Marker77703:Marker77704:Marker77705:Marker77706:Marker77707:Marker77708:Marker77709:Marker77710:Marker77711:Marker77712:Marker77713:Marker77714:Marker77715:Marker77716:Marker77717:Marker77718:Marker77719:Marker77720:Marker77721:Marker77722:Marker77723:Marker77724:Mar…
Block3933	2	71.653	34778011	34793136	Marker80038:Marker80039:Marker80040:Marker80041:Marker80042:Marker80043:Marker80044:Marker80045:Marker80046:Marker80047:Marker80048:Marker80049:Marker80050:Marker80051:Marker80052:Marker80053:Marker80054:Marker80055:Marker80056:Marker80057:Marker80058:Marker80059:Marker80060:Marker80061:Marker80062:Marker80063:Marker80064:Marker80065:Marker80066:Marker80067:Marker80068:Marker80069:Marker80070:Mar…
Block3927	2	72.341	34704892	34724212	Marker79825:Marker79826:Marker79827:Marker79828:Marker79829:Marker79830:Marker79831:Marker79832:Marker79833:Marker79834:Marker79835:Marker79836:Marker79837:Marker79838:Marker79839:Marker79840:Marker79841:Marker79842:Marker79843:Marker79844:Marker79845:Marker79846:Marker79847:Marker79848:Marker79849:Marker79850:Marker79851:Marker79852:Marker79853:Marker79854:Marker79855:Marker79856:Marker79857
Block3984	2	72.798	35222907	35246934	Marker81743:Marker81744:Marker81745:Marker81746:Marker81747:Marker81748:Marker81749:Marker81750:Marker81751:Marker81752:Marker81753:Marker81754:Marker81755:Marker81756:Marker81757:Marker81758:Marker81759:Marker81760:Marker81761:Marker81762:Marker81763:Marker81764:Marker81765:Marker81766:Marker81767:Marker81768:Marker81769:Marker81770:Marker81771:Marker81772:Marker81773:Marker81774:Marker81775:Mar…
Block3935	2	73.025	34798116	34819816	Marker80153:Marker80154:Marker80155:Marker80156:Marker80157:Marker80158:Marker80159:Marker80160:Marker80161:Marker80162:Marker80163:Marker80164:Marker80165:Marker80166:Marker80167:Marker80168:Marker80169:Marker80170:Marker80171:Marker80172:Marker80173:Marker80174:Marker80175:Marker80176:Marker80177:Marker80178:Marker80179:Marker80180:Marker80181:Marker80182:Marker80183:Marker80184:Marker80185:Mar…
Block3983	2	73.025	35204944	35222688	Marker81704:Marker81705:Marker81706:Marker81707:Marker81708:Marker81709:Marker81710:Marker81711:Marker81712:Marker81713:Marker81714:Marker81715:Marker81716:Marker81717:Marker81718:Marker81719:Marker81720:Marker81721:Marker81722:Marker81723:Marker81724:Marker81725:Marker81726:Marker81727:Marker81728:Marker81729:Marker81730:Marker81731:Marker81732:Marker81733:Marker81734:Marker81735:Marker81736:Mar…
Block3966	2	73.253	35070373	35102885	Marker81292:Marker81293:Marker81294:Marker81295:Marker81296:Marker81297:Marker81298:Marker81299:Marker81300:Marker81301:Marker81302:Marker81303:Marker81304:Marker81305:Marker81306:Marker81307:Marker81308:Marker81309:Marker81310:Marker81311:Marker81312:Marker81313:Marker81314:Marker81315:Marker81316:Marker81317:Marker81318:Marker81319:Marker81320:Marker81321:Marker81322:Marker81323:Marker81324:Mar…
Block3887	2	73.253	34453221	34508826	Marker78988:Marker78989:Marker78990:Marker78991:Marker78992:Marker78993:Marker78994:Marker78995:Marker78996:Marker78997:Marker78998:Marker78999:Marker79000:Marker79001:Marker79002:Marker79003:Marker79004:Marker79005:Marker79006:Marker79007:Marker79008:Marker79009:Marker79010:Marker79011:Marker79012:Marker79013:Marker79014:Marker79015:Marker79016:Marker79017:Marker79018:Marker79019:Marker79020:Mar…
Block3930	2	73.253	34739318	34759468	Marker79866:Marker79867:Marker79868:Marker79869:Marker79870:Marker79871:Marker79872:Marker79873:Marker79874:Marker79875:Marker79876:Marker79877:Marker79878:Marker79879:Marker79880:Marker79881:Marker79882:Marker79883:Marker79884:Marker79885:Marker79886:Marker79887:Marker79888:Marker79889:Marker79890:Marker79891:Marker79892:Marker79893:Marker79894:Marker79895:Marker79896:Marker79897:Marker79898:Mar…
Block3881	2	73.253	34359400	34417040	Marker78761:Marker78762:Marker78763:Marker78764:Marker78765:Marker78766:Marker78767:Marker78768:Marker78769:Marker78770:Marker78771:Marker78772:Marker78773:Marker78774:Marker78775:Marker78776:Marker78777:Marker78778:Marker78779:Marker78780:Marker78781:Marker78782:Marker78783:Marker78784:Marker78785:Marker78786:Marker78787:Marker78788:Marker78789:Marker78790:Marker78791:Marker78792:Marker78793:Mar…
Block3931	2	73.253	34759498	34776531	Marker79937:Marker79938:Marker79939:Marker79940:Marker79941:Marker79942:Marker79943:Marker79944:Marker79945:Marker79946:Marker79947:Marker79948:Marker79949:Marker79950:Marker79951:Marker79952:Marker79953:Marker79954:Marker79955:Marker79956:Marker79957:Marker79958:Marker79959:Marker79960:Marker79961:Marker79962:Marker79963:Marker79964:Marker79965:Marker79966:Marker79967:Marker79968:Marker79969:Mar…
Block3954	2	73.253	34931406	34967754	Marker80792:Marker80793:Marker80794:Marker80795:Marker80796:Marker80797:Marker80798:Marker80799:Marker80800:Marker80801:Marker80802:Marker80803:Marker80804:Marker80805:Marker80806:Marker80807:Marker80808:Marker80809:Marker80810:Marker80811:Marker80812:Marker80813:Marker80814:Marker80815:Marker80816:Marker80817:Marker80818:Marker80819:Marker80820:Marker80821:Marker80822:Marker80823:Marker80824:Mar…
Block3949	2	73.253	34878498	34901968	Marker80633:Marker80634:Marker80635:Marker80636:Marker80637:Marker80638:Marker80639:Marker80640:Marker80641:Marker80642:Marker80643:Marker80644:Marker80645:Marker80646:Marker80647:Marker80648:Marker80649:Marker80650:Marker80651:Marker80652:Marker80653:Marker80654:Marker80655:Marker80656:Marker80657:Marker80658:Marker80659:Marker80660:Marker80661:Marker80662:Marker80663:Marker80664:Marker80665:Mar…
Block3903	2	73.253	34592898	34642241	Marker79434:Marker79435:Marker79436:Marker79437:Marker79438:Marker79439:Marker79440:Marker79441:Marker79442:Marker79443:Marker79444:Marker79445:Marker79446:Marker79447:Marker79448:Marker79449:Marker79450:Marker79451:Marker79452:Marker79453:Marker79454:Marker79455:Marker79456:Marker79457:Marker79458:Marker79459:Marker79460:Marker79461:Marker79462:Marker79463:Marker79464:Marker79465:Marker79466:Mar…
Block3879	2	73.253	34338492	34356656	Marker78737:Marker78738:Marker78739:Marker78740:Marker78741:Marker78742:Marker78743:Marker78744:Marker78745:Marker78746:Marker78747:Marker78748
Block3875	2	73.709	34299759	34319290	Marker78582:Marker78583:Marker78584:Marker78585:Marker78586:Marker78587:Marker78588:Marker78589:Marker78590:Marker78591:Marker78592:Marker78593:Marker78594:Marker78595:Marker78596:Marker78597:Marker78598:Marker78599:Marker78600:Marker78601:Marker78602:Marker78603:Marker78604:Marker78605:Marker78606:Marker78607:Marker78608:Marker78609:Marker78610:Marker78611:Marker78612:Marker78613:Marker78614:Mar…
Block3850	2	73.937	34049487	34090445	Marker77833:Marker77834:Marker77835:Marker77836:Marker77837:Marker77838:Marker77839:Marker77840:Marker77841:Marker77842:Marker77843:Marker77844:Marker77845:Marker77846:Marker77847:Marker77848:Marker77849:Marker77850:Marker77851:Marker77852:Marker77853:Marker77854:Marker77855:Marker77856:Marker77857:Marker77858:Marker77859:Marker77860:Marker77861:Marker77862:Marker77863:Marker77864:Marker77865:Mar…
Block3852	2	73.937	34125232	34141678	Marker77967:Marker77968:Marker77969:Marker77970:Marker77971:Marker77972:Marker77973:Marker77974:Marker77975:Marker77976:Marker77977:Marker77978:Marker77979:Marker77980:Marker77981:Marker77982:Marker77983:Marker77984:Marker77985:Marker77986:Marker77987:Marker77988:Marker77989:Marker77990:Marker77991:Marker77992:Marker77993:Marker77994:Marker77995:Marker77996:Marker77997:Marker77998:Marker77999:Mar…
Block3823	2	73.937	33929072	33951979	Marker77559:Marker77560:Marker77561:Marker77562:Marker77563:Marker77564:Marker77565:Marker77566:Marker77567:Marker77568:Marker77569:Marker77570:Marker77571:Marker77572:Marker77573:Marker77574:Marker77575:Marker77576:Marker77577:Marker77578:Marker77579:Marker77580:Marker77581:Marker77582:Marker77583:Marker77584:Marker77585:Marker77586:Marker77587:Marker77588:Marker77589:Marker77590:Marker77591:Mar…
Block3851	2	73.937	34090683	34125093	Marker77909:Marker77910:Marker77911:Marker77912:Marker77913:Marker77914:Marker77915:Marker77916:Marker77917:Marker77918:Marker77919:Marker77920:Marker77921:Marker77922:Marker77923:Marker77924:Marker77925:Marker77926:Marker77927:Marker77928:Marker77929:Marker77930:Marker77931:Marker77932:Marker77933:Marker77934:Marker77935:Marker77936:Marker77937:Marker77938:Marker77939:Marker77940:Marker77941:Mar…
Block4092	2	74.254	36711032	36756105	Marker86476:Marker86477:Marker86478:Marker86479:Marker86480:Marker86481:Marker86482:Marker86483:Marker86484:Marker86485:Marker86486:Marker86487:Marker86488:Marker86489:Marker86490:Marker86491:Marker86492:Marker86493:Marker86494:Marker86495:Marker86496:Marker86497:Marker86498:Marker86499:Marker86500:Marker86501:Marker86502:Marker86503:Marker86504:Marker86505:Marker86506:Marker86507:Marker86508:Mar…
Block4094	2	74.254	36771700	36812333	Marker86651:Marker86652:Marker86653:Marker86654:Marker86655:Marker86656:Marker86657:Marker86658:Marker86659:Marker86660:Marker86661:Marker86662:Marker86663:Marker86664:Marker86665:Marker86666:Marker86667:Marker86668:Marker86669:Marker86670:Marker86671:Marker86672:Marker86673:Marker86674:Marker86675:Marker86676:Marker86677:Marker86678:Marker86679:Marker86680:Marker86681:Marker86682:Marker86683:Mar…
Block4111	2	74.572	37032662	37048300	Marker87317:Marker87318:Marker87319:Marker87320:Marker87321:Marker87322:Marker87323:Marker87324:Marker87325:Marker87326:Marker87327:Marker87328:Marker87329:Marker87330:Marker87331:Marker87332:Marker87333:Marker87334:Marker87335:Marker87336:Marker87337:Marker87338:Marker87339:Marker87340:Marker87341:Marker87342:Marker87343:Marker87344:Marker87345:Marker87346:Marker87347:Marker87348:Marker87349:Mar…
Block3869	2	74.572	34214167	34232681	Marker78285:Marker78286:Marker78287:Marker78288:Marker78289:Marker78290:Marker78291:Marker78292:Marker78293:Marker78294:Marker78295:Marker78296:Marker78297:Marker78298:Marker78299:Marker78300:Marker78301:Marker78302:Marker78303:Marker78304:Marker78305:Marker78306:Marker78307:Marker78308:Marker78309:Marker78310:Marker78311:Marker78312:Marker78313:Marker78314:Marker78315:Marker78316:Marker78317:Mar…
Block3783	2	74.572	33547343	33563105	Marker76234:Marker76235:Marker76236:Marker76237:Marker76238:Marker76239:Marker76240:Marker76241:Marker76242:Marker76243:Marker76244:Marker76245:Marker76246:Marker76247:Marker76248:Marker76249:Marker76250:Marker76251:Marker76252:Marker76253:Marker76254:Marker76255:Marker76256:Marker76257:Marker76258:Marker76259:Marker76260:Marker76261:Marker76262:Marker76263:Marker76264:Marker76265:Marker76266:Mar…
Block4116	2	74.572	37091329	37138870	Marker87494:Marker87495:Marker87496:Marker87497:Marker87498:Marker87499:Marker87500:Marker87501:Marker87502:Marker87503:Marker87504:Marker87505:Marker87506:Marker87507:Marker87508:Marker87509:Marker87510:Marker87511:Marker87512:Marker87513:Marker87514:Marker87515:Marker87516:Marker87517:Marker87518:Marker87519:Marker87520:Marker87521:Marker87522:Marker87523:Marker87524:Marker87525:Marker87526:Mar…
Block3870	2	74.572	34232707	34251405	Marker78352:Marker78353:Marker78354:Marker78355:Marker78356:Marker78357:Marker78358:Marker78359:Marker78360:Marker78361:Marker78362:Marker78363:Marker78364:Marker78365:Marker78366:Marker78367:Marker78368:Marker78369:Marker78370:Marker78371:Marker78372:Marker78373:Marker78374:Marker78375:Marker78376:Marker78377:Marker78378:Marker78379:Marker78380:Marker78381:Marker78382:Marker78383:Marker78384:Mar…
Block3873	2	74.572	34265215	34287122	Marker78448:Marker78449:Marker78450:Marker78451:Marker78452:Marker78453:Marker78454:Marker78455:Marker78456:Marker78457:Marker78458:Marker78459:Marker78460:Marker78461:Marker78462:Marker78463:Marker78464:Marker78465:Marker78466:Marker78467:Marker78468:Marker78469:Marker78470:Marker78471:Marker78472:Marker78473:Marker78474:Marker78475:Marker78476:Marker78477:Marker78478:Marker78479:Marker78480:Mar…
Block4108	2	74.572	36945444	36974932	Marker87182:Marker87183:Marker87184:Marker87185:Marker87186:Marker87187:Marker87188:Marker87189:Marker87190:Marker87191:Marker87192:Marker87193:Marker87194:Marker87195:Marker87196:Marker87197:Marker87198:Marker87199:Marker87200:Marker87201:Marker87202:Marker87203:Marker87204:Marker87205:Marker87206:Marker87207:Marker87208:Marker87209:Marker87210:Marker87211
Block3798	2	75.119	33647835	33683487	Marker76577:Marker76578:Marker76579:Marker76580:Marker76581:Marker76582:Marker76583:Marker76584:Marker76585:Marker76586:Marker76587:Marker76588:Marker76589:Marker76590:Marker76591:Marker76592:Marker76593:Marker76594:Marker76595:Marker76596:Marker76597:Marker76598:Marker76599:Marker76600:Marker76601:Marker76602:Marker76603:Marker76604:Marker76605:Marker76606:Marker76607:Marker76608:Marker76609:Mar…
Block3822	2	75.119	33910331	33928820	Marker77490:Marker77491:Marker77492:Marker77493:Marker77494:Marker77495:Marker77496:Marker77497:Marker77498:Marker77499:Marker77500:Marker77501:Marker77502:Marker77503:Marker77504:Marker77505:Marker77506:Marker77507:Marker77508:Marker77509:Marker77510:Marker77511:Marker77512:Marker77513:Marker77514:Marker77515:Marker77516:Marker77517:Marker77518:Marker77519:Marker77520:Marker77521:Marker77522:Mar…
Block4087	2	75.119	36673147	36693321	Marker86292:Marker86293:Marker86294:Marker86295:Marker86296:Marker86297:Marker86298:Marker86299:Marker86300:Marker86301:Marker86302:Marker86303:Marker86304:Marker86305:Marker86306:Marker86307:Marker86308:Marker86309:Marker86310:Marker86311:Marker86312:Marker86313:Marker86314:Marker86315:Marker86316:Marker86317:Marker86318:Marker86319:Marker86320:Marker86321:Marker86322:Marker86323:Marker86324:Mar…
Block3820	2	75.119	33889275	33904584	Marker77402:Marker77403:Marker77404:Marker77405:Marker77406:Marker77407:Marker77408:Marker77409:Marker77410:Marker77411:Marker77412:Marker77413:Marker77414:Marker77415:Marker77416:Marker77417:Marker77418:Marker77419:Marker77420:Marker77421:Marker77422:Marker77423:Marker77424:Marker77425:Marker77426:Marker77427:Marker77428:Marker77429:Marker77430:Marker77431:Marker77432:Marker77433:Marker77434:Mar…
Block4076	2	75.119	36558968	36586279	Marker85839:Marker85840:Marker85841:Marker85842:Marker85843:Marker85844:Marker85845:Marker85846:Marker85847:Marker85848:Marker85849:Marker85850:Marker85851:Marker85852:Marker85853:Marker85854:Marker85855:Marker85856:Marker85857:Marker85858:Marker85859:Marker85860:Marker85861:Marker85862:Marker85863:Marker85864:Marker85865:Marker85866:Marker85867:Marker85868:Marker85869:Marker85870:Marker85871:Mar…
Block4082	2	75.437	36614810	36651949	Marker86038:Marker86039:Marker86040:Marker86041:Marker86042:Marker86043:Marker86044:Marker86045:Marker86046:Marker86047:Marker86048:Marker86049:Marker86050:Marker86051:Marker86052:Marker86053:Marker86054:Marker86055:Marker86056:Marker86057:Marker86058:Marker86059:Marker86060:Marker86061:Marker86062:Marker86063:Marker86064:Marker86065:Marker86066:Marker86067:Marker86068:Marker86069:Marker86070:Mar…
Block3775	2	75.437	33464992	33481321	Marker76084:Marker76085:Marker76086:Marker76087:Marker76088:Marker76089:Marker76090:Marker76091:Marker76092:Marker76093:Marker76094:Marker76095:Marker76096:Marker76097:Marker76098:Marker76099:Marker76100:Marker76101:Marker76102:Marker76103:Marker76104:Marker76105:Marker76106:Marker76107:Marker76108:Marker76109
Block3812	2	75.984	33765864	33809356	Marker76944:Marker76945:Marker76946:Marker76947:Marker76948:Marker76949:Marker76950:Marker76951:Marker76952:Marker76953:Marker76954:Marker76955:Marker76956:Marker76957:Marker76958:Marker76959:Marker76960:Marker76961:Marker76962:Marker76963:Marker76964:Marker76965:Marker76966:Marker76967:Marker76968:Marker76969:Marker76970:Marker76971:Marker76972:Marker76973:Marker76974:Marker76975:Marker76976:Mar…
Block3815	2	75.984	33826263	33853402	Marker77131:Marker77132:Marker77133:Marker77134:Marker77135:Marker77136:Marker77137:Marker77138:Marker77139:Marker77140:Marker77141:Marker77142:Marker77143:Marker77144:Marker77145:Marker77146:Marker77147:Marker77148:Marker77149:Marker77150:Marker77151:Marker77152:Marker77153:Marker77154:Marker77155:Marker77156:Marker77157:Marker77158:Marker77159:Marker77160:Marker77161:Marker77162:Marker77163:Mar…
Block4093	2	76.531	36756170	36771610	Marker86588:Marker86589:Marker86590:Marker86591:Marker86592:Marker86593:Marker86594:Marker86595:Marker86596:Marker86597:Marker86598:Marker86599:Marker86600:Marker86601:Marker86602:Marker86603:Marker86604:Marker86605:Marker86606:Marker86607:Marker86608:Marker86609:Marker86610:Marker86611:Marker86612:Marker86613:Marker86614:Marker86615:Marker86616:Marker86617:Marker86618:Marker86619:Marker86620:Mar…
Block3777	2	76.531	33483808	33507094	Marker76113:Marker76114:Marker76115:Marker76116:Marker76117:Marker76118:Marker76119:Marker76120:Marker76121:Marker76122:Marker76123:Marker76124:Marker76125:Marker76126:Marker76127:Marker76128:Marker76129:Marker76130:Marker76131:Marker76132:Marker76133:Marker76134:Marker76135:Marker76136:Marker76137:Marker76138:Marker76139:Marker76140:Marker76141:Marker76142:Marker76143:Marker76144:Marker76145:Mar…
Block4074	2	76.531	36536078	36556329	Marker85775:Marker85776:Marker85777:Marker85778:Marker85779:Marker85780:Marker85781:Marker85782:Marker85783:Marker85784:Marker85785:Marker85786:Marker85787:Marker85788:Marker85789:Marker85790:Marker85791:Marker85792:Marker85793:Marker85794:Marker85795:Marker85796:Marker85797:Marker85798:Marker85799:Marker85800:Marker85801:Marker85802:Marker85803:Marker85804:Marker85805:Marker85806:Marker85807:Mar…
Block4104	2	76.531	36894500	36930042	Marker87069:Marker87070:Marker87071:Marker87072:Marker87073:Marker87074:Marker87075:Marker87076:Marker87077:Marker87078:Marker87079:Marker87080:Marker87081:Marker87082:Marker87083:Marker87084:Marker87085:Marker87086:Marker87087:Marker87088:Marker87089:Marker87090:Marker87091:Marker87092:Marker87093:Marker87094:Marker87095:Marker87096:Marker87097:Marker87098:Marker87099:Marker87100:Marker87101:Mar…
Block4134	2	76.758	37243704	37336026	Marker87937:Marker87938:Marker87939:Marker87940:Marker87941:Marker87942:Marker87943:Marker87944:Marker87945:Marker87946:Marker87947:Marker87948:Marker87949:Marker87950:Marker87951:Marker87952:Marker87953:Marker87954:Marker87955:Marker87956:Marker87957:Marker87958:Marker87959:Marker87960:Marker87961:Marker87962:Marker87963:Marker87964:Marker87965:Marker87966:Marker87967:Marker87968:Marker87969:Mar…
Block4133	2	76.939	37226651	37243578	Marker87916:Marker87917:Marker87918:Marker87919:Marker87920:Marker87921:Marker87922:Marker87923:Marker87924:Marker87925:Marker87926:Marker87927:Marker87928:Marker87929:Marker87930:Marker87931:Marker87932:Marker87933:Marker87934:Marker87935:Marker87936
Block3787	2	77.12	33573135	33590945	Marker76353:Marker76354:Marker76355:Marker76356:Marker76357
Block4137	2	77.346	37353068	37393951	Marker88183:Marker88184:Marker88185:Marker88186:Marker88187:Marker88188:Marker88189:Marker88190:Marker88191:Marker88192:Marker88193:Marker88194:Marker88195:Marker88196:Marker88197:Marker88198:Marker88199:Marker88200:Marker88201:Marker88202:Marker88203:Marker88204:Marker88205:Marker88206:Marker88207:Marker88208:Marker88209:Marker88210:Marker88211:Marker88212:Marker88213:Marker88214:Marker88215:Mar…
Block4141	2	77.346	37411919	37430056	Marker88406:Marker88407:Marker88408:Marker88409:Marker88410:Marker88411:Marker88412:Marker88413:Marker88414:Marker88415:Marker88416:Marker88417:Marker88418:Marker88419:Marker88420:Marker88421:Marker88422:Marker88423:Marker88424:Marker88425:Marker88426:Marker88427:Marker88428:Marker88429:Marker88430:Marker88431:Marker88432
Block3806	2	77.346	33730596	33750195	Marker76886:Marker76887:Marker76888:Marker76889:Marker76890:Marker76891
Block4128	2	77.346	37189525	37206232	Marker87753:Marker87754:Marker87755:Marker87756:Marker87757:Marker87758:Marker87759:Marker87760:Marker87761:Marker87762:Marker87763:Marker87764:Marker87765:Marker87766:Marker87767:Marker87768:Marker87769:Marker87770:Marker87771:Marker87772:Marker87773:Marker87774:Marker87775:Marker87776:Marker87777:Marker87778:Marker87779:Marker87780:Marker87781:Marker87782:Marker87783:Marker87784:Marker87785:Mar…
Block4110	2	77.346	36975539	37032265	Marker87218:Marker87219:Marker87220:Marker87221:Marker87222:Marker87223:Marker87224:Marker87225:Marker87226:Marker87227:Marker87228:Marker87229:Marker87230:Marker87231:Marker87232:Marker87233:Marker87234:Marker87235:Marker87236:Marker87237:Marker87238:Marker87239:Marker87240:Marker87241:Marker87242:Marker87243:Marker87244:Marker87245:Marker87246:Marker87247:Marker87248:Marker87249:Marker87250:Mar…
Block4112	2	77.346	37048672	37070622	Marker87369:Marker87370:Marker87371:Marker87372:Marker87373:Marker87374:Marker87375:Marker87376:Marker87377:Marker87378:Marker87379:Marker87380:Marker87381:Marker87382:Marker87383:Marker87384:Marker87385:Marker87386:Marker87387:Marker87388:Marker87389:Marker87390:Marker87391:Marker87392:Marker87393:Marker87394:Marker87395:Marker87396:Marker87397:Marker87398:Marker87399:Marker87400:Marker87401:Mar…
Block4102	2	77.346	36857433	36889121	Marker86967:Marker86968:Marker86969:Marker86970:Marker86971:Marker86972:Marker86973:Marker86974:Marker86975:Marker86976:Marker86977:Marker86978:Marker86979:Marker86980:Marker86981:Marker86982:Marker86983:Marker86984:Marker86985:Marker86986:Marker86987:Marker86988:Marker86989:Marker86990:Marker86991:Marker86992:Marker86993:Marker86994:Marker86995:Marker86996:Marker86997:Marker86998:Marker86999:Mar…
Block4213	2	77.573	37814981	37842439	Marker89035:Marker89036:Marker89037:Marker89038:Marker89039:Marker89040:Marker89041:Marker89042:Marker89043:Marker89044:Marker89045:Marker89046:Marker89047:Marker89048:Marker89049:Marker89050:Marker89051:Marker89052:Marker89053:Marker89054:Marker89055:Marker89056:Marker89057:Marker89058:Marker89059:Marker89060:Marker89061:Marker89062:Marker89063:Marker89064:Marker89065:Marker89066:Marker89067:Mar…
Block4188	2	77.573	37688631	37712600	Marker88796:Marker88797:Marker88798:Marker88799:Marker88800:Marker88801:Marker88802:Marker88803:Marker88804:Marker88805:Marker88806:Marker88807:Marker88808:Marker88809:Marker88810:Marker88811:Marker88812:Marker88813:Marker88814:Marker88815:Marker88816:Marker88817:Marker88818:Marker88819:Marker88820:Marker88821:Marker88822:Marker88823:Marker88824:Marker88825:Marker88826:Marker88827:Marker88828:Mar…
Block4183	2	77.573	37651429	37672075	Marker88748:Marker88749:Marker88750:Marker88751:Marker88752:Marker88753:Marker88754:Marker88755:Marker88756:Marker88757:Marker88758:Marker88759:Marker88760:Marker88761:Marker88762:Marker88763:Marker88764:Marker88765:Marker88766:Marker88767:Marker88768:Marker88769:Marker88770
Block4070	2	77.573	36494262	36512178	Marker85676:Marker85677:Marker85678:Marker85679:Marker85680:Marker85681:Marker85682:Marker85683:Marker85684:Marker85685:Marker85686:Marker85687:Marker85688:Marker85689:Marker85690:Marker85691:Marker85692:Marker85693:Marker85694:Marker85695:Marker85696:Marker85697:Marker85698:Marker85699:Marker85700:Marker85701:Marker85702:Marker85703:Marker85704:Marker85705:Marker85706:Marker85707:Marker85708:Mar…
Block4071	2	77.573	36512239	36532555	Marker85713:Marker85714:Marker85715:Marker85716:Marker85717:Marker85718:Marker85719:Marker85720:Marker85721:Marker85722:Marker85723:Marker85724:Marker85725:Marker85726:Marker85727:Marker85728:Marker85729:Marker85730:Marker85731:Marker85732:Marker85733:Marker85734:Marker85735:Marker85736:Marker85737:Marker85738:Marker85739:Marker85740:Marker85741:Marker85742:Marker85743:Marker85744:Marker85745:Mar…
Block4182	2	77.573	37631190	37647056	Marker88692:Marker88693:Marker88694:Marker88695:Marker88696:Marker88697:Marker88698:Marker88699:Marker88700:Marker88701:Marker88702:Marker88703:Marker88704:Marker88705:Marker88706:Marker88707:Marker88708:Marker88709:Marker88710:Marker88711:Marker88712:Marker88713:Marker88714:Marker88715:Marker88716:Marker88717:Marker88718:Marker88719:Marker88720:Marker88721:Marker88722:Marker88723:Marker88724:Mar…
Block4218	2	78.03	37877494	37898743	Marker89147:Marker89148:Marker89149:Marker89150:Marker89151:Marker89152:Marker89153:Marker89154:Marker89155:Marker89156:Marker89157:Marker89158:Marker89159:Marker89160:Marker89161:Marker89162:Marker89163:Marker89164:Marker89165:Marker89166:Marker89167:Marker89168:Marker89169:Marker89170:Marker89171:Marker89172:Marker89173
Block4219	2	78.257	37898763	37916137	Marker89174:Marker89175:Marker89176:Marker89177:Marker89178:Marker89179:Marker89180:Marker89181:Marker89182:Marker89183:Marker89184:Marker89185:Marker89186:Marker89187:Marker89188:Marker89189:Marker89190:Marker89191:Marker89192:Marker89193:Marker89194:Marker89195:Marker89196:Marker89197:Marker89198:Marker89199:Marker89200:Marker89201:Marker89202:Marker89203:Marker89204
Block4228	2	78.484	37959270	38002925	Marker89278:Marker89279
Block4233	2	78.484	38152875	38173328	Marker89315:Marker89316:Marker89317:Marker89318:Marker89319:Marker89320:Marker89321:Marker89322:Marker89323:Marker89324:Marker89325:Marker89326:Marker89327:Marker89328:Marker89329:Marker89330:Marker89331:Marker89332:Marker89333:Marker89334:Marker89335:Marker89336:Marker89337:Marker89338:Marker89339:Marker89340:Marker89341
Block4202	2	78.484	37753143	37789869	Marker88968:Marker88969:Marker88970:Marker88971:Marker88972:Marker88973:Marker88974:Marker88975:Marker88976:Marker88977:Marker88978:Marker88979:Marker88980:Marker88981:Marker88982:Marker88983:Marker88984
Block4230	2	78.484	38108381	38149873	Marker89284:Marker89285:Marker89286:Marker89287:Marker89288:Marker89289:Marker89290:Marker89291:Marker89292:Marker89293:Marker89294:Marker89295:Marker89296:Marker89297:Marker89298:Marker89299:Marker89300:Marker89301:Marker89302:Marker89303:Marker89304:Marker89305
Block4229	2	78.484	38011224	38075005	Marker89280:Marker89281:Marker89282:Marker89283
Block4235	2	78.938	38173773	38189836	Marker89343:Marker89344:Marker89345:Marker89346:Marker89347:Marker89348:Marker89349:Marker89350:Marker89351:Marker89352:Marker89353:Marker89354:Marker89355:Marker89356:Marker89357:Marker89358:Marker89359:Marker89360:Marker89361:Marker89362:Marker89363:Marker89364:Marker89365:Marker89366:Marker89367:Marker89368:Marker89369:Marker89370:Marker89371:Marker89372
Block4253	2	79.119	38831817	38856196	Marker89620:Marker89621:Marker89622:Marker89623:Marker89624:Marker89625:Marker89626:Marker89627:Marker89628:Marker89629:Marker89630:Marker89631:Marker89632:Marker89633:Marker89634:Marker89635:Marker89636:Marker89637:Marker89638:Marker89639:Marker89640:Marker89641:Marker89642:Marker89643:Marker89644
Block4252	2	79.527	38802883	38830991	Marker89568:Marker89569:Marker89570:Marker89571:Marker89572:Marker89573:Marker89574:Marker89575:Marker89576:Marker89577:Marker89578:Marker89579:Marker89580:Marker89581:Marker89582:Marker89583:Marker89584:Marker89585:Marker89586:Marker89587:Marker89588:Marker89589:Marker89590:Marker89591:Marker89592:Marker89593:Marker89594:Marker89595:Marker89596:Marker89597:Marker89598:Marker89599:Marker89600:Mar…
Block4254	2	79.708	38862110	38935779	Marker89645:Marker89646:Marker89647:Marker89648:Marker89649:Marker89650:Marker89651:Marker89652:Marker89653:Marker89654:Marker89655:Marker89656:Marker89657:Marker89658
Block4255	2	79.889	38940524	39022309	Marker89659:Marker89660:Marker89661:Marker89662
Block4261	2	80.115	39168229	39313560	Marker89669:Marker89670:Marker89671:Marker89672:Marker89673
Block4264	2	80.115	39365405	39420743	Marker89687:Marker89688:Marker89689:Marker89690:Marker89691:Marker89692:Marker89693:Marker89694:Marker89695:Marker89696:Marker89697:Marker89698:Marker89699:Marker89700:Marker89701:Marker89702:Marker89703:Marker89704:Marker89705:Marker89706:Marker89707:Marker89708:Marker89709:Marker89710:Marker89711:Marker89712:Marker89713:Marker89714:Marker89715:Marker89716:Marker89717:Marker89718:Marker89719:Mar…
Block4265	2	80.115	39420927	39484110	Marker89758:Marker89759:Marker89760:Marker89761:Marker89762:Marker89763:Marker89764:Marker89765:Marker89766:Marker89767:Marker89768:Marker89769:Marker89770:Marker89771:Marker89772:Marker89773
Block4270	2	80.433	39579178	39618722	Marker90029:Marker90030:Marker90031:Marker90032:Marker90033:Marker90034:Marker90035:Marker90036:Marker90037:Marker90038:Marker90039:Marker90040:Marker90041:Marker90042:Marker90043:Marker90044:Marker90045:Marker90046:Marker90047:Marker90048:Marker90049:Marker90050:Marker90051:Marker90052:Marker90053:Marker90054:Marker90055:Marker90056:Marker90057:Marker90058:Marker90059:Marker90060:Marker90061:Mar…
Block4266	2	80.433	39484434	39536986	Marker89774:Marker89775:Marker89776:Marker89777:Marker89778:Marker89779:Marker89780:Marker89781:Marker89782:Marker89783:Marker89784:Marker89785:Marker89786:Marker89787:Marker89788:Marker89789:Marker89790:Marker89791:Marker89792:Marker89793:Marker89794:Marker89795:Marker89796:Marker89797:Marker89798:Marker89799:Marker89800:Marker89801:Marker89802:Marker89803:Marker89804:Marker89805:Marker89806:Mar…
Block4273	2	80.433	39669107	39685238	Marker90276:Marker90277:Marker90278:Marker90279:Marker90280:Marker90281:Marker90282:Marker90283:Marker90284:Marker90285:Marker90286:Marker90287:Marker90288:Marker90289:Marker90290:Marker90291:Marker90292:Marker90293:Marker90294:Marker90295:Marker90296:Marker90297:Marker90298:Marker90299:Marker90300:Marker90301:Marker90302:Marker90303:Marker90304:Marker90305:Marker90306:Marker90307:Marker90308:Mar…
Block4241	2	80.433	38235321	38376657	Marker89429:Marker89430:Marker89431:Marker89432:Marker89433:Marker89434:Marker89435:Marker89436:Marker89437:Marker89438:Marker89439:Marker89440:Marker89441:Marker89442:Marker89443:Marker89444:Marker89445:Marker89446:Marker89447:Marker89448:Marker89449:Marker89450:Marker89451:Marker89452:Marker89453
Block4243	2	80.433	38639645	38729043	Marker89483:Marker89484:Marker89485:Marker89486:Marker89487:Marker89488:Marker89489:Marker89490:Marker89491:Marker89492:Marker89493:Marker89494:Marker89495:Marker89496:Marker89497:Marker89498:Marker89499
Block4285	2	80.433	39816881	39838437	Marker90662:Marker90663:Marker90664:Marker90665:Marker90666:Marker90667:Marker90668:Marker90669:Marker90670:Marker90671:Marker90672:Marker90673:Marker90674:Marker90675:Marker90676:Marker90677:Marker90678:Marker90679:Marker90680:Marker90681:Marker90682:Marker90683:Marker90684:Marker90685:Marker90686:Marker90687:Marker90688:Marker90689:Marker90690:Marker90691:Marker90692:Marker90693:Marker90694:Mar…
Block4242	2	80.433	38383966	38639342	Marker89454:Marker89455:Marker89456:Marker89457:Marker89458:Marker89459:Marker89460:Marker89461:Marker89462:Marker89463:Marker89464:Marker89465:Marker89466:Marker89467:Marker89468:Marker89469:Marker89470:Marker89471:Marker89472:Marker89473:Marker89474:Marker89475:Marker89476:Marker89477:Marker89478:Marker89479:Marker89480:Marker89481:Marker89482
Block4272	2	80.433	39621574	39669090	Marker90116:Marker90117:Marker90118:Marker90119:Marker90120:Marker90121:Marker90122:Marker90123:Marker90124:Marker90125:Marker90126:Marker90127:Marker90128:Marker90129:Marker90130:Marker90131:Marker90132:Marker90133:Marker90134:Marker90135:Marker90136:Marker90137:Marker90138:Marker90139:Marker90140:Marker90141:Marker90142:Marker90143:Marker90144:Marker90145:Marker90146:Marker90147:Marker90148:Mar…
Block4279	2	80.433	39745638	39775980	Marker90452:Marker90453:Marker90454:Marker90455:Marker90456:Marker90457:Marker90458:Marker90459:Marker90460:Marker90461:Marker90462:Marker90463:Marker90464:Marker90465:Marker90466:Marker90467:Marker90468:Marker90469:Marker90470:Marker90471:Marker90472:Marker90473:Marker90474:Marker90475:Marker90476:Marker90477:Marker90478:Marker90479:Marker90480:Marker90481:Marker90482:Marker90483:Marker90484:Mar…
Block4267	2	80.433	39537221	39555547	Marker89863:Marker89864:Marker89865:Marker89866:Marker89867:Marker89868:Marker89869:Marker89870:Marker89871:Marker89872:Marker89873:Marker89874:Marker89875:Marker89876:Marker89877:Marker89878:Marker89879:Marker89880:Marker89881:Marker89882:Marker89883:Marker89884:Marker89885:Marker89886:Marker89887:Marker89888:Marker89889:Marker89890:Marker89891:Marker89892:Marker89893:Marker89894:Marker89895:Mar…
Block4250	2	80.433	38768846	38786848	Marker89513:Marker89514:Marker89515:Marker89516:Marker89517:Marker89518:Marker89519:Marker89520:Marker89521:Marker89522:Marker89523:Marker89524:Marker89525:Marker89526:Marker89527:Marker89528:Marker89529:Marker89530:Marker89531:Marker89532:Marker89533:Marker89534:Marker89535:Marker89536:Marker89537:Marker89538
Block4276	2	80.751	39702047	39734841	Marker90366:Marker90367:Marker90368:Marker90369:Marker90370:Marker90371:Marker90372:Marker90373:Marker90374:Marker90375:Marker90376:Marker90377:Marker90378:Marker90379:Marker90380:Marker90381:Marker90382:Marker90383:Marker90384:Marker90385:Marker90386:Marker90387:Marker90388:Marker90389:Marker90390:Marker90391:Marker90392:Marker90393:Marker90394:Marker90395:Marker90396:Marker90397:Marker90398:Mar…
Block4295	2	80.751	39920152	39981844	Marker90877:Marker90878:Marker90879:Marker90880:Marker90881:Marker90882:Marker90883:Marker90884:Marker90885:Marker90886:Marker90887:Marker90888:Marker90889:Marker90890:Marker90891:Marker90892:Marker90893:Marker90894:Marker90895:Marker90896:Marker90897:Marker90898:Marker90899:Marker90900:Marker90901:Marker90902:Marker90903:Marker90904:Marker90905:Marker90906:Marker90907:Marker90908:Marker90909:Mar…
Block4294	2	80.751	39898254	39920146	Marker90824:Marker90825:Marker90826:Marker90827:Marker90828:Marker90829:Marker90830:Marker90831:Marker90832:Marker90833:Marker90834:Marker90835:Marker90836:Marker90837:Marker90838:Marker90839:Marker90840:Marker90841:Marker90842:Marker90843:Marker90844:Marker90845:Marker90846:Marker90847:Marker90848:Marker90849:Marker90850:Marker90851:Marker90852:Marker90853:Marker90854:Marker90855:Marker90856:Mar…
Block4307	2	81.069	40140908	40275101	Marker91264:Marker91265:Marker91266:Marker91267:Marker91268:Marker91269:Marker91270:Marker91271:Marker91272:Marker91273:Marker91274:Marker91275:Marker91276:Marker91277:Marker91278:Marker91279:Marker91280:Marker91281:Marker91282:Marker91283:Marker91284:Marker91285:Marker91286:Marker91287:Marker91288:Marker91289:Marker91290:Marker91291
Block4316	2	81.069	40915143	40935978	Marker91431:Marker91432:Marker91433:Marker91434
Block4268	2	81.069	39555646	39576918	Marker89918:Marker89919:Marker89920:Marker89921:Marker89922:Marker89923:Marker89924:Marker89925:Marker89926:Marker89927:Marker89928:Marker89929:Marker89930:Marker89931:Marker89932:Marker89933:Marker89934:Marker89935:Marker89936:Marker89937:Marker89938:Marker89939:Marker89940:Marker89941:Marker89942:Marker89943:Marker89944:Marker89945:Marker89946:Marker89947:Marker89948:Marker89949:Marker89950:Mar…
Block4298	2	81.069	39986700	40055357	Marker90953:Marker90954:Marker90955:Marker90956:Marker90957:Marker90958:Marker90959:Marker90960:Marker90961:Marker90962:Marker90963:Marker90964:Marker90965:Marker90966:Marker90967:Marker90968:Marker90969:Marker90970:Marker90971:Marker90972:Marker90973:Marker90974:Marker90975:Marker90976:Marker90977:Marker90978:Marker90979:Marker90980:Marker90981:Marker90982:Marker90983:Marker90984:Marker90985:Mar…
Block4291	2	81.069	39868242	39896522	Marker90797:Marker90798:Marker90799:Marker90800:Marker90801:Marker90802:Marker90803:Marker90804:Marker90805:Marker90806:Marker90807:Marker90808:Marker90809:Marker90810:Marker90811:Marker90812:Marker90813:Marker90814:Marker90815:Marker90816:Marker90817:Marker90818
Block4299	2	81.386	40055498	40075951	Marker91086:Marker91087:Marker91088:Marker91089:Marker91090:Marker91091:Marker91092:Marker91093:Marker91094:Marker91095:Marker91096:Marker91097:Marker91098:Marker91099:Marker91100:Marker91101:Marker91102:Marker91103:Marker91104:Marker91105:Marker91106:Marker91107:Marker91108:Marker91109:Marker91110:Marker91111:Marker91112:Marker91113:Marker91114
Block4310	2	81.386	40397791	40525588	Marker91321:Marker91322:Marker91323:Marker91324:Marker91325:Marker91326:Marker91327:Marker91328:Marker91329:Marker91330:Marker91331:Marker91332:Marker91333:Marker91334:Marker91335:Marker91336:Marker91337:Marker91338:Marker91339:Marker91340:Marker91341:Marker91342:Marker91343:Marker91344:Marker91345:Marker91346:Marker91347:Marker91348:Marker91349
Block4321	2	81.386	41038831	41067837	Marker91473:Marker91474:Marker91475
Block4305	2	81.386	40115360	40136065	Marker91197:Marker91198:Marker91199:Marker91200:Marker91201:Marker91202:Marker91203:Marker91204:Marker91205:Marker91206:Marker91207:Marker91208:Marker91209:Marker91210:Marker91211:Marker91212:Marker91213:Marker91214:Marker91215:Marker91216:Marker91217:Marker91218:Marker91219:Marker91220:Marker91221:Marker91222:Marker91223:Marker91224:Marker91225:Marker91226:Marker91227:Marker91228:Marker91229:Mar…
Block4304	2	81.386	40098545	40115336	Marker91159:Marker91160:Marker91161:Marker91162:Marker91163:Marker91164:Marker91165:Marker91166:Marker91167:Marker91168:Marker91169:Marker91170:Marker91171:Marker91172:Marker91173:Marker91174:Marker91175:Marker91176:Marker91177:Marker91178:Marker91179:Marker91180:Marker91181:Marker91182:Marker91183:Marker91184:Marker91185:Marker91186:Marker91187:Marker91188:Marker91189:Marker91190:Marker91191:Mar…
Block4317	2	81.386	40950152	40989121	Marker91435:Marker91436:Marker91437:Marker91438:Marker91439:Marker91440:Marker91441
Block4309	2	81.386	40277648	40372144	Marker91294:Marker91295:Marker91296:Marker91297:Marker91298:Marker91299:Marker91300:Marker91301:Marker91302:Marker91303:Marker91304:Marker91305:Marker91306:Marker91307:Marker91308:Marker91309:Marker91310:Marker91311:Marker91312:Marker91313:Marker91314:Marker91315:Marker91316:Marker91317:Marker91318:Marker91319:Marker91320
Block4322	2	81.843	41079636	41200917	Marker91476:Marker91477:Marker91478:Marker91479:Marker91480:Marker91481:Marker91482:Marker91483:Marker91484:Marker91485:Marker91486:Marker91487:Marker91488:Marker91489:Marker91490:Marker91491:Marker91492:Marker91493:Marker91494:Marker91495:Marker91496:Marker91497:Marker91498
Block4313	2	81.843	40539943	40786405	Marker91385:Marker91386:Marker91387:Marker91388:Marker91389:Marker91390:Marker91391:Marker91392:Marker91393:Marker91394:Marker91395:Marker91396:Marker91397:Marker91398:Marker91399:Marker91400:Marker91401:Marker91402:Marker91403:Marker91404:Marker91405:Marker91406:Marker91407:Marker91408:Marker91409:Marker91410:Marker91411:Marker91412:Marker91413:Marker91414:Marker91415:Marker91416:Marker91417:Mar…
Block4320	2	81.843	40997701	41030603	Marker91462:Marker91463:Marker91464:Marker91465:Marker91466:Marker91467:Marker91468:Marker91469:Marker91470:Marker91471:Marker91472
Block4323	2	81.843	41204100	41233475	Marker91499:Marker91500:Marker91501:Marker91502:Marker91503
Block4314	2	81.843	40800270	40861804	Marker91426:Marker91427:Marker91428
Block4326	2	82.07	41247038	41274513	Marker91506:Marker91507:Marker91508:Marker91509:Marker91510:Marker91511:Marker91512:Marker91513:Marker91514:Marker91515
Block4370	2	82.07	41567489	41600938	Marker91806:Marker91807:Marker91808:Marker91809:Marker91810:Marker91811:Marker91812:Marker91813:Marker91814:Marker91815:Marker91816:Marker91817:Marker91818:Marker91819:Marker91820:Marker91821:Marker91822:Marker91823:Marker91824:Marker91825:Marker91826:Marker91827:Marker91828:Marker91829:Marker91830:Marker91831:Marker91832:Marker91833:Marker91834:Marker91835:Marker91836:Marker91837:Marker91838:Mar…
Block4327	2	82.758	41281303	41316527	Marker91516:Marker91517:Marker91518:Marker91519:Marker91520:Marker91521:Marker91522:Marker91523
Block4369	2	82.758	41511365	41567405	Marker91786:Marker91787:Marker91788:Marker91789:Marker91790:Marker91791:Marker91792:Marker91793:Marker91794:Marker91795:Marker91796:Marker91797:Marker91798:Marker91799:Marker91800:Marker91801:Marker91802:Marker91803:Marker91804:Marker91805
Block4378	2	82.986	41666199	41688633	Marker92011:Marker92012:Marker92013:Marker92014:Marker92015:Marker92016:Marker92017:Marker92018:Marker92019:Marker92020:Marker92021:Marker92022:Marker92023:Marker92024:Marker92025:Marker92026:Marker92027:Marker92028:Marker92029:Marker92030:Marker92031:Marker92032:Marker92033:Marker92034:Marker92035:Marker92036:Marker92037:Marker92038:Marker92039:Marker92040:Marker92041:Marker92042:Marker92043:Mar…
Block4379	2	82.986	41688848	41862399	Marker92069:Marker92070:Marker92071:Marker92072:Marker92073:Marker92074:Marker92075:Marker92076:Marker92077:Marker92078:Marker92079:Marker92080:Marker92081:Marker92082:Marker92083:Marker92084:Marker92085:Marker92086:Marker92087:Marker92088:Marker92089:Marker92090:Marker92091:Marker92092:Marker92093:Marker92094:Marker92095:Marker92096:Marker92097:Marker92098:Marker92099:Marker92100:Marker92101:Mar…
Block4384	2	83.213	42090952	42209536	Marker92172:Marker92173:Marker92174:Marker92175:Marker92176:Marker92177:Marker92178:Marker92179:Marker92180:Marker92181:Marker92182:Marker92183:Marker92184:Marker92185:Marker92186:Marker92187:Marker92188:Marker92189:Marker92190:Marker92191
Block4381	2	83.213	41941423	41960717	Marker92139:Marker92140:Marker92141:Marker92142
Block4380	2	83.213	41874977	41940527	Marker92127:Marker92128:Marker92129:Marker92130:Marker92131:Marker92132:Marker92133:Marker92134:Marker92135:Marker92136:Marker92137:Marker92138
Block4385	2	83.213	42218836	42244658	Marker92192:Marker92193:Marker92194:Marker92195:Marker92196:Marker92197
Block4382	2	83.44	41965035	42058660	Marker92143:Marker92144:Marker92145:Marker92146:Marker92147:Marker92148:Marker92149:Marker92150:Marker92151:Marker92152:Marker92153:Marker92154:Marker92155:Marker92156:Marker92157:Marker92158:Marker92159:Marker92160:Marker92161:Marker92162:Marker92163:Marker92164:Marker92165:Marker92166
Block4401	2	83.44	42470268	42526429	Marker92394:Marker92395:Marker92396:Marker92397:Marker92398:Marker92399:Marker92400:Marker92401:Marker92402:Marker92403:Marker92404:Marker92405:Marker92406:Marker92407:Marker92408:Marker92409
Block4404	2	83.44	42579387	42595680	Marker92428:Marker92429:Marker92430:Marker92431:Marker92432
Block4398	2	83.44	42395318	42458455	Marker92306:Marker92307:Marker92308:Marker92309:Marker92310:Marker92311:Marker92312:Marker92313:Marker92314:Marker92315:Marker92316:Marker92317:Marker92318:Marker92319:Marker92320:Marker92321:Marker92322:Marker92323:Marker92324:Marker92325:Marker92326:Marker92327:Marker92328:Marker92329:Marker92330:Marker92331:Marker92332:Marker92333:Marker92334:Marker92335:Marker92336:Marker92337:Marker92338:Mar…
Block4388	2	83.44	42313172	42343638	Marker92207:Marker92208:Marker92209:Marker92210:Marker92211
Block4402	2	83.44	42529411	42572546	Marker92410:Marker92411:Marker92412:Marker92413:Marker92414:Marker92415:Marker92416:Marker92417:Marker92418:Marker92419:Marker92420:Marker92421:Marker92422:Marker92423:Marker92424
Block4389	2	83.44	42347290	42374708	Marker92212:Marker92213:Marker92214:Marker92215:Marker92216:Marker92217:Marker92218:Marker92219:Marker92220
Block4407	2	83.897	42719223	42771690	Marker92452:Marker92453:Marker92454
Block4405	2	83.897	42609259	42668986	Marker92433:Marker92434:Marker92435:Marker92436:Marker92437:Marker92438:Marker92439:Marker92440:Marker92441:Marker92442:Marker92443:Marker92444:Marker92445:Marker92446:Marker92447
Block4433	2	83.897	42908114	42925572	Marker92582:Marker92583
Block4459	2	84.124	43351961	43399374	Marker92831:Marker92832:Marker92833:Marker92834:Marker92835:Marker92836:Marker92837:Marker92838:Marker92839:Marker92840:Marker92841:Marker92842:Marker92843:Marker92844:Marker92845:Marker92846:Marker92847:Marker92848:Marker92849:Marker92850:Marker92851:Marker92852:Marker92853:Marker92854:Marker92855:Marker92856:Marker92857:Marker92858:Marker92859:Marker92860:Marker92861:Marker92862:Marker92863:Mar…
Block4446	2	84.124	43185453	43265515	Marker92806:Marker92807:Marker92808:Marker92809:Marker92810:Marker92811:Marker92812:Marker92813
Block4494	2	84.124	43782384	43881405	Marker92994:Marker92995:Marker92996:Marker92997:Marker92998:Marker92999:Marker93000:Marker93001
Block4489	2	84.124	43628763	43650277	Marker92979:Marker92980:Marker92981
Block4488	2	84.124	43602425	43622456	Marker92977:Marker92978
Block4493	2	84.124	43705279	43781156	Marker92988:Marker92989:Marker92990:Marker92991:Marker92992:Marker92993
Block4447	2	84.124	43284619	43328326	Marker92814:Marker92815:Marker92816:Marker92817:Marker92818:Marker92819
Block4435	2	84.124	42985019	43061584	Marker92588:Marker92589:Marker92590:Marker92591:Marker92592:Marker92593:Marker92594:Marker92595:Marker92596:Marker92597:Marker92598:Marker92599:Marker92600
Block4438	2	84.124	43070541	43156556	Marker92620:Marker92621:Marker92622:Marker92623:Marker92624:Marker92625:Marker92626:Marker92627:Marker92628:Marker92629:Marker92630:Marker92631:Marker92632:Marker92633:Marker92634:Marker92635:Marker92636:Marker92637:Marker92638:Marker92639:Marker92640:Marker92641:Marker92642
Block4491	2	84.124	43677337	43696000	Marker92984:Marker92985
Block4434	2	84.124	42933657	42963867	Marker92584:Marker92585:Marker92586:Marker92587
Block4497	2	84.351	44024002	44197991	Marker93009:Marker93010:Marker93011:Marker93012:Marker93013:Marker93014:Marker93015:Marker93016:Marker93017:Marker93018:Marker93019:Marker93020:Marker93021
Block4496	2	84.808	43906271	44016979	Marker93006:Marker93007:Marker93008
Block4500	2	85.035	44211348	44298466	Marker93059:Marker93060:Marker93061:Marker93062:Marker93063
Block4504	2	85.263	44380184	44515172	Marker93068:Marker93069:Marker93070:Marker93071:Marker93072:Marker93073:Marker93074
Block4506	2	85.49	44637888	44679695	Marker93077:Marker93078:Marker93079
Block4510	2	85.717	44775955	44794381	Marker93086:Marker93087:Marker93088:Marker93089:Marker93090:Marker93091:Marker93092:Marker93093:Marker93094:Marker93095:Marker93096:Marker93097:Marker93098:Marker93099:Marker93100:Marker93101:Marker93102:Marker93103:Marker93104:Marker93105:Marker93106:Marker93107:Marker93108:Marker93109:Marker93110:Marker93111:Marker93112:Marker93113:Marker93114:Marker93115:Marker93116:Marker93117:Marker93118:Mar…
Block4507	2	85.717	44705524	44738578	Marker93080:Marker93081:Marker93082
Block4513	2	85.717	44813841	44831939	Marker93190:Marker93191:Marker93192:Marker93193:Marker93194:Marker93195:Marker93196:Marker93197:Marker93198:Marker93199:Marker93200:Marker93201:Marker93202:Marker93203:Marker93204:Marker93205:Marker93206:Marker93207:Marker93208:Marker93209:Marker93210:Marker93211:Marker93212:Marker93213:Marker93214:Marker93215:Marker93216:Marker93217
Block4511	2	85.717	44794406	44809589	Marker93134:Marker93135:Marker93136:Marker93137:Marker93138:Marker93139:Marker93140:Marker93141:Marker93142:Marker93143:Marker93144:Marker93145:Marker93146:Marker93147:Marker93148:Marker93149:Marker93150:Marker93151:Marker93152:Marker93153:Marker93154:Marker93155:Marker93156:Marker93157:Marker93158:Marker93159:Marker93160:Marker93161:Marker93162:Marker93163:Marker93164:Marker93165:Marker93166:Mar…
Block4515	2	85.717	44928210	45102657	Marker93250:Marker93251:Marker93252:Marker93253:Marker93254
Block4516	2	85.944	45124128	45154483	Marker93255:Marker93256:Marker93257
Block4521	2	85.944	45195270	45347977	Marker93314:Marker93315:Marker93316:Marker93317:Marker93318:Marker93319:Marker93320:Marker93321
Block4514	2	85.944	44832735	44925707	Marker93218:Marker93219:Marker93220:Marker93221:Marker93222:Marker93223:Marker93224:Marker93225:Marker93226:Marker93227:Marker93228:Marker93229:Marker93230:Marker93231:Marker93232:Marker93233:Marker93234:Marker93235:Marker93236:Marker93237:Marker93238:Marker93239:Marker93240:Marker93241:Marker93242:Marker93243:Marker93244:Marker93245:Marker93246:Marker93247:Marker93248:Marker93249
Block4529	2	85.944	45586041	45619652	Marker93333:Marker93334:Marker93335:Marker93336
Block4523	2	85.944	45378822	45443420	Marker93323:Marker93324
Block4558	2	86.172	46299626	46324535	Marker93681:Marker93682:Marker93683:Marker93684:Marker93685:Marker93686:Marker93687:Marker93688:Marker93689:Marker93690:Marker93691:Marker93692:Marker93693:Marker93694:Marker93695:Marker93696:Marker93697:Marker93698:Marker93699:Marker93700:Marker93701:Marker93702:Marker93703:Marker93704:Marker93705:Marker93706:Marker93707:Marker93708:Marker93709:Marker93710:Marker93711:Marker93712:Marker93713:Mar…
Block4543	2	86.172	45977686	46123412	Marker93512:Marker93513:Marker93514
Block4548	2	86.172	46228466	46246828	Marker93536:Marker93537
Block4547	2	86.172	46178417	46225467	Marker93524:Marker93525:Marker93526:Marker93527:Marker93528:Marker93529:Marker93530:Marker93531:Marker93532:Marker93533:Marker93534:Marker93535
Block4533	2	86.172	45738578	45813297	Marker93340:Marker93341:Marker93342:Marker93343
Block4535	2	86.172	45905079	45947439	Marker93346:Marker93347:Marker93348:Marker93349:Marker93350:Marker93351:Marker93352:Marker93353:Marker93354:Marker93355:Marker93356
Block4564	2	86.353	46362941	46421503	Marker93824:Marker93825:Marker93826:Marker93827:Marker93828
Block4557	2	86.353	46283135	46299593	Marker93641:Marker93642:Marker93643:Marker93644:Marker93645:Marker93646:Marker93647:Marker93648:Marker93649:Marker93650:Marker93651:Marker93652:Marker93653:Marker93654:Marker93655:Marker93656:Marker93657:Marker93658:Marker93659:Marker93660:Marker93661:Marker93662:Marker93663:Marker93664:Marker93665:Marker93666:Marker93667:Marker93668:Marker93669:Marker93670:Marker93671:Marker93672:Marker93673:Mar…
Block4567	2	86.353	46425743	46450289	Marker93835:Marker93836:Marker93837:Marker93838:Marker93839:Marker93840:Marker93841:Marker93842
Block4568	2	86.67	46456169	46480047	Marker93843:Marker93844:Marker93845:Marker93846:Marker93847:Marker93848:Marker93849
Block4578	2	86.67	46711962	46744920	Marker93936:Marker93937:Marker93938:Marker93939:Marker93940
Block4575	2	86.67	46662463	46687256	Marker93887:Marker93888:Marker93889:Marker93890:Marker93891:Marker93892:Marker93893:Marker93894:Marker93895:Marker93896:Marker93897:Marker93898:Marker93899:Marker93900:Marker93901:Marker93902:Marker93903:Marker93904:Marker93905:Marker93906:Marker93907:Marker93908:Marker93909:Marker93910:Marker93911:Marker93912:Marker93913:Marker93914:Marker93915:Marker93916:Marker93917:Marker93918:Marker93919:Mar…
Block4570	2	86.67	46481320	46602679	Marker93854:Marker93855:Marker93856:Marker93857:Marker93858:Marker93859:Marker93860:Marker93861:Marker93862:Marker93863:Marker93864:Marker93865:Marker93866:Marker93867:Marker93868:Marker93869:Marker93870:Marker93871:Marker93872:Marker93873:Marker93874:Marker93875:Marker93876:Marker93877
Block4572	2	86.67	46617681	46633283	Marker93881:Marker93882:Marker93883
Block4584	2	86.67	46775472	46871696	Marker93979:Marker93980:Marker93981:Marker93982:Marker93983:Marker93984:Marker93985:Marker93986:Marker93987:Marker93988:Marker93989:Marker93990:Marker93991:Marker93992:Marker93993:Marker93994:Marker93995:Marker93996:Marker93997:Marker93998:Marker93999:Marker94000:Marker94001:Marker94002:Marker94003:Marker94004:Marker94005:Marker94006:Marker94007:Marker94008:Marker94009:Marker94010:Marker94011:Mar…
Block4585	2	86.988	46878145	46907049	Marker94048:Marker94049:Marker94050
Block4596	2	87.535	47137936	47156737	Marker94183:Marker94184:Marker94185:Marker94186:Marker94187:Marker94188:Marker94189:Marker94190:Marker94191:Marker94192:Marker94193
Block4587	2	87.535	46952681	47116492	Marker94053:Marker94054:Marker94055:Marker94056:Marker94057:Marker94058:Marker94059:Marker94060:Marker94061:Marker94062:Marker94063:Marker94064:Marker94065:Marker94066:Marker94067:Marker94068
Block4618	2	88.083	47444138	47460974	Marker94502:Marker94503:Marker94504:Marker94505:Marker94506:Marker94507:Marker94508:Marker94509:Marker94510:Marker94511:Marker94512:Marker94513:Marker94514:Marker94515:Marker94516:Marker94517:Marker94518:Marker94519:Marker94520:Marker94521:Marker94522:Marker94523:Marker94524
Block4599	2	88.083	47162208	47189674	Marker94197:Marker94198:Marker94199:Marker94200:Marker94201:Marker94202:Marker94203:Marker94204:Marker94205:Marker94206:Marker94207
Block4622	2	88.083	47486737	47524264	Marker94563:Marker94564:Marker94565:Marker94566:Marker94567:Marker94568:Marker94569:Marker94570:Marker94571:Marker94572:Marker94573:Marker94574:Marker94575:Marker94576:Marker94577:Marker94578:Marker94579:Marker94580:Marker94581:Marker94582:Marker94583:Marker94584:Marker94585
Block4619	2	88.083	47462895	47480200	Marker94525:Marker94526:Marker94527:Marker94528:Marker94529:Marker94530:Marker94531:Marker94532:Marker94533:Marker94534:Marker94535:Marker94536:Marker94537:Marker94538:Marker94539:Marker94540:Marker94541:Marker94542:Marker94543:Marker94544:Marker94545
Block4603	2	88.083	47203873	47240350	Marker94259:Marker94260:Marker94261:Marker94262:Marker94263:Marker94264:Marker94265:Marker94266:Marker94267:Marker94268:Marker94269:Marker94270:Marker94271:Marker94272:Marker94273:Marker94274:Marker94275:Marker94276:Marker94277:Marker94278:Marker94279:Marker94280:Marker94281
Block4605	2	88.083	47246454	47262588	Marker94290:Marker94291:Marker94292:Marker94293:Marker94294:Marker94295:Marker94296:Marker94297:Marker94298:Marker94299:Marker94300:Marker94301:Marker94302:Marker94303:Marker94304:Marker94305:Marker94306:Marker94307:Marker94308:Marker94309:Marker94310:Marker94311:Marker94312:Marker94313:Marker94314:Marker94315:Marker94316:Marker94317:Marker94318:Marker94319
Block4612	2	88.083	47318373	47415739	Marker94429:Marker94430:Marker94431
Block4628	2	88.536	47558858	47579588	Marker94594:Marker94595:Marker94596:Marker94597:Marker94598:Marker94599
Block4630	2	88.717	47615068	48086763	Marker94604:Marker94605:Marker94606:Marker94607:Marker94608:Marker94609:Marker94610:Marker94611:Marker94612:Marker94613:Marker94614:Marker94615:Marker94616:Marker94617:Marker94618:Marker94619:Marker94620:Marker94621:Marker94622:Marker94623:Marker94624:Marker94625:Marker94626:Marker94627:Marker94628:Marker94629:Marker94630:Marker94631:Marker94632:Marker94633:Marker94634:Marker94635:Marker94636:Mar…
Block4629	2	88.898	47584708	47601389	Marker94600:Marker94601:Marker94602:Marker94603
Block4631	2	89.306	48096692	48149685	Marker94663:Marker94664:Marker94665:Marker94666:Marker94667:Marker94668:Marker94669:Marker94670:Marker94671:Marker94672
Block4637	2	89.533	48315177	48419544	Marker94702:Marker94703:Marker94704:Marker94705:Marker94706:Marker94707:Marker94708:Marker94709:Marker94710
Block4633	2	89.85	48208851	48307802	Marker94677:Marker94678:Marker94679:Marker94680:Marker94681:Marker94682:Marker94683:Marker94684:Marker94685
Block4639	2	90.168	48444680	48478491	Marker94714:Marker94715:Marker94716:Marker94717
Block4645	2	90.486	48522083	48556945	Marker94727:Marker94728:Marker94729:Marker94730:Marker94731:Marker94732:Marker94733:Marker94734:Marker94735:Marker94736:Marker94737:Marker94738:Marker94739:Marker94740:Marker94741:Marker94742:Marker94743:Marker94744:Marker94745:Marker94746:Marker94747:Marker94748:Marker94749:Marker94750:Marker94751:Marker94752:Marker94753:Marker94754:Marker94755:Marker94756:Marker94757:Marker94758:Marker94759:Mar…
Block4638	2	90.486	48424613	48444494	Marker94711:Marker94712:Marker94713
Block4648	2	91.033	48567593	48612517	Marker94780:Marker94781:Marker94782:Marker94783:Marker94784:Marker94785:Marker94786:Marker94787:Marker94788:Marker94789:Marker94790:Marker94791:Marker94792:Marker94793:Marker94794:Marker94795:Marker94796:Marker94797:Marker94798:Marker94799:Marker94800:Marker94801:Marker94802:Marker94803:Marker94804:Marker94805:Marker94806:Marker94807:Marker94808:Marker94809:Marker94810:Marker94811:Marker94812:Mar…
Block4649	2	91.58	48616654	48643005	Marker94839:Marker94840:Marker94841:Marker94842:Marker94843:Marker94844:Marker94845:Marker94846:Marker94847:Marker94848:Marker94849:Marker94850:Marker94851:Marker94852:Marker94853:Marker94854:Marker94855:Marker94856:Marker94857:Marker94858:Marker94859:Marker94860:Marker94861:Marker94862:Marker94863:Marker94864:Marker94865:Marker94866:Marker94867:Marker94868:Marker94869:Marker94870:Marker94871:Mar…
Block4652	2	91.58	48695430	48748226	Marker94935:Marker94936:Marker94937:Marker94938:Marker94939:Marker94940:Marker94941:Marker94942:Marker94943:Marker94944:Marker94945:Marker94946:Marker94947:Marker94948:Marker94949:Marker94950:Marker94951:Marker94952:Marker94953:Marker94954:Marker94955:Marker94956:Marker94957:Marker94958:Marker94959:Marker94960:Marker94961:Marker94962:Marker94963:Marker94964:Marker94965:Marker94966:Marker94967:Mar…
Block4655	2	91.58	48763521	48816632	Marker95048:Marker95049:Marker95050:Marker95051:Marker95052:Marker95053:Marker95054:Marker95055:Marker95056:Marker95057:Marker95058:Marker95059:Marker95060:Marker95061:Marker95062:Marker95063:Marker95064:Marker95065:Marker95066:Marker95067:Marker95068:Marker95069:Marker95070:Marker95071:Marker95072:Marker95073:Marker95074:Marker95075:Marker95076:Marker95077:Marker95078:Marker95079:Marker95080:Mar…
Block4656	2	91.58	48816943	48850445	Marker95087:Marker95088:Marker95089:Marker95090:Marker95091:Marker95092:Marker95093:Marker95094:Marker95095:Marker95096:Marker95097:Marker95098:Marker95099:Marker95100:Marker95101:Marker95102:Marker95103:Marker95104:Marker95105:Marker95106:Marker95107:Marker95108:Marker95109:Marker95110:Marker95111:Marker95112:Marker95113:Marker95114:Marker95115:Marker95116:Marker95117:Marker95118:Marker95119:Mar…
Block4650	2	91.58	48643011	48676278	Marker94903:Marker94904:Marker94905:Marker94906:Marker94907:Marker94908:Marker94909:Marker94910:Marker94911:Marker94912:Marker94913:Marker94914:Marker94915:Marker94916:Marker94917:Marker94918:Marker94919:Marker94920:Marker94921:Marker94922:Marker94923:Marker94924:Marker94925:Marker94926:Marker94927:Marker94928:Marker94929:Marker94930:Marker94931:Marker94932:Marker94933
Block4659	2	91.898	48990616	49024946	Marker95198:Marker95199
Block4665	2	91.898	49055208	49104036	Marker95230:Marker95231
Block4658	2	91.898	48946422	48988709	Marker95195:Marker95196:Marker95197
Block4677	2	92.351	49322528	49342809	Marker95287:Marker95288:Marker95289:Marker95290:Marker95291:Marker95292:Marker95293:Marker95294:Marker95295:Marker95296
Block4680	2	92.532	49407465	49501286	Marker95315:Marker95316:Marker95317:Marker95318:Marker95319:Marker95320:Marker95321:Marker95322:Marker95323:Marker95324:Marker95325:Marker95326:Marker95327:Marker95328:Marker95329:Marker95330:Marker95331:Marker95332:Marker95333:Marker95334:Marker95335:Marker95336:Marker95337:Marker95338:Marker95339:Marker95340:Marker95341:Marker95342:Marker95343:Marker95344:Marker95345:Marker95346:Marker95347:Mar…
Block4678	2	92.713	49346158	49386939	Marker95297:Marker95298:Marker95299:Marker95300:Marker95301:Marker95302:Marker95303:Marker95304:Marker95305:Marker95306:Marker95307:Marker95308
Block4681	2	93.122	49502643	49696166	Marker95370:Marker95371:Marker95372:Marker95373:Marker95374:Marker95375:Marker95376:Marker95377:Marker95378:Marker95379:Marker95380:Marker95381
Block4682	2	93.53	49713214	49856720	Marker95382:Marker95383:Marker95384:Marker95385:Marker95386:Marker95387:Marker95388
Block4679	2	93.711	49387524	49404649	Marker95309:Marker95310:Marker95311:Marker95312:Marker95313:Marker95314
Block4698	2	94.119	49956763	49975102	Marker95643:Marker95644:Marker95645:Marker95646:Marker95647:Marker95648:Marker95649:Marker95650:Marker95651:Marker95652:Marker95653:Marker95654:Marker95655:Marker95656:Marker95657:Marker95658:Marker95659:Marker95660:Marker95661:Marker95662:Marker95663:Marker95664:Marker95665:Marker95666:Marker95667:Marker95668:Marker95669:Marker95670:Marker95671:Marker95672:Marker95673:Marker95674:Marker95675:Mar…
Block4657	2	94.3	48852075	48928105	Marker95158:Marker95159:Marker95160:Marker95161:Marker95162:Marker95163:Marker95164:Marker95165:Marker95166:Marker95167:Marker95168:Marker95169:Marker95170:Marker95171:Marker95172:Marker95173:Marker95174:Marker95175:Marker95176:Marker95177:Marker95178:Marker95179:Marker95180:Marker95181:Marker95182:Marker95183:Marker95184:Marker95185:Marker95186:Marker95187:Marker95188:Marker95189:Marker95190:Mar…
Block4702	2	94.709	50001246	50017865	Marker95803:Marker95804:Marker95805:Marker95806:Marker95807:Marker95808:Marker95809:Marker95810:Marker95811:Marker95812:Marker95813:Marker95814:Marker95815:Marker95816:Marker95817:Marker95818:Marker95819:Marker95820:Marker95821:Marker95822:Marker95823:Marker95824:Marker95825:Marker95826:Marker95827:Marker95828:Marker95829:Marker95830:Marker95831:Marker95832:Marker95833:Marker95834:Marker95835:Mar…
Block4687	2	95.117	49909554	49927720	Marker95437:Marker95438:Marker95439:Marker95440:Marker95441:Marker95442:Marker95443:Marker95444:Marker95445:Marker95446:Marker95447:Marker95448:Marker95449:Marker95450:Marker95451:Marker95452:Marker95453:Marker95454:Marker95455:Marker95456:Marker95457:Marker95458:Marker95459:Marker95460:Marker95461:Marker95462:Marker95463:Marker95464:Marker95465:Marker95466:Marker95467:Marker95468:Marker95469:Mar…
Block4713	2	95.298	50069403	50108892	Marker96085:Marker96086:Marker96087:Marker96088:Marker96089:Marker96090:Marker96091:Marker96092:Marker96093:Marker96094:Marker96095:Marker96096:Marker96097:Marker96098:Marker96099:Marker96100:Marker96101
Block4717	2	95.66	50157994	50173729	Marker96111:Marker96112:Marker96113:Marker96114:Marker96115:Marker96116:Marker96117:Marker96118:Marker96119:Marker96120:Marker96121:Marker96122:Marker96123:Marker96124:Marker96125:Marker96126:Marker96127:Marker96128:Marker96129:Marker96130:Marker96131:Marker96132:Marker96133:Marker96134:Marker96135:Marker96136:Marker96137:Marker96138:Marker96139:Marker96140
Block4711	2	95.841	50033999	50056830	Marker95999:Marker96000:Marker96001:Marker96002:Marker96003:Marker96004:Marker96005:Marker96006:Marker96007:Marker96008:Marker96009:Marker96010:Marker96011:Marker96012:Marker96013:Marker96014:Marker96015:Marker96016:Marker96017:Marker96018:Marker96019:Marker96020:Marker96021:Marker96022:Marker96023:Marker96024:Marker96025:Marker96026:Marker96027:Marker96028:Marker96029:Marker96030:Marker96031:Mar…
Block4723	2	96.067	50393616	50474655	Marker96212:Marker96213:Marker96214:Marker96215
Block4718	2	96.067	50173883	50199344	Marker96141:Marker96142:Marker96143:Marker96144:Marker96145:Marker96146:Marker96147:Marker96148:Marker96149:Marker96150:Marker96151:Marker96152:Marker96153:Marker96154:Marker96155:Marker96156:Marker96157:Marker96158:Marker96159:Marker96160:Marker96161:Marker96162:Marker96163:Marker96164:Marker96165:Marker96166:Marker96167:Marker96168:Marker96169:Marker96170:Marker96171:Marker96172:Marker96173:Mar…
Block4721	2	96.294	50237636	50350491	Marker96208:Marker96209:Marker96210
Block4730	2	96.522	50606361	50668165	Marker96222:Marker96223:Marker96224
Block4732	2	96.749	50716154	50774792	Marker96226:Marker96227
Block4733	2	96.749	50778173	50835464	Marker96228:Marker96229:Marker96230:Marker96231:Marker96232:Marker96233:Marker96234
Block4735	2	97.067	50855837	50917733	Marker96236:Marker96237:Marker96238
Block4737	2	97.614	50996998	51040115	Marker96244:Marker96245:Marker96246:Marker96247:Marker96248
Block4738	2	97.614	51076716	51112366	Marker96249:Marker96250:Marker96251:Marker96252
Block4747	2	98.392	51553278	51574907	Marker96280:Marker96281
Block4752	2	98.71	51790767	51810266	Marker96373:Marker96374:Marker96375:Marker96376:Marker96377:Marker96378:Marker96379:Marker96380:Marker96381:Marker96382
Block4742	2	98.71	51393522	51443822	Marker96262:Marker96263
Block4739	2	98.71	51181938	51316875	Marker96253:Marker96254:Marker96255:Marker96256:Marker96257
Block4754	2	98.71	51811578	52049744	Marker96385:Marker96386:Marker96387:Marker96388:Marker96389:Marker96390:Marker96391:Marker96392:Marker96393:Marker96394:Marker96395:Marker96396:Marker96397:Marker96398:Marker96399:Marker96400:Marker96401:Marker96402:Marker96403:Marker96404:Marker96405:Marker96406:Marker96407:Marker96408:Marker96409:Marker96410:Marker96411:Marker96412:Marker96413:Marker96414:Marker96415:Marker96416
Block4748	2	98.71	51625960	51642093	Marker96282:Marker96283:Marker96284:Marker96285
Block4744	2	98.71	51451230	51522409	Marker96265:Marker96266:Marker96267:Marker96268:Marker96269:Marker96270:Marker96271:Marker96272:Marker96273:Marker96274:Marker96275:Marker96276:Marker96277
Block4751	2	98.71	51644204	51786863	Marker96288:Marker96289:Marker96290:Marker96291:Marker96292:Marker96293:Marker96294:Marker96295:Marker96296:Marker96297:Marker96298:Marker96299:Marker96300:Marker96301:Marker96302:Marker96303:Marker96304:Marker96305:Marker96306:Marker96307:Marker96308:Marker96309:Marker96310:Marker96311:Marker96312:Marker96313:Marker96314:Marker96315:Marker96316:Marker96317:Marker96318:Marker96319:Marker96320:Mar…
Block4755	2	99.028	52056089	52144084	Marker96417:Marker96418:Marker96419
Block5029	3	1e-08	2608066	2785711	Marker98864:Marker98865:Marker98866:Marker98867:Marker98868
Block5006	3	1e-08	387599	755946	Marker98769:Marker98770:Marker98771:Marker98772:Marker98773:Marker98774:Marker98775:Marker98776:Marker98777:Marker98778:Marker98779:Marker98780:Marker98781
Block5004	3	1e-08	296399	383877	Marker98750:Marker98751:Marker98752:Marker98753:Marker98754:Marker98755:Marker98756:Marker98757:Marker98758:Marker98759:Marker98760:Marker98761:Marker98762:Marker98763:Marker98764:Marker98765:Marker98766:Marker98767
Block5680	3	1e-08	18495508	18665583	Marker109735:Marker109736:Marker109737:Marker109738:Marker109739:Marker109740:Marker109741:Marker109742:Marker109743:Marker109744:Marker109745:Marker109746:Marker109747:Marker109748:Marker109749:Marker109750:Marker109751:Marker109752:Marker109753:Marker109754:Marker109755:Marker109756:Marker109757:Marker109758:Marker109759:Marker109760:Marker109761:Marker109762:Marker109763:Marker109764:Marker109…
Block5032	3	1e-08	3094747	3203211	Marker98877:Marker98878
Block5021	3	1e-08	1376136	1660227	Marker98816:Marker98817:Marker98818:Marker98819:Marker98820:Marker98821:Marker98822:Marker98823:Marker98824:Marker98825:Marker98826:Marker98827:Marker98828:Marker98829:Marker98830:Marker98831:Marker98832:Marker98833
Block5035	3	1e-08	3294819	3454486	Marker98881:Marker98882:Marker98883:Marker98884:Marker98885:Marker98886:Marker98887:Marker98888
Block5027	3	1e-08	2448061	2477848	Marker98859:Marker98860
Block5679	3	1e-08	18471407	18495095	Marker109654:Marker109655:Marker109656:Marker109657:Marker109658:Marker109659:Marker109660:Marker109661:Marker109662:Marker109663:Marker109664:Marker109665:Marker109666:Marker109667:Marker109668:Marker109669:Marker109670:Marker109671:Marker109672:Marker109673:Marker109674:Marker109675:Marker109676:Marker109677:Marker109678:Marker109679:Marker109680:Marker109681:Marker109682:Marker109683:Marker109…
Block5681	3	1e-08	18668770	18748681	Marker109770:Marker109771:Marker109772
Block5022	3	1e-08	1667801	1879643	Marker98834:Marker98835
Block5020	3	1e-08	1189602	1370974	Marker98797:Marker98798:Marker98799:Marker98800:Marker98801:Marker98802:Marker98803:Marker98804:Marker98805:Marker98806:Marker98807:Marker98808:Marker98809:Marker98810:Marker98811:Marker98812:Marker98813:Marker98814:Marker98815
Block5003	3	1e-08	188160	284226	Marker98742:Marker98743:Marker98744:Marker98745:Marker98746:Marker98747:Marker98748:Marker98749
Block5008	3	1e-08	807203	824839	Marker98783:Marker98784
Block5678	3	1e-08	18451881	18471232	Marker109629:Marker109630:Marker109631:Marker109632:Marker109633:Marker109634:Marker109635:Marker109636:Marker109637:Marker109638:Marker109639:Marker109640:Marker109641:Marker109642:Marker109643:Marker109644:Marker109645:Marker109646:Marker109647:Marker109648:Marker109649:Marker109650:Marker109651:Marker109652:Marker109653
Block5028	3	1e-08	2538630	2561316	Marker98861:Marker98862:Marker98863
Block5042	3	1e-08	3925157	3974489	Marker98896:Marker98897:Marker98898
Block5030	3	1e-08	2855403	2926969	Marker98869:Marker98870:Marker98871:Marker98872
Block5039	3	1e-08	3521121	3786787	Marker98892:Marker98893
Block5031	3	1e-08	2962653	3083096	Marker98873:Marker98874:Marker98875:Marker98876
Block5025	3	1e-08	2073991	2358191	Marker98840:Marker98841:Marker98842:Marker98843:Marker98844:Marker98845:Marker98846:Marker98847:Marker98848:Marker98849:Marker98850:Marker98851:Marker98852:Marker98853:Marker98854
Block5002	3	1e-08	56854	174696	Marker98710:Marker98711:Marker98712:Marker98713:Marker98714:Marker98715:Marker98716:Marker98717:Marker98718:Marker98719:Marker98720:Marker98721:Marker98722:Marker98723:Marker98724:Marker98725:Marker98726:Marker98727:Marker98728:Marker98729:Marker98730:Marker98731:Marker98732:Marker98733:Marker98734:Marker98735:Marker98736:Marker98737:Marker98738:Marker98739:Marker98740:Marker98741
Block5026	3	1e-08	2376743	2427243	Marker98855:Marker98856:Marker98857:Marker98858
Block5045	3	0.457	4151317	4285262	Marker98901:Marker98902:Marker98903
Block5047	3	0.457	4352927	4479393	Marker98905:Marker98906:Marker98907:Marker98908:Marker98909:Marker98910:Marker98911:Marker98912:Marker98913:Marker98914:Marker98915:Marker98916:Marker98917:Marker98918:Marker98919:Marker98920:Marker98921:Marker98922:Marker98923:Marker98924:Marker98925:Marker98926:Marker98927
Block5053	3	0.914	4692564	4869050	Marker98934:Marker98935:Marker98936:Marker98937:Marker98938
Block5056	3	2.071	4883631	4928162	Marker99008:Marker99009:Marker99010:Marker99011:Marker99012:Marker99013:Marker99014:Marker99015:Marker99016:Marker99017:Marker99018:Marker99019:Marker99020:Marker99021:Marker99022:Marker99023:Marker99024:Marker99025:Marker99026:Marker99027:Marker99028:Marker99029:Marker99030:Marker99031:Marker99032:Marker99033:Marker99034:Marker99035:Marker99036:Marker99037:Marker99038:Marker99039:Marker99040:Mar…
Block5057	3	2.299	4929160	5023223	Marker99072:Marker99073:Marker99074:Marker99075:Marker99076:Marker99077:Marker99078:Marker99079:Marker99080:Marker99081:Marker99082:Marker99083:Marker99084:Marker99085:Marker99086:Marker99087:Marker99088:Marker99089:Marker99090:Marker99091:Marker99092:Marker99093:Marker99094:Marker99095:Marker99096:Marker99097:Marker99098:Marker99099:Marker99100:Marker99101:Marker99102:Marker99103:Marker99104:Mar…
Block5062	3	2.755	5038169	5053892	Marker99271:Marker99272:Marker99273:Marker99274:Marker99275:Marker99276:Marker99277:Marker99278:Marker99279:Marker99280:Marker99281:Marker99282:Marker99283:Marker99284:Marker99285:Marker99286:Marker99287:Marker99288:Marker99289:Marker99290
Block5064	3	3.443	5067765	5111921	Marker99349:Marker99350:Marker99351:Marker99352:Marker99353:Marker99354:Marker99355:Marker99356:Marker99357:Marker99358:Marker99359:Marker99360:Marker99361:Marker99362:Marker99363:Marker99364:Marker99365:Marker99366:Marker99367:Marker99368:Marker99369:Marker99370:Marker99371:Marker99372:Marker99373:Marker99374:Marker99375:Marker99376:Marker99377:Marker99378:Marker99379:Marker99380:Marker99381:Mar…
Block5065	3	3.671	5143829	5191955	Marker99403:Marker99404
Block5074	3	4.592	5433187	5519745	Marker99423:Marker99424:Marker99425:Marker99426:Marker99427:Marker99428:Marker99429:Marker99430:Marker99431:Marker99432:Marker99433:Marker99434:Marker99435:Marker99436:Marker99437:Marker99438:Marker99439:Marker99440:Marker99441:Marker99442:Marker99443:Marker99444:Marker99445:Marker99446:Marker99447:Marker99448:Marker99449:Marker99450:Marker99451:Marker99452:Marker99453:Marker99454:Marker99455:Mar…
Block5075	3	5.049	5519890	5556042	Marker99677:Marker99678:Marker99679:Marker99680:Marker99681:Marker99682:Marker99683:Marker99684:Marker99685:Marker99686:Marker99687:Marker99688:Marker99689:Marker99690:Marker99691:Marker99692:Marker99693:Marker99694:Marker99695:Marker99696:Marker99697:Marker99698:Marker99699:Marker99700:Marker99701:Marker99702:Marker99703:Marker99704:Marker99705:Marker99706:Marker99707:Marker99708:Marker99709:Mar…
Block5100	3	5.276	5920260	6007807	Marker101515:Marker101516:Marker101517:Marker101518:Marker101519:Marker101520:Marker101521:Marker101522:Marker101523:Marker101524:Marker101525:Marker101526:Marker101527:Marker101528:Marker101529:Marker101530:Marker101531:Marker101532:Marker101533:Marker101534:Marker101535:Marker101536:Marker101537:Marker101538:Marker101539:Marker101540:Marker101541:Marker101542:Marker101543:Marker101544:Marker101…
Block5098	3	5.276	5899286	5915196	Marker101475:Marker101476:Marker101477:Marker101478:Marker101479:Marker101480:Marker101481:Marker101482:Marker101483:Marker101484:Marker101485:Marker101486:Marker101487:Marker101488:Marker101489:Marker101490:Marker101491:Marker101492:Marker101493:Marker101494:Marker101495:Marker101496:Marker101497:Marker101498:Marker101499:Marker101500:Marker101501:Marker101502:Marker101503:Marker101504:Marker101…
Block5113	3	6.912	6128581	6150640	Marker102231:Marker102232:Marker102233:Marker102234:Marker102235:Marker102236:Marker102237:Marker102238:Marker102239:Marker102240:Marker102241:Marker102242:Marker102243:Marker102244:Marker102245:Marker102246:Marker102247:Marker102248:Marker102249:Marker102250:Marker102251:Marker102252:Marker102253:Marker102254:Marker102255:Marker102256:Marker102257:Marker102258:Marker102259:Marker102260:Marker102…
Block5118	3	7.834	6211603	6287152	Marker102713:Marker102714:Marker102715:Marker102716:Marker102717:Marker102718:Marker102719:Marker102720:Marker102721:Marker102722:Marker102723:Marker102724:Marker102725:Marker102726:Marker102727:Marker102728:Marker102729:Marker102730:Marker102731:Marker102732:Marker102733:Marker102734:Marker102735:Marker102736:Marker102737:Marker102738:Marker102739:Marker102740:Marker102741:Marker102742:Marker102…
Block5123	3	8.061	6317916	6335187	Marker103033:Marker103034:Marker103035:Marker103036:Marker103037:Marker103038:Marker103039:Marker103040:Marker103041:Marker103042
Block5132	3	8.518	6405454	6426225	Marker103087:Marker103088
Block5137	3	8.745	6480335	6513284	Marker103141:Marker103142:Marker103143:Marker103144:Marker103145:Marker103146:Marker103147:Marker103148:Marker103149:Marker103150:Marker103151:Marker103152:Marker103153:Marker103154:Marker103155:Marker103156:Marker103157:Marker103158:Marker103159:Marker103160:Marker103161:Marker103162:Marker103163:Marker103164:Marker103165:Marker103166:Marker103167:Marker103168:Marker103169:Marker103170:Marker103…
Block5143	3	8.973	6699730	6832871	Marker103244:Marker103245:Marker103246:Marker103247:Marker103248:Marker103249:Marker103250
Block5148	3	11.097	7212418	7294934	Marker103264:Marker103265:Marker103266:Marker103267:Marker103268
Block5145	3	11.553	6843703	7027695	Marker103252:Marker103253:Marker103254:Marker103255:Marker103256:Marker103257:Marker103258:Marker103259:Marker103260
Block5078	3	11.553	5561341	5585134	Marker99788:Marker99789:Marker99790:Marker99791:Marker99792:Marker99793:Marker99794:Marker99795:Marker99796:Marker99797:Marker99798:Marker99799:Marker99800:Marker99801:Marker99802:Marker99803:Marker99804:Marker99805:Marker99806:Marker99807:Marker99808:Marker99809:Marker99810:Marker99811:Marker99812:Marker99813:Marker99814:Marker99815:Marker99816:Marker99817:Marker99818:Marker99819:Marker99820:Mar…
Block5082	3	11.553	5606951	5637668	Marker100016:Marker100017:Marker100018:Marker100019:Marker100020:Marker100021:Marker100022:Marker100023:Marker100024:Marker100025:Marker100026:Marker100027:Marker100028:Marker100029:Marker100030:Marker100031:Marker100032:Marker100033:Marker100034:Marker100035:Marker100036:Marker100037:Marker100038:Marker100039:Marker100040:Marker100041:Marker100042:Marker100043:Marker100044:Marker100045:Marker100…
Block5090	3	11.553	5766106	5790526	Marker100661:Marker100662:Marker100663:Marker100664:Marker100665:Marker100666:Marker100667:Marker100668:Marker100669:Marker100670:Marker100671:Marker100672:Marker100673:Marker100674:Marker100675:Marker100676:Marker100677:Marker100678:Marker100679:Marker100680:Marker100681:Marker100682:Marker100683:Marker100684:Marker100685:Marker100686:Marker100687:Marker100688:Marker100689:Marker100690:Marker100…
Block5085	3	11.553	5657254	5686548	Marker100247:Marker100248:Marker100249:Marker100250:Marker100251:Marker100252:Marker100253:Marker100254:Marker100255:Marker100256:Marker100257:Marker100258:Marker100259:Marker100260:Marker100261:Marker100262:Marker100263:Marker100264:Marker100265:Marker100266:Marker100267:Marker100268:Marker100269:Marker100270:Marker100271:Marker100272:Marker100273:Marker100274:Marker100275:Marker100276:Marker100…
Block5087	3	11.553	5707410	5740180	Marker100405:Marker100406:Marker100407:Marker100408:Marker100409:Marker100410:Marker100411:Marker100412:Marker100413:Marker100414:Marker100415:Marker100416:Marker100417:Marker100418:Marker100419:Marker100420:Marker100421:Marker100422:Marker100423:Marker100424:Marker100425:Marker100426:Marker100427:Marker100428:Marker100429:Marker100430:Marker100431:Marker100432:Marker100433:Marker100434:Marker100…
Block5086	3	11.553	5687990	5705725	Marker100340:Marker100341:Marker100342:Marker100343:Marker100344:Marker100345:Marker100346:Marker100347:Marker100348:Marker100349:Marker100350:Marker100351:Marker100352:Marker100353:Marker100354:Marker100355:Marker100356:Marker100357:Marker100358:Marker100359:Marker100360:Marker100361:Marker100362:Marker100363:Marker100364:Marker100365:Marker100366:Marker100367:Marker100368:Marker100369:Marker100…
Block5089	3	11.553	5743472	5766032	Marker100510:Marker100511:Marker100512:Marker100513:Marker100514:Marker100515:Marker100516:Marker100517:Marker100518:Marker100519:Marker100520:Marker100521:Marker100522:Marker100523:Marker100524:Marker100525:Marker100526:Marker100527:Marker100528:Marker100529:Marker100530:Marker100531:Marker100532:Marker100533:Marker100534:Marker100535:Marker100536:Marker100537:Marker100538:Marker100539:Marker100…
Block5158	3	12.01	7414652	7461860	Marker103312:Marker103313:Marker103314:Marker103315:Marker103316
Block5097	3	12.01	5882307	5898582	Marker101407:Marker101408:Marker101409:Marker101410:Marker101411:Marker101412:Marker101413:Marker101414:Marker101415:Marker101416:Marker101417:Marker101418:Marker101419:Marker101420:Marker101421:Marker101422:Marker101423:Marker101424:Marker101425:Marker101426:Marker101427:Marker101428:Marker101429:Marker101430:Marker101431:Marker101432:Marker101433:Marker101434:Marker101435:Marker101436:Marker101…
Block5096	3	12.01	5850583	5882166	Marker101267:Marker101268:Marker101269:Marker101270:Marker101271:Marker101272:Marker101273:Marker101274:Marker101275:Marker101276:Marker101277:Marker101278:Marker101279:Marker101280:Marker101281:Marker101282:Marker101283:Marker101284:Marker101285:Marker101286:Marker101287:Marker101288:Marker101289:Marker101290:Marker101291:Marker101292:Marker101293:Marker101294:Marker101295:Marker101296:Marker101…
Block5095	3	12.01	5816082	5850502	Marker101064:Marker101065:Marker101066:Marker101067:Marker101068:Marker101069:Marker101070:Marker101071:Marker101072:Marker101073:Marker101074:Marker101075:Marker101076:Marker101077:Marker101078:Marker101079:Marker101080:Marker101081:Marker101082:Marker101083:Marker101084:Marker101085:Marker101086:Marker101087:Marker101088:Marker101089:Marker101090:Marker101091:Marker101092:Marker101093:Marker101…
Block5112	3	12.237	6104626	6128523	Marker102129:Marker102130:Marker102131:Marker102132:Marker102133:Marker102134:Marker102135:Marker102136:Marker102137:Marker102138:Marker102139:Marker102140:Marker102141:Marker102142:Marker102143:Marker102144:Marker102145:Marker102146:Marker102147:Marker102148:Marker102149:Marker102150:Marker102151:Marker102152:Marker102153:Marker102154:Marker102155:Marker102156:Marker102157:Marker102158:Marker102…
Block5109	3	12.237	6048257	6076171	Marker101939:Marker101940:Marker101941:Marker101942:Marker101943:Marker101944:Marker101945:Marker101946:Marker101947:Marker101948:Marker101949:Marker101950:Marker101951:Marker101952:Marker101953:Marker101954:Marker101955:Marker101956:Marker101957:Marker101958:Marker101959:Marker101960:Marker101961:Marker101962:Marker101963:Marker101964:Marker101965:Marker101966:Marker101967:Marker101968:Marker101…
Block5162	3	12.237	7505401	7533802	Marker103323:Marker103324:Marker103325:Marker103326:Marker103327:Marker103328:Marker103329:Marker103330:Marker103331:Marker103332:Marker103333:Marker103334:Marker103335:Marker103336:Marker103337:Marker103338:Marker103339:Marker103340:Marker103341:Marker103342:Marker103343:Marker103344:Marker103345:Marker103346:Marker103347:Marker103348:Marker103349:Marker103350:Marker103351:Marker103352:Marker103…
Block5164	3	12.237	7539680	7573678	Marker103408:Marker103409:Marker103410:Marker103411:Marker103412:Marker103413:Marker103414:Marker103415:Marker103416:Marker103417:Marker103418:Marker103419
Block5116	3	12.464	6170098	6187791	Marker102462:Marker102463:Marker102464:Marker102465:Marker102466:Marker102467:Marker102468:Marker102469:Marker102470:Marker102471:Marker102472:Marker102473:Marker102474:Marker102475:Marker102476:Marker102477:Marker102478:Marker102479:Marker102480:Marker102481:Marker102482:Marker102483:Marker102484:Marker102485:Marker102486:Marker102487:Marker102488:Marker102489:Marker102490:Marker102491:Marker102…
Block5165	3	12.464	7575415	7641907	Marker103420:Marker103421
Block5117	3	12.464	6187849	6211581	Marker102565:Marker102566:Marker102567:Marker102568:Marker102569:Marker102570:Marker102571:Marker102572:Marker102573:Marker102574:Marker102575:Marker102576:Marker102577:Marker102578:Marker102579:Marker102580:Marker102581:Marker102582:Marker102583:Marker102584:Marker102585:Marker102586:Marker102587:Marker102588:Marker102589:Marker102590:Marker102591:Marker102592:Marker102593:Marker102594:Marker102…
Block5167	3	13.152	7697916	7715729	Marker103423:Marker103424:Marker103425
Block5174	3	14.074	7985721	8059526	Marker103436:Marker103437:Marker103438
Block5176	3	14.531	8078646	8098353	Marker103496:Marker103497:Marker103498:Marker103499:Marker103500:Marker103501:Marker103502:Marker103503:Marker103504:Marker103505:Marker103506:Marker103507:Marker103508:Marker103509:Marker103510:Marker103511:Marker103512:Marker103513:Marker103514:Marker103515:Marker103516:Marker103517:Marker103518:Marker103519:Marker103520:Marker103521:Marker103522:Marker103523:Marker103524:Marker103525:Marker103…
Block5183	3	15.219	8307998	8328552	Marker103695:Marker103696
Block5159	3	15.219	7464262	7493337	Marker103317:Marker103318:Marker103319
Block5142	3	15.219	6565625	6608878	Marker103242:Marker103243
Block5180	3	15.907	8144232	8178618	Marker103667:Marker103668:Marker103669:Marker103670:Marker103671:Marker103672:Marker103673:Marker103674:Marker103675:Marker103676
Block5187	3	17.303	8582959	8674059	Marker103711:Marker103712
Block5190	3	17.53	8761172	8819124	Marker103716:Marker103717:Marker103718:Marker103719:Marker103720:Marker103721:Marker103722:Marker103723:Marker103724:Marker103725:Marker103726:Marker103727:Marker103728:Marker103729
Block5191	3	18.452	8820920	8908902	Marker103730:Marker103731:Marker103732:Marker103733:Marker103734:Marker103735:Marker103736:Marker103737:Marker103738:Marker103739:Marker103740:Marker103741:Marker103742:Marker103743:Marker103744:Marker103745:Marker103746:Marker103747
Block5168	3	18.679	7749620	7810328	Marker103426:Marker103427:Marker103428:Marker103429
Block5195	3	18.679	8995084	9233927	Marker103752:Marker103753:Marker103754:Marker103755
Block5197	3	18.906	9261892	9300772	Marker103757:Marker103758
Block5169	3	19.134	7815479	7861360	Marker103430:Marker103431
Block5199	3	19.134	9358636	9456294	Marker103760:Marker103761:Marker103762:Marker103763
Block5201	3	20.529	9509874	9583941	Marker103767:Marker103768:Marker103769:Marker103770:Marker103771
Block5205	3	21.217	9593612	9659237	Marker103801:Marker103802:Marker103803:Marker103804:Marker103805:Marker103806:Marker103807:Marker103808:Marker103809:Marker103810:Marker103811:Marker103812:Marker103813:Marker103814:Marker103815:Marker103816:Marker103817:Marker103818:Marker103819:Marker103820:Marker103821:Marker103822:Marker103823:Marker103824:Marker103825:Marker103826:Marker103827:Marker103828:Marker103829:Marker103830:Marker103…
Block5182	3	21.445	8222506	8300677	Marker103684:Marker103685:Marker103686:Marker103687:Marker103688:Marker103689:Marker103690:Marker103691:Marker103692:Marker103693:Marker103694
Block5184	3	21.445	8332363	8466932	Marker103697:Marker103698:Marker103699:Marker103700:Marker103701:Marker103702:Marker103703:Marker103704:Marker103705:Marker103706:Marker103707:Marker103708
Block5181	3	21.445	8187587	8214652	Marker103677:Marker103678:Marker103679:Marker103680:Marker103681:Marker103682:Marker103683
Block5178	3	21.445	8100015	8144001	Marker103562:Marker103563:Marker103564:Marker103565:Marker103566:Marker103567:Marker103568:Marker103569:Marker103570:Marker103571:Marker103572:Marker103573:Marker103574:Marker103575:Marker103576:Marker103577:Marker103578:Marker103579:Marker103580:Marker103581:Marker103582:Marker103583:Marker103584:Marker103585:Marker103586:Marker103587:Marker103588:Marker103589:Marker103590:Marker103591:Marker103…
Block5175	3	21.445	8059798	8078423	Marker103439:Marker103440:Marker103441:Marker103442:Marker103443:Marker103444:Marker103445:Marker103446:Marker103447:Marker103448:Marker103449:Marker103450:Marker103451:Marker103452:Marker103453:Marker103454:Marker103455:Marker103456:Marker103457:Marker103458:Marker103459:Marker103460:Marker103461:Marker103462:Marker103463:Marker103464:Marker103465:Marker103466:Marker103467:Marker103468:Marker103…
Block5209	3	21.901	9671426	9692411	Marker103946:Marker103947:Marker103948:Marker103949:Marker103950
Block5210	3	21.901	9693232	9717994	Marker103951:Marker103952:Marker103953:Marker103954:Marker103955
Block5211	3	22.59	9770090	9799892	Marker103956:Marker103957
Block5213	3	23.278	9864475	9906238	Marker103960:Marker103961
Block5216	3	23.505	10024123	10082638	Marker103964:Marker103965:Marker103966
Block5217	3	24.193	10082863	10137948	Marker103967:Marker103968:Marker103969:Marker103970
Block5218	3	24.695	10168931	10206105	Marker103971:Marker103972
Block5200	3	24.695	9467344	9500421	Marker103764:Marker103765:Marker103766
Block5221	3	24.922	10252738	10326778	Marker103975:Marker103976
Block5223	3	25.149	10491685	10548231	Marker103992:Marker103993:Marker103994:Marker103995:Marker103996:Marker103997:Marker103998:Marker103999:Marker104000:Marker104001:Marker104002:Marker104003:Marker104004:Marker104005:Marker104006:Marker104007:Marker104008:Marker104009:Marker104010:Marker104011:Marker104012:Marker104013:Marker104014:Marker104015:Marker104016:Marker104017:Marker104018:Marker104019:Marker104020:Marker104021:Marker104…
Block5222	3	25.377	10357282	10488393	Marker103977:Marker103978:Marker103979:Marker103980:Marker103981:Marker103982:Marker103983:Marker103984:Marker103985:Marker103986:Marker103987:Marker103988:Marker103989:Marker103990:Marker103991
Block5240	3	26.298	10679903	10704153	Marker104376:Marker104377:Marker104378:Marker104379:Marker104380:Marker104381:Marker104382:Marker104383:Marker104384:Marker104385:Marker104386:Marker104387:Marker104388:Marker104389:Marker104390:Marker104391:Marker104392:Marker104393:Marker104394:Marker104395:Marker104396:Marker104397:Marker104398:Marker104399:Marker104400:Marker104401:Marker104402:Marker104403:Marker104404:Marker104405:Marker104…
Block5239	3	26.298	10657346	10679880	Marker104328:Marker104329:Marker104330:Marker104331:Marker104332:Marker104333:Marker104334:Marker104335:Marker104336:Marker104337:Marker104338:Marker104339:Marker104340:Marker104341:Marker104342:Marker104343:Marker104344:Marker104345:Marker104346:Marker104347:Marker104348:Marker104349:Marker104350:Marker104351:Marker104352:Marker104353:Marker104354:Marker104355:Marker104356:Marker104357:Marker104…
Block5253	3	26.987	10799856	10871450	Marker104705:Marker104706:Marker104707:Marker104708:Marker104709:Marker104710:Marker104711:Marker104712:Marker104713:Marker104714:Marker104715:Marker104716:Marker104717:Marker104718:Marker104719:Marker104720:Marker104721:Marker104722:Marker104723:Marker104724:Marker104725:Marker104726:Marker104727:Marker104728:Marker104729:Marker104730:Marker104731:Marker104732:Marker104733:Marker104734:Marker104…
Block5254	3	27.443	10877960	10893459	Marker104787:Marker104788
Block5244	3	27.9	10713196	10741201	Marker104449:Marker104450:Marker104451:Marker104452:Marker104453:Marker104454:Marker104455:Marker104456:Marker104457:Marker104458:Marker104459:Marker104460:Marker104461:Marker104462:Marker104463:Marker104464:Marker104465:Marker104466:Marker104467:Marker104468:Marker104469:Marker104470:Marker104471:Marker104472:Marker104473:Marker104474:Marker104475:Marker104476:Marker104477:Marker104478:Marker104…
Block5256	3	28.822	10928920	10998518	Marker104790:Marker104791:Marker104792
Block5257	3	29.049	10999946	11017023	Marker104793:Marker104794:Marker104795:Marker104796:Marker104797:Marker104798
Block5259	3	29.737	11042336	11061429	Marker104800:Marker104801:Marker104802
Block5261	3	29.964	11099057	11162059	Marker104807:Marker104808:Marker104809:Marker104810:Marker104811:Marker104812:Marker104813:Marker104814:Marker104815:Marker104816:Marker104817:Marker104818:Marker104819:Marker104820:Marker104821
Block5226	3	30.192	10559287	10579233	Marker104110:Marker104111:Marker104112:Marker104113:Marker104114:Marker104115:Marker104116:Marker104117:Marker104118:Marker104119:Marker104120:Marker104121:Marker104122:Marker104123:Marker104124:Marker104125:Marker104126:Marker104127:Marker104128:Marker104129:Marker104130:Marker104131:Marker104132:Marker104133:Marker104134:Marker104135:Marker104136:Marker104137:Marker104138:Marker104139:Marker104…
Block5262	3	30.192	11165872	11247057	Marker104822:Marker104823:Marker104824:Marker104825:Marker104826:Marker104827:Marker104828:Marker104829:Marker104830:Marker104831:Marker104832:Marker104833:Marker104834:Marker104835:Marker104836:Marker104837:Marker104838
Block5268	3	31.151	11294342	11314097	Marker104913:Marker104914:Marker104915:Marker104916:Marker104917:Marker104918:Marker104919:Marker104920:Marker104921:Marker104922:Marker104923
Block5260	3	31.332	11077542	11098275	Marker104803:Marker104804:Marker104805:Marker104806
Block5275	3	31.513	11380362	11455580	Marker105014:Marker105015:Marker105016:Marker105017:Marker105018:Marker105019:Marker105020:Marker105021:Marker105022:Marker105023:Marker105024:Marker105025:Marker105026:Marker105027:Marker105028:Marker105029:Marker105030:Marker105031:Marker105032:Marker105033:Marker105034:Marker105035:Marker105036:Marker105037:Marker105038:Marker105039:Marker105040:Marker105041:Marker105042:Marker105043:Marker105…
Block5264	3	31.694	11255174	11283038	Marker104856:Marker104857:Marker104858:Marker104859:Marker104860:Marker104861:Marker104862:Marker104863:Marker104864:Marker104865:Marker104866:Marker104867:Marker104868:Marker104869:Marker104870:Marker104871:Marker104872:Marker104873:Marker104874:Marker104875:Marker104876:Marker104877:Marker104878:Marker104879:Marker104880:Marker104881:Marker104882:Marker104883:Marker104884:Marker104885:Marker104…
Block5271	3	31.875	11332665	11360781	Marker104939:Marker104940:Marker104941:Marker104942:Marker104943:Marker104944:Marker104945:Marker104946:Marker104947:Marker104948:Marker104949:Marker104950:Marker104951:Marker104952:Marker104953:Marker104954:Marker104955:Marker104956:Marker104957:Marker104958:Marker104959:Marker104960:Marker104961:Marker104962:Marker104963:Marker104964:Marker104965:Marker104966:Marker104967:Marker104968:Marker104…
Block5277	3	32.513	11471542	11505017	Marker105064:Marker105065:Marker105066:Marker105067:Marker105068:Marker105069
Block5285	3	33.151	11563255	11643530	Marker105245:Marker105246:Marker105247:Marker105248:Marker105249:Marker105250:Marker105251:Marker105252:Marker105253:Marker105254:Marker105255:Marker105256:Marker105257:Marker105258:Marker105259:Marker105260
Block5301	3	33.788	11740575	11772772	Marker105421:Marker105422:Marker105423
Block5300	3	34.196	11695455	11740374	Marker105417:Marker105418:Marker105419:Marker105420
Block5284	3	34.605	11540272	11562525	Marker105224:Marker105225:Marker105226:Marker105227:Marker105228:Marker105229:Marker105230:Marker105231:Marker105232:Marker105233:Marker105234:Marker105235:Marker105236:Marker105237:Marker105238:Marker105239:Marker105240:Marker105241:Marker105242:Marker105243:Marker105244
Block5305	3	34.786	11878094	11914640	Marker105441:Marker105442:Marker105443
Block5303	3	35.194	11795407	11874786	Marker105426:Marker105427:Marker105428:Marker105429:Marker105430:Marker105431:Marker105432:Marker105433:Marker105434:Marker105435:Marker105436:Marker105437:Marker105438:Marker105439
Block5306	3	35.602	11924186	11956871	Marker105444:Marker105445:Marker105446
Block5307	3	36.517	11963461	12001065	Marker105447:Marker105448
Block5322	3	37.946	12524442	12551869	Marker105534:Marker105535
Block5308	3	37.946	12056741	12092810	Marker105449:Marker105450:Marker105451:Marker105452:Marker105453
Block5320	3	37.946	12435279	12488759	Marker105522:Marker105523:Marker105524:Marker105525:Marker105526:Marker105527:Marker105528:Marker105529:Marker105530
Block5309	3	37.946	12127937	12157858	Marker105454:Marker105455:Marker105456:Marker105457:Marker105458:Marker105459
Block5319	3	39.004	12409136	12432353	Marker105516:Marker105517:Marker105518:Marker105519:Marker105520:Marker105521
Block5310	3	39.231	12166202	12192855	Marker105460:Marker105461:Marker105462
Block5318	3	39.231	12258378	12384165	Marker105507:Marker105508:Marker105509:Marker105510:Marker105511:Marker105512:Marker105513:Marker105514:Marker105515
Block5323	3	39.549	12560829	12792340	Marker105536:Marker105537:Marker105538:Marker105539:Marker105540:Marker105541:Marker105542:Marker105543
Block5333	3	39.866	13220295	13368070	Marker105567:Marker105568:Marker105569:Marker105570:Marker105571:Marker105572:Marker105573:Marker105574:Marker105575:Marker105576:Marker105577:Marker105578:Marker105579:Marker105580:Marker105581:Marker105582
Block5324	3	39.866	12808971	12859091	Marker105544:Marker105545:Marker105546
Block5327	3	39.866	12928454	13026815	Marker105549:Marker105550:Marker105551:Marker105552:Marker105553:Marker105554
Block5332	3	39.866	13143832	13218287	Marker105560:Marker105561:Marker105562:Marker105563:Marker105564:Marker105565:Marker105566
Block5384	3	40.184	13537190	13556448	Marker106417:Marker106418:Marker106419:Marker106420:Marker106421:Marker106422:Marker106423:Marker106424:Marker106425:Marker106426:Marker106427:Marker106428:Marker106429:Marker106430:Marker106431:Marker106432:Marker106433:Marker106434:Marker106435:Marker106436:Marker106437:Marker106438:Marker106439:Marker106440:Marker106441:Marker106442:Marker106443:Marker106444:Marker106445:Marker106446:Marker106…
Block5346	3	41.242	13401850	13418488	Marker105701:Marker105702:Marker105703:Marker105704:Marker105705
Block5373	3	41.56	13489554	13512131	Marker106138:Marker106139:Marker106140:Marker106141:Marker106142:Marker106143:Marker106144:Marker106145:Marker106146:Marker106147:Marker106148:Marker106149:Marker106150:Marker106151:Marker106152:Marker106153:Marker106154:Marker106155:Marker106156:Marker106157:Marker106158:Marker106159:Marker106160:Marker106161:Marker106162:Marker106163:Marker106164:Marker106165:Marker106166:Marker106167:Marker106…
Block5388	3	41.877	13567126	13584195	Marker106527:Marker106528:Marker106529:Marker106530:Marker106531:Marker106532:Marker106533:Marker106534:Marker106535:Marker106536:Marker106537:Marker106538:Marker106539:Marker106540:Marker106541:Marker106542:Marker106543:Marker106544:Marker106545:Marker106546:Marker106547:Marker106548:Marker106549:Marker106550:Marker106551:Marker106552:Marker106553:Marker106554:Marker106555:Marker106556:Marker106…
Block5484	3	42.105	13882430	13903651	Marker108178:Marker108179:Marker108180:Marker108181:Marker108182:Marker108183:Marker108184:Marker108185:Marker108186:Marker108187:Marker108188:Marker108189:Marker108190:Marker108191:Marker108192:Marker108193:Marker108194:Marker108195:Marker108196:Marker108197:Marker108198:Marker108199:Marker108200:Marker108201:Marker108202:Marker108203:Marker108204:Marker108205:Marker108206:Marker108207:Marker108…
Block5444	3	42.105	13745155	13762962	Marker107566:Marker107567:Marker107568:Marker107569:Marker107570:Marker107571:Marker107572:Marker107573:Marker107574:Marker107575:Marker107576:Marker107577:Marker107578:Marker107579:Marker107580:Marker107581:Marker107582:Marker107583:Marker107584:Marker107585:Marker107586:Marker107587:Marker107588:Marker107589:Marker107590:Marker107591:Marker107592:Marker107593:Marker107594:Marker107595:Marker107…
Block5511	3	42.332	13963785	14032071	Marker108568:Marker108569:Marker108570:Marker108571:Marker108572:Marker108573:Marker108574:Marker108575:Marker108576:Marker108577:Marker108578:Marker108579:Marker108580:Marker108581:Marker108582:Marker108583:Marker108584:Marker108585:Marker108586:Marker108587:Marker108588:Marker108589:Marker108590:Marker108591:Marker108592:Marker108593:Marker108594:Marker108595:Marker108596:Marker108597:Marker108…
Block5516	3	42.788	14035319	14156292	Marker108644:Marker108645:Marker108646:Marker108647:Marker108648
Block5518	3	43.946	14188567	14255706	Marker108650:Marker108651:Marker108652:Marker108653
Block5449	3	44.173	13771935	13791781	Marker107660:Marker107661:Marker107662:Marker107663:Marker107664:Marker107665:Marker107666:Marker107667:Marker107668:Marker107669:Marker107670:Marker107671:Marker107672:Marker107673:Marker107674:Marker107675:Marker107676:Marker107677:Marker107678:Marker107679:Marker107680:Marker107681:Marker107682:Marker107683:Marker107684:Marker107685:Marker107686:Marker107687:Marker107688:Marker107689:Marker107…
Block5519	3	44.173	14269344	14299035	Marker108654:Marker108655
Block5527	3	44.309	14522903	14546349	Marker108666:Marker108667
Block5520	3	44.309	14328940	14351555	Marker108656:Marker108657:Marker108658
Block5561	3	44.763	15032813	15173088	Marker108793:Marker108794
Block5530	3	46.147	14672195	14701966	Marker108671:Marker108672:Marker108673
Block5533	3	46.373	14735279	14768771	Marker108676:Marker108677
Block5563	3	46.92	15252054	15278526	Marker108796:Marker108797
Block5564	3	47.467	15303010	15365680	Marker108798:Marker108799:Marker108800:Marker108801
Block5565	3	47.785	15404861	15520658	Marker108802:Marker108803:Marker108804:Marker108805
Block5568	3	48.468	15605833	15634483	Marker108808:Marker108809
Block5570	3	48.876	15639772	15780671	Marker108811:Marker108812:Marker108813
Block5572	3	49.057	15785468	16055253	Marker108815:Marker108816:Marker108817:Marker108818:Marker108819:Marker108820:Marker108821:Marker108822:Marker108823
Block5575	3	50.107	16117261	16149330	Marker108827:Marker108828:Marker108829:Marker108830:Marker108831
Block5576	3	51.112	16155939	16233916	Marker108832:Marker108833:Marker108834:Marker108835:Marker108836:Marker108837:Marker108838:Marker108839:Marker108840:Marker108841:Marker108842:Marker108843:Marker108844:Marker108845:Marker108846:Marker108847:Marker108848:Marker108849:Marker108850
Block5579	3	52.022	16258516	16294093	Marker108855:Marker108856:Marker108857:Marker108858
Block5573	3	55.486	16067594	16088124	Marker108824:Marker108825
Block5594	3	56.03	17020722	17075546	Marker108930:Marker108931:Marker108932
Block5597	3	56.804	17275571	17372631	Marker108938:Marker108939
Block5598	3	57.075	17400442	17520498	Marker108940:Marker108941
Block5621	3	57.848	17683494	17809031	Marker109011:Marker109012:Marker109013:Marker109014:Marker109015:Marker109016:Marker109017:Marker109018:Marker109019:Marker109020
Block5622	3	58.165	17830845	17920717	Marker109021:Marker109022
Block5623	3	58.803	17938059	18086930	Marker109023:Marker109024:Marker109025:Marker109026:Marker109027:Marker109028:Marker109029:Marker109030:Marker109031:Marker109032:Marker109033:Marker109034
Block5593	3	58.984	16819198	16997136	Marker108926:Marker108927:Marker108928:Marker108929
Block5596	3	59.165	17112775	17248593	Marker108934:Marker108935:Marker108936:Marker108937
Block5581	3	59.346	16356890	16396031	Marker108868:Marker108869:Marker108870:Marker108871:Marker108872:Marker108873
Block5591	3	59.527	16576340	16694973	Marker108920:Marker108921:Marker108922:Marker108923:Marker108924
Block5580	3	59.708	16302114	16353349	Marker108859:Marker108860:Marker108861:Marker108862:Marker108863:Marker108864:Marker108865:Marker108866:Marker108867
Block5619	3	59.889	17617243	17639886	Marker109005:Marker109006:Marker109007:Marker109008
Block5646	3	61.511	18357749	18379799	Marker109372:Marker109373:Marker109374:Marker109375:Marker109376:Marker109377:Marker109378:Marker109379:Marker109380:Marker109381:Marker109382:Marker109383:Marker109384:Marker109385:Marker109386:Marker109387:Marker109388:Marker109389:Marker109390:Marker109391:Marker109392:Marker109393:Marker109394:Marker109395:Marker109396:Marker109397:Marker109398:Marker109399:Marker109400:Marker109401:Marker109…
Block5642	3	62.149	18321975	18340948	Marker109120:Marker109121:Marker109122:Marker109123:Marker109124:Marker109125:Marker109126:Marker109127:Marker109128:Marker109129:Marker109130:Marker109131:Marker109132:Marker109133:Marker109134:Marker109135:Marker109136:Marker109137:Marker109138:Marker109139:Marker109140:Marker109141:Marker109142:Marker109143:Marker109144:Marker109145:Marker109146:Marker109147:Marker109148:Marker109149:Marker109…
Block5800	3	62.557	25281652	25357232	Marker110991:Marker110992:Marker110993:Marker110994:Marker110995:Marker110996
Block5803	3	62.874	25594328	25719600	Marker110999:Marker111000:Marker111001:Marker111002:Marker111003:Marker111004
Block5836	3	63.692	26765626	26809744	Marker111068:Marker111069:Marker111070
Block5624	3	63.873	18087011	18156789	Marker109035:Marker109036:Marker109037:Marker109038
Block5695	3	65.257	19039549	19079153	Marker109788:Marker109789
Block5697	3	67.165	19165720	19244359	Marker109791:Marker109792:Marker109793
Block5699	3	67.165	19258667	19358433	Marker109795:Marker109796:Marker109797:Marker109798:Marker109799:Marker109800:Marker109801:Marker109802
Block5701	3	67.664	19422738	19478327	Marker109809:Marker109810:Marker109811
Block5700	3	67.664	19367908	19411300	Marker109803:Marker109804:Marker109805:Marker109806:Marker109807:Marker109808
Block5703	3	68.443	19575794	19808962	Marker109814:Marker109815:Marker109816:Marker109817:Marker109818
Block5702	3	68.443	19488010	19527564	Marker109812:Marker109813
Block5708	3	69.455	19919036	20046913	Marker109823:Marker109824:Marker109825:Marker109826:Marker109827:Marker109828:Marker109829:Marker109830:Marker109831:Marker109832:Marker109833:Marker109834:Marker109835:Marker109836:Marker109837:Marker109838:Marker109839:Marker109840:Marker109841
Block5711	3	70.002	20240219	20568261	Marker109846:Marker109847:Marker109848:Marker109849:Marker109850:Marker109851:Marker109852:Marker109853:Marker109854:Marker109855:Marker109856:Marker109857
Block5713	3	70.32	20708525	20730974	Marker109859:Marker109860
Block5716	3	71.099	20732700	20770769	Marker109870:Marker109871:Marker109872:Marker109873:Marker109874:Marker109875:Marker109876:Marker109877:Marker109878:Marker109879:Marker109880:Marker109881:Marker109882:Marker109883:Marker109884:Marker109885:Marker109886:Marker109887:Marker109888:Marker109889:Marker109890:Marker109891:Marker109892:Marker109893:Marker109894:Marker109895:Marker109896:Marker109897:Marker109898:Marker109899:Marker109…
Block5717	3	71.099	20771760	20838647	Marker109941:Marker109942:Marker109943:Marker109944:Marker109945:Marker109946:Marker109947:Marker109948:Marker109949:Marker109950:Marker109951:Marker109952:Marker109953:Marker109954
Block5719	3	71.099	20845292	21109335	Marker109956:Marker109957:Marker109958:Marker109959:Marker109960:Marker109961:Marker109962:Marker109963:Marker109964:Marker109965:Marker109966:Marker109967:Marker109968:Marker109969:Marker109970:Marker109971:Marker109972:Marker109973:Marker109974:Marker109975:Marker109976:Marker109977:Marker109978:Marker109979:Marker109980:Marker109981:Marker109982:Marker109983:Marker109984:Marker109985:Marker109…
Block5728	3	71.099	21383669	21403644	Marker110216:Marker110217:Marker110218:Marker110219:Marker110220:Marker110221:Marker110222:Marker110223:Marker110224:Marker110225:Marker110226:Marker110227:Marker110228:Marker110229:Marker110230:Marker110231:Marker110232:Marker110233:Marker110234:Marker110235:Marker110236:Marker110237:Marker110238:Marker110239:Marker110240:Marker110241
Block5724	3	71.416	21206426	21229101	Marker110064:Marker110065:Marker110066:Marker110067:Marker110068:Marker110069:Marker110070:Marker110071:Marker110072:Marker110073:Marker110074:Marker110075:Marker110076:Marker110077:Marker110078:Marker110079:Marker110080:Marker110081:Marker110082:Marker110083:Marker110084:Marker110085:Marker110086:Marker110087:Marker110088:Marker110089:Marker110090:Marker110091:Marker110092:Marker110093:Marker110…
Block5729	3	71.734	21410890	21472952	Marker110242:Marker110243:Marker110244:Marker110245:Marker110246:Marker110247:Marker110248:Marker110249:Marker110250:Marker110251:Marker110252:Marker110253:Marker110254:Marker110255:Marker110256:Marker110257:Marker110258:Marker110259:Marker110260:Marker110261:Marker110262:Marker110263:Marker110264:Marker110265:Marker110266:Marker110267:Marker110268:Marker110269:Marker110270:Marker110271:Marker110…
Block5732	3	72.052	21582995	21949668	Marker110294:Marker110295:Marker110296:Marker110297:Marker110298:Marker110299:Marker110300:Marker110301:Marker110302:Marker110303:Marker110304:Marker110305:Marker110306
Block5733	3	72.599	21956520	22049542	Marker110307:Marker110308:Marker110309:Marker110310:Marker110311
Block5738	3	72.917	22090966	22152649	Marker110323:Marker110324:Marker110325:Marker110326:Marker110327:Marker110328:Marker110329:Marker110330:Marker110331:Marker110332:Marker110333:Marker110334:Marker110335:Marker110336:Marker110337:Marker110338:Marker110339:Marker110340:Marker110341:Marker110342:Marker110343:Marker110344:Marker110345:Marker110346:Marker110347:Marker110348:Marker110349:Marker110350:Marker110351:Marker110352:Marker110…
Block5736	3	72.917	22062524	22079447	Marker110314:Marker110315:Marker110316:Marker110317:Marker110318:Marker110319
Block5744	3	73.235	22181969	22230117	Marker110385:Marker110386:Marker110387:Marker110388:Marker110389:Marker110390:Marker110391:Marker110392:Marker110393:Marker110394:Marker110395:Marker110396:Marker110397:Marker110398:Marker110399:Marker110400:Marker110401:Marker110402:Marker110403:Marker110404:Marker110405:Marker110406:Marker110407:Marker110408
Block5751	3	73.235	22243651	22311126	Marker110423:Marker110424:Marker110425:Marker110426:Marker110427:Marker110428:Marker110429:Marker110430:Marker110431:Marker110432:Marker110433:Marker110434:Marker110435:Marker110436:Marker110437:Marker110438:Marker110439:Marker110440:Marker110441:Marker110442:Marker110443:Marker110444:Marker110445:Marker110446:Marker110447:Marker110448:Marker110449:Marker110450:Marker110451:Marker110452:Marker110…
Block5720	3	73.552	21109735	21133069	Marker109997:Marker109998
Block5755	3	73.552	22382141	22450959	Marker110524:Marker110525:Marker110526:Marker110527:Marker110528:Marker110529:Marker110530:Marker110531:Marker110532:Marker110533:Marker110534:Marker110535:Marker110536:Marker110537:Marker110538:Marker110539:Marker110540:Marker110541:Marker110542:Marker110543:Marker110544:Marker110545:Marker110546:Marker110547:Marker110548:Marker110549:Marker110550:Marker110551:Marker110552:Marker110553:Marker110…
Block5726	3	73.552	21239409	21356845	Marker110145:Marker110146:Marker110147:Marker110148:Marker110149:Marker110150:Marker110151:Marker110152:Marker110153:Marker110154:Marker110155:Marker110156:Marker110157:Marker110158:Marker110159:Marker110160:Marker110161:Marker110162:Marker110163:Marker110164:Marker110165:Marker110166:Marker110167:Marker110168:Marker110169:Marker110170:Marker110171:Marker110172:Marker110173:Marker110174:Marker110…
Block5730	3	73.552	21478731	21564682	Marker110291:Marker110292
Block5721	3	73.552	21134264	21191394	Marker109999:Marker110000:Marker110001:Marker110002:Marker110003:Marker110004:Marker110005:Marker110006:Marker110007:Marker110008:Marker110009:Marker110010:Marker110011:Marker110012:Marker110013:Marker110014:Marker110015:Marker110016:Marker110017:Marker110018
Block5753	3	74.099	22316563	22378600	Marker110484:Marker110485:Marker110486:Marker110487:Marker110488:Marker110489:Marker110490:Marker110491:Marker110492:Marker110493:Marker110494:Marker110495:Marker110496:Marker110497:Marker110498:Marker110499:Marker110500:Marker110501:Marker110502:Marker110503:Marker110504:Marker110505:Marker110506:Marker110507:Marker110508:Marker110509:Marker110510:Marker110511:Marker110512:Marker110513:Marker110…
Block5769	3	74.647	22682008	22705440	Marker110895:Marker110896:Marker110897:Marker110898:Marker110899:Marker110900:Marker110901:Marker110902:Marker110903:Marker110904:Marker110905
Block5759	3	74.647	22466242	22493599	Marker110580:Marker110581:Marker110582:Marker110583:Marker110584:Marker110585:Marker110586:Marker110587:Marker110588:Marker110589:Marker110590:Marker110591:Marker110592:Marker110593:Marker110594:Marker110595:Marker110596:Marker110597:Marker110598:Marker110599:Marker110600:Marker110601:Marker110602:Marker110603:Marker110604
Block5774	3	75.194	23008733	23433230	Marker110913:Marker110914:Marker110915:Marker110916:Marker110917:Marker110918:Marker110919:Marker110920:Marker110921:Marker110922:Marker110923
Block5766	3	75.512	22620732	22641679	Marker110840:Marker110841:Marker110842:Marker110843:Marker110844:Marker110845:Marker110846:Marker110847:Marker110848:Marker110849:Marker110850:Marker110851:Marker110852:Marker110853:Marker110854:Marker110855:Marker110856:Marker110857:Marker110858:Marker110859:Marker110860:Marker110861:Marker110862
Block5775	3	75.512	23434814	23734294	Marker110924:Marker110925:Marker110926:Marker110927:Marker110928:Marker110929:Marker110930:Marker110931:Marker110932:Marker110933
Block5764	3	75.512	22585609	22604188	Marker110773:Marker110774:Marker110775:Marker110776:Marker110777:Marker110778:Marker110779:Marker110780:Marker110781:Marker110782:Marker110783:Marker110784:Marker110785:Marker110786:Marker110787:Marker110788:Marker110789:Marker110790:Marker110791:Marker110792:Marker110793:Marker110794:Marker110795:Marker110796:Marker110797:Marker110798:Marker110799:Marker110800:Marker110801:Marker110802:Marker110…
Block5776	3	75.512	23761663	24099053	Marker110934:Marker110935:Marker110936:Marker110937:Marker110938:Marker110939:Marker110940
Block5768	3	75.512	22646485	22680808	Marker110867:Marker110868:Marker110869:Marker110870:Marker110871:Marker110872:Marker110873:Marker110874:Marker110875:Marker110876:Marker110877:Marker110878:Marker110879:Marker110880:Marker110881:Marker110882:Marker110883:Marker110884:Marker110885:Marker110886:Marker110887:Marker110888:Marker110889:Marker110890:Marker110891:Marker110892:Marker110893:Marker110894
Block5772	3	75.512	22752184	22788891	Marker110908:Marker110909
Block5761	3	75.512	22501146	22568791	Marker110613:Marker110614:Marker110615:Marker110616:Marker110617:Marker110618:Marker110619:Marker110620:Marker110621:Marker110622:Marker110623:Marker110624:Marker110625:Marker110626:Marker110627:Marker110628:Marker110629:Marker110630:Marker110631:Marker110632:Marker110633:Marker110634:Marker110635:Marker110636:Marker110637:Marker110638:Marker110639:Marker110640:Marker110641:Marker110642:Marker110…
Block5773	3	76.059	22790578	22998926	Marker110910:Marker110911:Marker110912
Block5779	3	76.376	24862825	24880726	Marker110956:Marker110957
Block5842	3	76.694	27193614	27218969	Marker111077:Marker111078
Block5844	3	76.694	27674432	28112967	Marker111082:Marker111083:Marker111084:Marker111085:Marker111086
Block5843	3	76.694	27435118	27645044	Marker111079:Marker111080:Marker111081
Block5841	3	76.694	27006021	27150988	Marker111075:Marker111076
Block5848	3	78.226	28956480	29048686	Marker111116:Marker111117:Marker111118:Marker111119:Marker111120:Marker111121:Marker111122:Marker111123:Marker111124:Marker111125:Marker111126:Marker111127:Marker111128:Marker111129:Marker111130
Block5845	3	78.226	28237031	28508544	Marker111087:Marker111088:Marker111089:Marker111090:Marker111091:Marker111092:Marker111093:Marker111094:Marker111095
Block5849	3	78.226	29050409	29067740	Marker111131:Marker111132:Marker111133
Block5847	3	78.226	28559500	28942941	Marker111097:Marker111098:Marker111099:Marker111100:Marker111101:Marker111102:Marker111103:Marker111104:Marker111105:Marker111106:Marker111107:Marker111108:Marker111109:Marker111110:Marker111111:Marker111112:Marker111113:Marker111114:Marker111115
Block5850	3	78.544	29078482	29197069	Marker111134:Marker111135:Marker111136:Marker111137:Marker111138:Marker111139:Marker111140:Marker111141:Marker111142:Marker111143:Marker111144:Marker111145:Marker111146:Marker111147:Marker111148:Marker111149:Marker111150
Block5778	3	79.091	24121195	24777687	Marker110942:Marker110943:Marker110944:Marker110945:Marker110946:Marker110947:Marker110948:Marker110949:Marker110950:Marker110951:Marker110952:Marker110953:Marker110954:Marker110955
Block5889	3	79.091	30072110	30491402	Marker111444:Marker111445:Marker111446:Marker111447:Marker111448:Marker111449:Marker111450:Marker111451:Marker111452:Marker111453:Marker111454:Marker111455:Marker111456:Marker111457:Marker111458:Marker111459:Marker111460:Marker111461:Marker111462:Marker111463:Marker111464:Marker111465:Marker111466:Marker111467:Marker111468:Marker111469:Marker111470:Marker111471:Marker111472:Marker111473:Marker111…
Block5892	3	80.622	30492608	30615314	Marker111510:Marker111511:Marker111512:Marker111513:Marker111514:Marker111515:Marker111516:Marker111517:Marker111518:Marker111519:Marker111520:Marker111521:Marker111522:Marker111523:Marker111524:Marker111525:Marker111526:Marker111527:Marker111528:Marker111529:Marker111530:Marker111531
Block5894	3	80.94	30740979	30767382	Marker111537:Marker111538
Block5893	3	80.94	30616992	30696013	Marker111532:Marker111533:Marker111534:Marker111535:Marker111536
Block5888	3	81.394	29945143	30071970	Marker111422:Marker111423:Marker111424:Marker111425:Marker111426:Marker111427:Marker111428:Marker111429:Marker111430:Marker111431:Marker111432:Marker111433:Marker111434:Marker111435:Marker111436:Marker111437:Marker111438:Marker111439:Marker111440:Marker111441:Marker111442:Marker111443
Block5886	3	81.847	29794755	29934190	Marker111405:Marker111406:Marker111407:Marker111408:Marker111409:Marker111410:Marker111411:Marker111412:Marker111413:Marker111414:Marker111415:Marker111416:Marker111417:Marker111418:Marker111419
Block5884	3	82.165	29412990	29481059	Marker111366:Marker111367:Marker111368:Marker111369:Marker111370:Marker111371:Marker111372:Marker111373
Block5903	3	82.165	30920250	30936331	Marker111727:Marker111728:Marker111729:Marker111730:Marker111731:Marker111732:Marker111733:Marker111734:Marker111735:Marker111736:Marker111737:Marker111738:Marker111739:Marker111740:Marker111741:Marker111742:Marker111743:Marker111744:Marker111745:Marker111746:Marker111747:Marker111748:Marker111749:Marker111750:Marker111751:Marker111752:Marker111753:Marker111754:Marker111755:Marker111756:Marker111…
Block5870	3	82.165	29306034	29326704	Marker111276:Marker111277:Marker111278:Marker111279:Marker111280:Marker111281:Marker111282:Marker111283:Marker111284:Marker111285:Marker111286:Marker111287:Marker111288:Marker111289:Marker111290:Marker111291:Marker111292:Marker111293:Marker111294:Marker111295:Marker111296:Marker111297:Marker111298:Marker111299:Marker111300:Marker111301:Marker111302:Marker111303:Marker111304:Marker111305:Marker111…
Block5885	3	82.165	29526642	29792661	Marker111374:Marker111375:Marker111376:Marker111377:Marker111378:Marker111379:Marker111380:Marker111381:Marker111382:Marker111383:Marker111384:Marker111385:Marker111386:Marker111387:Marker111388:Marker111389:Marker111390:Marker111391:Marker111392:Marker111393:Marker111394:Marker111395:Marker111396:Marker111397:Marker111398:Marker111399:Marker111400:Marker111401:Marker111402:Marker111403:Marker111…
Block5851	3	82.165	29197214	29215075	Marker111151:Marker111152:Marker111153:Marker111154
Block5898	3	82.527	30773514	30827485	Marker111545:Marker111546:Marker111547:Marker111548:Marker111549:Marker111550:Marker111551:Marker111552:Marker111553:Marker111554:Marker111555:Marker111556:Marker111557:Marker111558:Marker111559:Marker111560:Marker111561:Marker111562:Marker111563:Marker111564:Marker111565:Marker111566:Marker111567:Marker111568:Marker111569:Marker111570:Marker111571:Marker111572:Marker111573:Marker111574:Marker111…
Block5908	3	82.798	31026127	31042827	Marker111949:Marker111950:Marker111951:Marker111952:Marker111953:Marker111954:Marker111955:Marker111956:Marker111957:Marker111958:Marker111959:Marker111960:Marker111961:Marker111962:Marker111963:Marker111964:Marker111965:Marker111966:Marker111967:Marker111968:Marker111969:Marker111970:Marker111971:Marker111972:Marker111973:Marker111974:Marker111975:Marker111976:Marker111977:Marker111978:Marker111…
Block5905	3	83.07	30938305	30983577	Marker111773:Marker111774:Marker111775:Marker111776:Marker111777:Marker111778:Marker111779:Marker111780:Marker111781:Marker111782:Marker111783:Marker111784:Marker111785:Marker111786:Marker111787:Marker111788:Marker111789:Marker111790:Marker111791:Marker111792:Marker111793:Marker111794:Marker111795:Marker111796:Marker111797:Marker111798:Marker111799:Marker111800:Marker111801:Marker111802:Marker111…
Block5906	3	83.614	30983745	31012368	Marker111848:Marker111849:Marker111850:Marker111851:Marker111852:Marker111853:Marker111854:Marker111855:Marker111856:Marker111857:Marker111858:Marker111859:Marker111860:Marker111861:Marker111862:Marker111863:Marker111864:Marker111865:Marker111866:Marker111867:Marker111868:Marker111869:Marker111870:Marker111871:Marker111872:Marker111873:Marker111874:Marker111875:Marker111876:Marker111877:Marker111…
Block5911	3	83.885	31122675	31233472	Marker112005:Marker112006:Marker112007:Marker112008:Marker112009:Marker112010
Block5922	3	84.429	31618253	31641739	Marker112109:Marker112110:Marker112111:Marker112112:Marker112113:Marker112114:Marker112115:Marker112116:Marker112117:Marker112118:Marker112119:Marker112120:Marker112121:Marker112122:Marker112123:Marker112124:Marker112125:Marker112126:Marker112127:Marker112128:Marker112129:Marker112130:Marker112131:Marker112132:Marker112133:Marker112134:Marker112135:Marker112136:Marker112137:Marker112138
Block5900	3	85.248	30844668	30911666	Marker111628:Marker111629:Marker111630:Marker111631:Marker111632:Marker111633:Marker111634:Marker111635:Marker111636:Marker111637:Marker111638:Marker111639:Marker111640:Marker111641:Marker111642:Marker111643:Marker111644:Marker111645:Marker111646:Marker111647:Marker111648:Marker111649:Marker111650:Marker111651:Marker111652:Marker111653:Marker111654:Marker111655:Marker111656:Marker111657:Marker111…
Block5910	3	85.429	31059909	31080436	Marker112003:Marker112004
Block5931	3	86.344	31747507	31763341	Marker112278:Marker112279:Marker112280:Marker112281:Marker112282:Marker112283:Marker112284:Marker112285:Marker112286:Marker112287:Marker112288:Marker112289:Marker112290:Marker112291:Marker112292:Marker112293:Marker112294:Marker112295:Marker112296:Marker112297:Marker112298:Marker112299:Marker112300:Marker112301:Marker112302:Marker112303:Marker112304:Marker112305:Marker112306:Marker112307:Marker112…
Block5915	3	86.752	31473799	31505414	Marker112014:Marker112015:Marker112016:Marker112017:Marker112018:Marker112019:Marker112020:Marker112021:Marker112022:Marker112023:Marker112024:Marker112025:Marker112026:Marker112027:Marker112028
Block5909	3	86.933	31043208	31059771	Marker111995:Marker111996:Marker111997:Marker111998:Marker111999:Marker112000:Marker112001:Marker112002
Block5926	3	87.114	31668801	31685424	Marker112177:Marker112178:Marker112179:Marker112180:Marker112181:Marker112182:Marker112183:Marker112184:Marker112185:Marker112186:Marker112187:Marker112188:Marker112189
Block5927	3	87.522	31685520	31709237	Marker112190:Marker112191:Marker112192:Marker112193:Marker112194:Marker112195:Marker112196:Marker112197:Marker112198:Marker112199:Marker112200:Marker112201:Marker112202:Marker112203:Marker112204:Marker112205:Marker112206:Marker112207:Marker112208:Marker112209:Marker112210:Marker112211:Marker112212:Marker112213:Marker112214
Block5934	3	87.703	31775603	31795948	Marker112354:Marker112355:Marker112356:Marker112357:Marker112358:Marker112359:Marker112360:Marker112361:Marker112362:Marker112363:Marker112364:Marker112365:Marker112366:Marker112367:Marker112368:Marker112369:Marker112370:Marker112371:Marker112372:Marker112373:Marker112374:Marker112375:Marker112376:Marker112377:Marker112378:Marker112379:Marker112380:Marker112381:Marker112382:Marker112383:Marker112…
Block5930	3	87.884	31722280	31747339	Marker112240:Marker112241:Marker112242:Marker112243:Marker112244:Marker112245:Marker112246:Marker112247:Marker112248:Marker112249:Marker112250:Marker112251:Marker112252:Marker112253:Marker112254:Marker112255:Marker112256:Marker112257:Marker112258:Marker112259:Marker112260:Marker112261:Marker112262:Marker112263:Marker112264:Marker112265:Marker112266:Marker112267:Marker112268:Marker112269:Marker112…
Block5949	3	88.065	31856185	31959379	Marker112615:Marker112616:Marker112617:Marker112618:Marker112619:Marker112620:Marker112621:Marker112622:Marker112623:Marker112624:Marker112625:Marker112626:Marker112627:Marker112628:Marker112629:Marker112630:Marker112631:Marker112632:Marker112633:Marker112634:Marker112635:Marker112636:Marker112637:Marker112638:Marker112639:Marker112640:Marker112641
Block5952	3	88.703	32120727	32158452	Marker112644:Marker112645
Block5954	3	88.884	32242660	32289066	Marker112647:Marker112648:Marker112649:Marker112650:Marker112651:Marker112652:Marker112653:Marker112654
Block5917	3	89.798	31515083	31552648	Marker112063:Marker112064:Marker112065:Marker112066:Marker112067:Marker112068:Marker112069:Marker112070:Marker112071:Marker112072:Marker112073:Marker112074:Marker112075:Marker112076:Marker112077
Block5965	3	89.798	32524611	32539888	Marker112971:Marker112972:Marker112973
Block5960	3	90.116	32426147	32452517	Marker112805:Marker112806:Marker112807:Marker112808:Marker112809:Marker112810:Marker112811:Marker112812:Marker112813:Marker112814:Marker112815:Marker112816:Marker112817:Marker112818:Marker112819:Marker112820:Marker112821:Marker112822:Marker112823:Marker112824:Marker112825:Marker112826:Marker112827:Marker112828:Marker112829:Marker112830:Marker112831:Marker112832:Marker112833:Marker112834:Marker112…
Block5964	3	90.342	32496311	32522784	Marker112943:Marker112944:Marker112945:Marker112946:Marker112947:Marker112948:Marker112949:Marker112950:Marker112951:Marker112952:Marker112953:Marker112954:Marker112955:Marker112956:Marker112957:Marker112958:Marker112959:Marker112960:Marker112961:Marker112962:Marker112963:Marker112964:Marker112965:Marker112966:Marker112967:Marker112968:Marker112969:Marker112970
Block5958	3	90.75	32315080	32417162	Marker112691:Marker112692:Marker112693:Marker112694:Marker112695:Marker112696:Marker112697:Marker112698:Marker112699:Marker112700:Marker112701:Marker112702:Marker112703:Marker112704:Marker112705:Marker112706:Marker112707:Marker112708:Marker112709:Marker112710:Marker112711:Marker112712:Marker112713:Marker112714:Marker112715:Marker112716:Marker112717:Marker112718:Marker112719:Marker112720:Marker112…
Block5962	3	90.931	32460961	32479988	Marker112866:Marker112867:Marker112868:Marker112869:Marker112870:Marker112871:Marker112872:Marker112873:Marker112874:Marker112875:Marker112876:Marker112877:Marker112878:Marker112879:Marker112880:Marker112881:Marker112882:Marker112883:Marker112884:Marker112885:Marker112886:Marker112887:Marker112888:Marker112889:Marker112890:Marker112891:Marker112892:Marker112893:Marker112894:Marker112895:Marker112…
Block5967	3	91.34	32571197	32731440	Marker112975:Marker112976:Marker112977:Marker112978:Marker112979:Marker112980:Marker112981:Marker112982:Marker112983:Marker112984:Marker112985:Marker112986:Marker112987:Marker112988:Marker112989
Block5968	3	91.793	32752228	32848470	Marker112990:Marker112991:Marker112992:Marker112993:Marker112994
Block5977	3	92.572	32891850	32912155	Marker113156:Marker113157:Marker113158:Marker113159:Marker113160:Marker113161:Marker113162:Marker113163:Marker113164:Marker113165:Marker113166:Marker113167:Marker113168:Marker113169:Marker113170:Marker113171:Marker113172:Marker113173:Marker113174:Marker113175:Marker113176:Marker113177:Marker113178:Marker113179:Marker113180:Marker113181:Marker113182:Marker113183:Marker113184:Marker113185:Marker113…
Block5984	3	93.584	32935692	32955003	Marker113350:Marker113351:Marker113352:Marker113353:Marker113354:Marker113355:Marker113356:Marker113357:Marker113358:Marker113359:Marker113360:Marker113361:Marker113362:Marker113363:Marker113364:Marker113365:Marker113366:Marker113367:Marker113368:Marker113369:Marker113370:Marker113371:Marker113372:Marker113373:Marker113374:Marker113375:Marker113376:Marker113377:Marker113378:Marker113379:Marker113…
Block5994	3	94.038	32999902	33046968	Marker113514:Marker113515:Marker113516:Marker113517
Block6002	3	94.219	33400942	33446166	Marker113543:Marker113544:Marker113545:Marker113546:Marker113547:Marker113548:Marker113549
Block6000	3	94.4	33346036	33366632	Marker113527:Marker113528:Marker113529:Marker113530:Marker113531:Marker113532
Block6008	3	94.581	33545445	33573010	Marker113556:Marker113557:Marker113558:Marker113559:Marker113560:Marker113561:Marker113562:Marker113563:Marker113564:Marker113565:Marker113566:Marker113567:Marker113568:Marker113569:Marker113570:Marker113571:Marker113572:Marker113573:Marker113574:Marker113575:Marker113576:Marker113577:Marker113578:Marker113579:Marker113580:Marker113581:Marker113582:Marker113583:Marker113584:Marker113585:Marker113…
Block6001	3	94.762	33366704	33391185	Marker113533:Marker113534:Marker113535:Marker113536:Marker113537:Marker113538:Marker113539:Marker113540:Marker113541:Marker113542
Block5998	3	94.943	33180067	33303213	Marker113521:Marker113522:Marker113523:Marker113524
Block6011	3	95.351	33601324	33626307	Marker113613:Marker113614:Marker113615:Marker113616:Marker113617:Marker113618:Marker113619:Marker113620
Block6010	3	95.532	33574231	33600812	Marker113599:Marker113600:Marker113601:Marker113602:Marker113603:Marker113604:Marker113605:Marker113606:Marker113607:Marker113608:Marker113609:Marker113610:Marker113611:Marker113612
Block6015	3	96.68	33756589	33809495	Marker113699:Marker113700:Marker113701:Marker113702:Marker113703:Marker113704:Marker113705:Marker113706:Marker113707:Marker113708:Marker113709:Marker113710:Marker113711:Marker113712:Marker113713:Marker113714:Marker113715:Marker113716:Marker113717:Marker113718:Marker113719:Marker113720:Marker113721:Marker113722:Marker113723:Marker113724:Marker113725:Marker113726:Marker113727:Marker113728:Marker113…
Block6016	3	97.088	33817688	33846815	Marker113740:Marker113741:Marker113742
Block6017	3	97.771	33864216	33887191	Marker113743:Marker113744
Block6018	3	98.784	34036232	34077428	Marker113745:Marker113746
Block6019	3	99.101	34217429	34242709	Marker113747:Marker113748
Block6024	3	99.101	34461723	34512849	Marker113764:Marker113765:Marker113766:Marker113767:Marker113768:Marker113769:Marker113770:Marker113771:Marker113772:Marker113773:Marker113774:Marker113775:Marker113776:Marker113777:Marker113778:Marker113779:Marker113780:Marker113781:Marker113782:Marker113783:Marker113784:Marker113785:Marker113786:Marker113787:Marker113788:Marker113789:Marker113790:Marker113791:Marker113792
Block6020	3	99.101	34278452	34347634	Marker113749:Marker113750:Marker113751:Marker113752:Marker113753:Marker113754
Block6025	3	99.329	34513554	34574015	Marker113793:Marker113794:Marker113795:Marker113796:Marker113797
Block6029	3	99.556	34582593	34607979	Marker113804:Marker113805:Marker113806:Marker113807:Marker113808:Marker113809:Marker113810:Marker113811:Marker113812:Marker113813:Marker113814:Marker113815:Marker113816:Marker113817:Marker113818:Marker113819:Marker113820:Marker113821:Marker113822:Marker113823:Marker113824:Marker113825:Marker113826:Marker113827:Marker113828:Marker113829:Marker113830:Marker113831:Marker113832:Marker113833:Marker113…
Block6014	3	99.556	33642355	33755937	Marker113631:Marker113632:Marker113633:Marker113634:Marker113635:Marker113636:Marker113637:Marker113638:Marker113639:Marker113640:Marker113641:Marker113642:Marker113643:Marker113644:Marker113645:Marker113646:Marker113647:Marker113648:Marker113649:Marker113650:Marker113651:Marker113652:Marker113653:Marker113654:Marker113655:Marker113656:Marker113657:Marker113658:Marker113659:Marker113660:Marker113…
Block6041	3	99.783	34747572	34850441	Marker114198:Marker114199:Marker114200:Marker114201:Marker114202:Marker114203:Marker114204:Marker114205:Marker114206:Marker114207:Marker114208:Marker114209:Marker114210:Marker114211:Marker114212:Marker114213:Marker114214:Marker114215:Marker114216:Marker114217:Marker114218:Marker114219:Marker114220:Marker114221:Marker114222:Marker114223:Marker114224:Marker114225:Marker114226:Marker114227:Marker114…
Block6038	3	100.01	34714686	34730124	Marker114136:Marker114137:Marker114138:Marker114139:Marker114140:Marker114141:Marker114142:Marker114143:Marker114144:Marker114145:Marker114146:Marker114147:Marker114148:Marker114149:Marker114150:Marker114151:Marker114152:Marker114153:Marker114154:Marker114155:Marker114156:Marker114157:Marker114158:Marker114159:Marker114160:Marker114161:Marker114162:Marker114163:Marker114164:Marker114165:Marker114…
Block6036	3	100.238	34692320	34712504	Marker114049:Marker114050:Marker114051:Marker114052:Marker114053:Marker114054:Marker114055:Marker114056:Marker114057:Marker114058:Marker114059:Marker114060:Marker114061:Marker114062:Marker114063:Marker114064:Marker114065:Marker114066:Marker114067:Marker114068:Marker114069:Marker114070:Marker114071:Marker114072:Marker114073:Marker114074:Marker114075:Marker114076:Marker114077:Marker114078:Marker114…
Block6035	3	100.83	34664596	34692264	Marker113929:Marker113930:Marker113931:Marker113932:Marker113933:Marker113934:Marker113935:Marker113936:Marker113937:Marker113938:Marker113939:Marker113940:Marker113941:Marker113942:Marker113943:Marker113944:Marker113945:Marker113946:Marker113947:Marker113948:Marker113949:Marker113950:Marker113951:Marker113952:Marker113953:Marker113954:Marker113955:Marker113956:Marker113957:Marker113958:Marker113…
Block6078	3	101.148	35583971	35650924	Marker114654:Marker114655:Marker114656
Block6071	3	101.148	35236087	35416028	Marker114637:Marker114638:Marker114639:Marker114640:Marker114641:Marker114642:Marker114643:Marker114644
Block6031	3	101.148	34632228	34655032	Marker113902:Marker113903:Marker113904:Marker113905:Marker113906:Marker113907:Marker113908:Marker113909:Marker113910:Marker113911:Marker113912:Marker113913:Marker113914:Marker113915:Marker113916:Marker113917:Marker113918:Marker113919:Marker113920:Marker113921
Block6030	3	101.836	34608333	34632126	Marker113843:Marker113844:Marker113845:Marker113846:Marker113847:Marker113848:Marker113849:Marker113850:Marker113851:Marker113852:Marker113853:Marker113854:Marker113855:Marker113856:Marker113857:Marker113858:Marker113859:Marker113860:Marker113861:Marker113862:Marker113863:Marker113864:Marker113865:Marker113866:Marker113867:Marker113868:Marker113869:Marker113870:Marker113871:Marker113872:Marker113…
Block6079	3	101.836	35678217	35768627	Marker114657:Marker114658:Marker114659:Marker114660:Marker114661:Marker114662
Block6080	3	102.524	35772824	35853211	Marker114663:Marker114664:Marker114665
Block6046	3	102.524	35036498	35054599	Marker114244:Marker114245
Block6082	3	102.981	35895162	35957287	Marker114667:Marker114668:Marker114669
Block6042	3	103.48	34867491	34927987	Marker114233:Marker114234:Marker114235:Marker114236:Marker114237:Marker114238:Marker114239:Marker114240
Block6083	3	103.661	35974236	36094974	Marker114670:Marker114671:Marker114672:Marker114673:Marker114674:Marker114675:Marker114676:Marker114677:Marker114678
Block6060	3	104.069	35130060	35163220	Marker114430:Marker114431:Marker114432:Marker114433:Marker114434:Marker114435:Marker114436:Marker114437:Marker114438:Marker114439:Marker114440:Marker114441:Marker114442:Marker114443:Marker114444:Marker114445:Marker114446:Marker114447:Marker114448:Marker114449:Marker114450:Marker114451:Marker114452:Marker114453:Marker114454:Marker114455:Marker114456:Marker114457:Marker114458:Marker114459:Marker114…
Block6084	3	104.706	36123679	36164775	Marker114679:Marker114680:Marker114681:Marker114682:Marker114683:Marker114684:Marker114685:Marker114686:Marker114687
Block6086	3	105.115	36183557	36200444	Marker114694:Marker114695:Marker114696:Marker114697:Marker114698:Marker114699:Marker114700:Marker114701:Marker114702:Marker114703:Marker114704:Marker114705:Marker114706:Marker114707:Marker114708:Marker114709:Marker114710:Marker114711:Marker114712:Marker114713:Marker114714:Marker114715:Marker114716:Marker114717:Marker114718:Marker114719:Marker114720:Marker114721:Marker114722:Marker114723:Marker114…
Block6102	3	106.263	36281828	36321390	Marker114929:Marker114930:Marker114931
Block6105	3	107.313	36380683	36476068	Marker114934:Marker114935
Block6106	3	108.552	36476078	36532079	Marker114936:Marker114937:Marker114938:Marker114939:Marker114940:Marker114941:Marker114942:Marker114943:Marker114944:Marker114945:Marker114946:Marker114947:Marker114948:Marker114949:Marker114950:Marker114951:Marker114952:Marker114953:Marker114954:Marker114955:Marker114956:Marker114957:Marker114958:Marker114959:Marker114960:Marker114961:Marker114962:Marker114963:Marker114964:Marker114965:Marker114…
Block6108	3	110.55	36548723	36652814	Marker114978:Marker114979:Marker114980:Marker114981:Marker114982:Marker114983:Marker114984:Marker114985:Marker114986:Marker114987:Marker114988:Marker114989:Marker114990:Marker114991:Marker114992
Block6117	3	111.094	36820081	36877354	Marker115032:Marker115033:Marker115034:Marker115035:Marker115036:Marker115037:Marker115038:Marker115039:Marker115040:Marker115041:Marker115042:Marker115043:Marker115044:Marker115045:Marker115046:Marker115047:Marker115048:Marker115049:Marker115050:Marker115051:Marker115052:Marker115053:Marker115054:Marker115055:Marker115056:Marker115057:Marker115058:Marker115059:Marker115060:Marker115061:Marker115…
Block6113	3	111.366	36705969	36806167	Marker114997:Marker114998:Marker114999:Marker115000:Marker115001:Marker115002:Marker115003:Marker115004
Block6121	3	112.139	36902810	36936750	Marker115093:Marker115094:Marker115095:Marker115096:Marker115097
Block6149	3	112.456	37093775	37117214	Marker115710:Marker115711
Block6140	3	112.637	37056802	37075941	Marker115503:Marker115504:Marker115505:Marker115506:Marker115507:Marker115508:Marker115509:Marker115510:Marker115511:Marker115512:Marker115513:Marker115514:Marker115515:Marker115516:Marker115517:Marker115518:Marker115519:Marker115520:Marker115521:Marker115522:Marker115523:Marker115524:Marker115525:Marker115526:Marker115527:Marker115528:Marker115529:Marker115530:Marker115531:Marker115532:Marker115…
Block6124	3	112.818	36962129	36979436	Marker115105:Marker115106:Marker115107:Marker115108:Marker115109:Marker115110:Marker115111:Marker115112:Marker115113:Marker115114:Marker115115:Marker115116:Marker115117
Block6167	3	113.501	37246605	37265117	Marker116039:Marker116040:Marker116041:Marker116042:Marker116043:Marker116044:Marker116045
Block6172	3	114.048	37386829	37465553	Marker116051:Marker116052:Marker116053:Marker116054:Marker116055:Marker116056:Marker116057:Marker116058:Marker116059
Block6123	3	114.827	36945514	36961951	Marker115100:Marker115101:Marker115102:Marker115103:Marker115104
Block6173	3	114.827	37480189	37580700	Marker116060:Marker116061:Marker116062:Marker116063:Marker116064:Marker116065:Marker116066
Block6169	3	115.839	37285786	37326200	Marker116047:Marker116048
Block6176	3	116.065	37651239	37702156	Marker116071:Marker116072:Marker116073:Marker116074:Marker116075:Marker116076
Block6174	3	117.494	37602933	37630773	Marker116067:Marker116068:Marker116069
Block6177	3	117.494	37705958	37865508	Marker116077:Marker116078:Marker116079:Marker116080:Marker116081:Marker116082:Marker116083:Marker116084:Marker116085:Marker116086:Marker116087:Marker116088
Block6182	3	117.494	37874582	37901790	Marker116102:Marker116103:Marker116104:Marker116105:Marker116106:Marker116107:Marker116108:Marker116109:Marker116110:Marker116111
Block6185	3	117.721	38059115	38078348	Marker116115:Marker116116:Marker116117
Block6187	3	118.635	38150236	38171548	Marker116122:Marker116123
Block6186	3	119.731	38080939	38139056	Marker116118:Marker116119:Marker116120:Marker116121
Block6183	3	119.912	37922460	37964802	Marker116112:Marker116113
Block6194	3	121.06	38221283	38246897	Marker116130:Marker116131:Marker116132:Marker116133:Marker116134:Marker116135:Marker116136:Marker116137:Marker116138:Marker116139:Marker116140:Marker116141:Marker116142
Block6195	3	121.974	38247651	38272556	Marker116143:Marker116144:Marker116145:Marker116146:Marker116147:Marker116148:Marker116149:Marker116150:Marker116151:Marker116152:Marker116153:Marker116154:Marker116155:Marker116156:Marker116157
Block6196	3	122.612	38274311	38322959	Marker116158:Marker116159:Marker116160:Marker116161:Marker116162:Marker116163:Marker116164:Marker116165:Marker116166:Marker116167:Marker116168:Marker116169:Marker116170:Marker116171:Marker116172:Marker116173:Marker116174:Marker116175
Block6198	3	123.996	38446750	38494328	Marker116196:Marker116197:Marker116198:Marker116199:Marker116200:Marker116201:Marker116202:Marker116203:Marker116204:Marker116205:Marker116206:Marker116207:Marker116208:Marker116209:Marker116210:Marker116211:Marker116212:Marker116213:Marker116214:Marker116215:Marker116216:Marker116217:Marker116218:Marker116219:Marker116220:Marker116221:Marker116222:Marker116223:Marker116224:Marker116225:Marker116…
Block6203	3	124.177	38527956	38559599	Marker116262:Marker116263:Marker116264:Marker116265:Marker116266:Marker116267:Marker116268:Marker116269:Marker116270:Marker116271:Marker116272:Marker116273
Block6197	3	124.814	38323258	38444620	Marker116176:Marker116177:Marker116178:Marker116179:Marker116180:Marker116181:Marker116182:Marker116183:Marker116184:Marker116185:Marker116186:Marker116187:Marker116188:Marker116189:Marker116190:Marker116191:Marker116192:Marker116193:Marker116194:Marker116195
Block6212	3	124.995	38741101	38756630	Marker116410:Marker116411:Marker116412:Marker116413:Marker116414
Block6219	3	125.678	38965245	39164130	Marker116423:Marker116424:Marker116425:Marker116426:Marker116427
Block6206	3	125.996	38560501	38620848	Marker116277:Marker116278:Marker116279:Marker116280:Marker116281:Marker116282:Marker116283:Marker116284:Marker116285:Marker116286:Marker116287:Marker116288:Marker116289:Marker116290:Marker116291:Marker116292:Marker116293:Marker116294:Marker116295:Marker116296:Marker116297:Marker116298:Marker116299:Marker116300:Marker116301:Marker116302:Marker116303:Marker116304:Marker116305:Marker116306:Marker116…
Block6220	3	126.543	39164689	39185973	Marker116428:Marker116429
Block6226	3	128.315	39804721	39884744	Marker116450:Marker116451:Marker116452:Marker116453:Marker116454
Block6218	3	128.315	38924849	38951552	Marker116421:Marker116422
Block6222	3	128.315	39361519	39691533	Marker116432:Marker116433:Marker116434:Marker116435:Marker116436:Marker116437:Marker116438:Marker116439:Marker116440:Marker116441
Block6215	3	128.315	38776224	38794574	Marker116417:Marker116418
Block6221	3	128.315	39202167	39227277	Marker116430:Marker116431
Block6224	3	128.315	39706481	39788235	Marker116443:Marker116444:Marker116445:Marker116446:Marker116447
Block6209	3	128.451	38676219	38733755	Marker116381:Marker116382:Marker116383:Marker116384:Marker116385:Marker116386:Marker116387:Marker116388:Marker116389:Marker116390:Marker116391:Marker116392:Marker116393:Marker116394:Marker116395:Marker116396:Marker116397:Marker116398:Marker116399:Marker116400:Marker116401:Marker116402:Marker116403:Marker116404:Marker116405:Marker116406:Marker116407
Block6229	3	128.451	39949883	39973206	Marker116458:Marker116459:Marker116460:Marker116461:Marker116462:Marker116463:Marker116464:Marker116465:Marker116466:Marker116467:Marker116468:Marker116469:Marker116470
Block6208	3	128.451	38645579	38675170	Marker116358:Marker116359:Marker116360:Marker116361:Marker116362:Marker116363:Marker116364:Marker116365:Marker116366:Marker116367:Marker116368:Marker116369:Marker116370:Marker116371:Marker116372:Marker116373:Marker116374:Marker116375:Marker116376:Marker116377:Marker116378:Marker116379:Marker116380
Block6235	3	128.908	40248708	40435705	Marker116477:Marker116478:Marker116479:Marker116480:Marker116481
Block6238	3	129.829	40459029	40557418	Marker116484:Marker116485:Marker116486:Marker116487
Block6240	3	130.057	40709465	40810505	Marker116489:Marker116490:Marker116491
Block6242	3	130.513	40868284	40971162	Marker116493:Marker116494
Block6244	3	130.741	41054998	41165020	Marker116496:Marker116497
Block6245	3	130.968	41238689	41286480	Marker116498:Marker116499:Marker116500
Block6246	3	131.195	41398618	41445657	Marker116501:Marker116502
Block6247	3	131.883	41491132	41643573	Marker116503:Marker116504:Marker116505:Marker116506:Marker116507
Block6249	3	132.111	41712793	41756769	Marker116509:Marker116510
Block6252	3	132.799	41793459	41897873	Marker116513:Marker116514:Marker116515:Marker116516
Block6257	3	135.511	42053744	42099973	Marker116534:Marker116535:Marker116536:Marker116537:Marker116538:Marker116539:Marker116540:Marker116541:Marker116542:Marker116543:Marker116544:Marker116545:Marker116546:Marker116547:Marker116548:Marker116549
Block6256	3	136.714	42005795	42049341	Marker116525:Marker116526:Marker116527:Marker116528:Marker116529:Marker116530:Marker116531:Marker116532:Marker116533
Block6258	3	137.636	42100907	42132064	Marker116550:Marker116551:Marker116552:Marker116553:Marker116554:Marker116555:Marker116556:Marker116557:Marker116558:Marker116559:Marker116560
Block6265	3	137.863	42312217	42420866	Marker116603:Marker116604
Block6259	3	138.09	42132640	42206035	Marker116561:Marker116562:Marker116563:Marker116564:Marker116565:Marker116566:Marker116567:Marker116568:Marker116569
Block6274	3	138.317	42805914	42927406	Marker116614:Marker116615:Marker116616:Marker116617
Block6284	3	138.545	43460227	43478882	Marker116702:Marker116703:Marker116704:Marker116705:Marker116706:Marker116707:Marker116708:Marker116709:Marker116710:Marker116711:Marker116712:Marker116713:Marker116714:Marker116715:Marker116716:Marker116717:Marker116718:Marker116719:Marker116720:Marker116721:Marker116722:Marker116723:Marker116724:Marker116725:Marker116726:Marker116727:Marker116728:Marker116729:Marker116730:Marker116731:Marker116…
Block6278	3	138.545	43111604	43293179	Marker116621:Marker116622:Marker116623:Marker116624:Marker116625:Marker116626:Marker116627
Block6289	3	139.233	43508371	43591012	Marker116754:Marker116755:Marker116756:Marker116757:Marker116758:Marker116759:Marker116760:Marker116761:Marker116762:Marker116763
Block6319	3	140.155	44100514	44128274	Marker116967:Marker116968:Marker116969:Marker116970:Marker116971:Marker116972:Marker116973:Marker116974:Marker116975:Marker116976:Marker116977:Marker116978:Marker116979:Marker116980:Marker116981:Marker116982:Marker116983:Marker116984:Marker116985:Marker116986:Marker116987:Marker116988:Marker116989:Marker116990:Marker116991:Marker116992:Marker116993:Marker116994:Marker116995:Marker116996:Marker116…
Block6338	3	140.611	44390550	44432767	Marker117192:Marker117193:Marker117194
Block6298	3	140.611	43685575	43732999	Marker116833:Marker116834:Marker116835:Marker116836:Marker116837:Marker116838:Marker116839:Marker116840:Marker116841:Marker116842:Marker116843:Marker116844:Marker116845:Marker116846:Marker116847:Marker116848:Marker116849:Marker116850:Marker116851:Marker116852:Marker116853:Marker116854:Marker116855:Marker116856:Marker116857:Marker116858:Marker116859:Marker116860:Marker116861:Marker116862:Marker116…
Block6272	3	140.611	42730065	42750819	Marker116611:Marker116612
Block6280	3	140.611	43355302	43451469	Marker116632:Marker116633:Marker116634:Marker116635:Marker116636:Marker116637:Marker116638:Marker116639:Marker116640:Marker116641
Block6340	3	141.533	44460716	44508631	Marker117196:Marker117197:Marker117198:Marker117199:Marker117200
Block6341	3	143.904	44542065	44730287	Marker117201:Marker117202:Marker117203:Marker117204:Marker117205:Marker117206:Marker117207:Marker117208:Marker117209:Marker117210:Marker117211:Marker117212:Marker117213:Marker117214:Marker117215:Marker117216:Marker117217:Marker117218:Marker117219:Marker117220:Marker117221:Marker117222:Marker117223:Marker117224:Marker117225:Marker117226:Marker117227:Marker117228:Marker117229:Marker117230:Marker117…
Block6343	3	144.592	44732461	44784577	Marker117247:Marker117248:Marker117249:Marker117250:Marker117251:Marker117252:Marker117253:Marker117254:Marker117255:Marker117256:Marker117257:Marker117258:Marker117259:Marker117260:Marker117261:Marker117262:Marker117263:Marker117264:Marker117265:Marker117266:Marker117267:Marker117268:Marker117269:Marker117270:Marker117271:Marker117272:Marker117273:Marker117274:Marker117275:Marker117276:Marker117…
Block6348	3	145.049	44918516	44995000	Marker117425:Marker117426:Marker117427
Block6359	3	145.506	45234989	45285844	Marker117469:Marker117470:Marker117471:Marker117472
Block6366	3	146.194	45546479	45657229	Marker117482:Marker117483
Block6300	3	146.194	43744369	43829472	Marker116886:Marker116887:Marker116888:Marker116889
Block6369	3	147.116	45776792	45860157	Marker117490:Marker117491:Marker117492:Marker117493
Block6368	3	147.804	45679695	45763527	Marker117485:Marker117486:Marker117487:Marker117488:Marker117489
Block6382	3	149.683	46153991	46176696	Marker117628:Marker117629:Marker117630:Marker117631:Marker117632:Marker117633:Marker117634:Marker117635:Marker117636:Marker117637:Marker117638:Marker117639:Marker117640:Marker117641:Marker117642:Marker117643:Marker117644:Marker117645:Marker117646:Marker117647:Marker117648:Marker117649:Marker117650:Marker117651:Marker117652:Marker117653:Marker117654:Marker117655:Marker117656:Marker117657:Marker117…
Block6372	3	149.683	45903668	45988717	Marker117500:Marker117501:Marker117502:Marker117503:Marker117504:Marker117505:Marker117506:Marker117507:Marker117508:Marker117509:Marker117510:Marker117511:Marker117512:Marker117513
[truncated: 2,538 more rows]
