# Supplementary material for: Mapping QTLs for 1000-grain weight and genes controlling hull type using SNP marker in Tartary buckwheat (Fagopyrum tataricum)
Source: BMC Genomics. 2021 Feb 27;22:142. doi: 10.1186/s12864-021-07449-w (PMC7913328; doi:10.1186/s12864-021-07449-w)
Supplement: Supplementary file 6 — Additional file 6: Table S5. Annotation of the candidate genes controlling hull type with the GO, COG, KEGG, KOG, Swiss-Prot and Nr databases. [file 12864_2021_7449_MOESM6_ESM.xlsx]

## Sheet: Sheet1
Table S5 Annotation of the candidate genes controlling hull type with the GO, COG, KEGG, KOG, Swiss-Prot and Nr databases
GeneID	COG_class	COG_class_annotation	GO_annotation	KEGG_annotation	KOG_class	KOG_class_annotation	Pfam_annotation	Swissprot_annotation	TrEMBL_annotation	eggNOG_class	eggNOG_class_annotation	nr_annotation	nt_annotation
FtPinG0001417500.01	--	--	--	--	--	--	--	Putative cell wall protein OS=Arabidopsis thaliana OX=3702 GN=At2g20870 PE=2 SV=2	Uncharacterized protein {ECO:0000313|EMBL:EMJ17620.1} OS=Prunus persica (Peach) PE=4 SV=1	--	--	putative cell wall protein [Olea europaea var. sylvestris]	--
FtPinG0001417800.01	--	--	--	K13348|1.86634e-146|jcu:105646975|K13348 protein Mpv17 | (RefSeq) uncharacterized LOC105646975	[R]	General function prediction only	Mpv17 / PMP22 family	--	Uncharacterized protein {ECO:0000313|EMBL:KDP24169.1} OS=Jatropha curcas (Barbados nut) PE=4 SV=1	--	--	PREDICTED: mpv17-like protein isoform X3 [Juglans regia]	Theobroma cacao Peroxisomal membrane 22 kDa family protein isoform 1 (TCM_031356) mRNA, complete cds
FtPinG0001417900.01	#N/A	#N/A	#N/A	#N/A	#N/A	#N/A	#N/A	#N/A	#N/A	#N/A	#N/A	#N/A	#N/A
FtPinG0001418200.01	[V]	Defense mechanisms	Cellular Component: extracellular region (GO:0005576);; Biological Process: toxin catabolic process (GO:0009407);; Biological Process: response to cyclopentenone (GO:0010583);; Molecular Function: ATPase activity, coupled to transmembrane movement of substances (GO:0042626);;	--	[IR]	--	ABC-2 family transporter protein;; ABC transporter;; AAA domain, putative AbiEii toxin, Type IV TA system	ABC transporter A family member 2 OS=Arabidopsis thaliana OX=3702 GN=ABCA2 PE=2 SV=1	Uncharacterized protein {ECO:0000313|EMBL:EMJ08422.1} OS=Prunus persica (Peach) PE=3 SV=1	--	--	PREDICTED: ABC transporter A family member 2 [Beta vulgaris subsp. vulgaris]	PREDICTED: Cicer arietinum ABC transporter A family member 2-like (LOC101494799), mRNA
FtPinG0001418300.01	--	--	--	--	[R]	General function prediction only	PPR repeat family;; PPR repeat;; Pentatricopeptide repeat domain;; PPR repeat;; Pentacotripeptide-repeat region of PRORP	Pentatricopeptide repeat-containing protein At1g30610, chloroplastic OS=Arabidopsis thaliana OX=3702 GN=EMB2279 PE=3 SV=1	Uncharacterized protein {ECO:0000313|EMBL:EXB75169.1} OS=Morus notabilis PE=4 SV=1	--	--	PREDICTED: pentatricopeptide repeat-containing protein At1g30610, chloroplastic [Juglans regia]	PREDICTED: Vitis vinifera pentatricopeptide repeat-containing protein At1g30610, chloroplastic (LOC100250871), mRNA
FtPinG0001418500.01	--	--	--	--	--	--	--	--	Putative uncharacterized protein {ECO:0000313|EMBL:CCB57011.1} OS=Vitis vinifera (Grape) PE=4 SV=1	--	--	hypothetical protein COLO4_10304 [Corchorus olitorius]	--
FtPinG0001419000.01	--	--	--	--	[A]	RNA processing and modification	RING-variant domain	--	Uncharacterized protein {ECO:0000313|EMBL:KDP44062.1} OS=Jatropha curcas (Barbados nut) PE=4 SV=1	--	--	uncharacterized protein LOC110647532 [Hevea brasiliensis]	PREDICTED: Malus x domestica uncharacterized LOC103422843 (LOC103422843), mRNA
		1	1	1		2	4	3	5			5	4
